# Supplementary material for: GRAS-Di system facilitates high-density genetic map construction and QTL identification in recombinant inbred lines of the wheat progenitor Aegilops tauschii
Source: Sci Rep. 2020 Dec 8;10:21455. doi: 10.1038/s41598-020-78589-4 (PMC7723059; doi:10.1038/s41598-020-78589-4)
Supplement: Supplementary file 2 — Supplementary Information 2. [file 41598_2020_78589_MOESM2_ESM.xlsx]

## Sheet: DataS1
Supplementary Data S1 Genotypes of Ae. tauschii KU-2078/PI499262 RILs for each of 4427 loci based on the tau-D qABC GRAS-Di marker sets
Markers	Chromosome	Position (cM)	Chromosome of the physical map	Posistion of the physical map	RIL1	RIL2	RIL3	RIL4	RIL5	RIL6	RIL7	RIL8	RIL9	RIL10	RIL11	RIL12	RIL13	RIL14	RIL15	RIL16	RIL17	RIL18	RIL19	RIL20	RIL21	RIL22	RIL23	RIL24	RIL25	RIL26	RIL27	RIL28	RIL29	RIL30	RIL32	RIL33	RIL34	RIL35	RIL36	RIL37	RIL38	RIL40	RIL41	RIL42	RIL43	RIL44	RIL45	RIL46	RIL47
AMP0077771	1	0	1	287175	A	B	A	A	A	A	A	B	B	A	A	A	B	A	B	B	A	A	A	B	A	A	A	A	A	A	B	A	A	A	B	B	B	B	B	A	B	A	A	A	B	A	B	B	B
AMP0212201	1	0.53	1	192130	A	B	A	A	A	A	A	B	B	A	A	A	B	A	B	B	A	A	A	B	A	A	A	A	A	A	B	A	A	A	B	B	B	B	B	A	B	A	B	A	B	A	B	B	B
AMP0155892	1	2.7	1	84383	B	B	A	A	A	A	A	B	B	A	A	A	B	A	B	B	A	A	A	B	A	A	A	A	A	A	B	A	A	A	B	B	B	B	B	A	B	A	B	A	B	A	B	B	B
AMP0111139	1	3.23	1	337035	B	B	A	A	A	A	A	B	B	A	A	A	B	A	B	B	A	A	A	B	A	A	A	A	A	A	B	A	A	B	B	B	B	B	B	A	B	A	B	A	B	A	B	B	B
AMP0212200	1	3.75	1	192130	B	B	A	A	A	A	A	B	B	A	A	A	B	A	B	B	A	A	A	B	A	A	A	A	A	A	B	A	A	B	B	B	B	B	B	A	B	B	B	A	B	A	B	B	B
AMP0180964	1	4.28	1	382816	B	B	A	A	A	A	A	B	B	A	A	A	B	A	B	B	A	A	A	B	A	A	A	A	A	A	B	A	A	B	B	B	B	B	B	A	B	B	B	A	B	A	B	B	B
AMP0073577	1	9.46	1	2180901	B	B	A	A	A	A	B	B	B	A	A	A	B	A	B	B	A	A	A	B	A	A	A	A	A	A	B	A	A	B	B	B	B	B	B	A	B	B	B	B	B	A	B	B	B
AMP0331988	1	10.5	7	404870816	B	B	A	A	A	A	B	B	B	A	A	A	B	A	B	B	A	A	A	B	A	A	A	A	A	A	B	A	A	A	B	B	B	B	B	A	B	B	B	B	B	A	B	B	B
AMP0058218	1	11	1	3158859	B	B	A	A	A	A	B	B	B	A	A	A	B	A	B	B	A	A	A	B	A	A	A	A	A	A	B	A	A	A	B	B	B	B	B	A	B	B	B	B	B	A	B	B	B
AMP0203574	1	11.51	1	3228833	B	B	A	A	A	A	B	B	B	A	A	A	B	A	B	B	A	A	A	B	A	A	A	A	A	A	B	A	A	A	B	B	B	B	B	A	B	B	B	B	B	A	B	B	B
AMP0242133	1	13.09	1	649686	B	B	A	A	A	A	B	B	B	A	A	A	B	A	B	B	A	A	A	B	A	A	A	A	A	A	B	A	A	A	B	B	B	B	B	A	B	A	B	B	B	A	B	B	B
AMP0073578	1	13.6	1	2180821	B	B	A	A	A	A	B	B	B	A	A	A	B	A	B	B	A	A	A	B	A	A	A	A	A	A	B	A	A	A	B	B	B	B	B	A	B	A	B	B	B	A	B	B	B
AMP0058216	1	14.13	1	3158808	A	B	A	A	A	A	B	B	B	A	A	A	B	A	B	B	A	A	A	B	A	A	A	A	A	A	B	A	A	A	B	B	B	B	B	A	B	A	B	B	B	A	B	B	B
AMP0073575	1	14.65	1	2180901	A	B	A	A	A	A	B	B	B	A	A	A	B	A	B	B	A	A	A	B	A	A	A	A	A	A	B	A	A	A	B	B	B	B	B	A	B	A	B	B	B	A	B	B	B
AMP0017249	1	15.18	1	1373544	A	B	A	A	A	A	B	B	B	A	A	A	B	A	B	B	A	A	A	B	A	A	A	A	A	A	B	A	A	A	B	B	B	B	B	A	B	A	A	B	B	A	B	B	B
AMP0069151	1	16.25	1	4181296	A	B	A	A	A	A	B	B	B	A	A	A	B	A	B	B	A	A	A	B	A	A	A	A	A	A	B	A	A	A	B	B	B	A	B	A	B	A	A	B	B	A	B	B	B
AMP0314631	1	16.77	1	4147517	A	B	A	A	A	A	B	B	B	A	A	A	B	A	B	B	A	A	A	B	A	A	A	A	A	A	B	A	A	A	B	B	B	A	B	A	B	A	B	B	B	A	B	B	B
AMP0012902	1	17.84	1	4147517	A	B	A	A	A	A	B	B	B	A	A	A	B	A	B	B	A	A	A	B	A	A	A	A	A	A	B	A	A	B	B	B	B	A	B	A	B	A	B	B	B	A	B	B	B
AMP0327642	1	18.36	1	4146398	B	B	A	A	A	A	B	B	B	A	A	A	B	A	B	B	A	A	A	B	A	A	A	A	A	A	B	A	A	B	B	B	B	A	B	A	B	A	B	B	B	A	B	B	B
AMP0120494	1	21.11	1	4242314	B	B	A	A	A	A	B	B	B	A	A	A	B	A	B	B	A	A	A	B	A	A	A	A	A	A	B	A	A	A	B	B	B	A	B	A	A	A	B	B	B	A	B	B	B
AMP0120496	1	22.72	1	4242314	A	B	A	A	A	A	B	B	B	A	A	A	B	A	B	B	A	A	A	B	A	A	A	A	A	A	B	A	A	A	B	B	B	A	B	A	A	A	A	B	B	A	B	B	B
AMP0347668	1	26.04	1	5955511	A	A	A	A	A	A	B	B	B	A	A	A	B	A	B	B	A	A	A	B	A	A	A	A	A	A	B	A	A	B	B	B	B	A	B	A	A	A	B	B	B	A	B	B	B
AMP0246484	1	26.56	1	5920112	A	A	A	A	A	A	B	B	B	A	A	A	B	A	B	B	A	A	A	B	A	A	A	A	A	A	B	A	A	A	B	B	B	A	B	A	A	A	B	B	B	A	B	B	B
AMP0143212	1	27.09	1	5531489	A	A	A	A	A	A	B	B	B	A	A	A	B	A	B	B	A	A	A	B	A	A	A	A	A	A	B	A	A	A	B	B	B	A	B	A	A	A	B	B	B	A	B	B	B
AMP0011204	1	27.62	1	5368338	A	A	A	A	A	A	B	B	B	A	A	A	B	A	B	B	A	A	A	B	A	A	A	A	A	A	B	A	A	A	B	B	B	A	B	A	A	A	A	B	B	A	B	B	B
AMP0116348	1	28.68	2	476305309	A	A	A	A	A	A	B	B	B	A	A	A	B	A	B	A	A	A	A	B	A	A	A	A	A	A	B	A	A	A	B	B	B	A	A	A	A	A	A	B	B	A	B	B	B
AMP0280915	1	29.74	3	466733621	A	A	A	A	A	A	B	B	B	A	A	A	B	A	B	A	A	A	A	B	A	A	A	A	A	A	B	A	A	A	B	B	B	A	A	A	A	A	B	B	B	A	B	B	B
AMP0011203	1	30.81	1	5368338	A	A	A	A	A	A	B	B	B	A	A	A	B	A	B	A	A	A	B	B	A	A	A	A	A	A	B	A	A	A	B	B	B	A	A	A	A	A	B	B	B	A	B	B	B
AMP0145639	1	31.33	2	128342937	A	A	A	A	A	A	B	B	B	A	A	A	B	A	B	A	A	A	B	B	A	A	A	A	A	A	B	A	A	B	B	B	B	A	A	A	A	A	B	B	B	A	B	B	B
AMP0187180	1	32.4	1	6696613	A	A	A	A	A	A	B	B	B	A	A	A	B	A	B	A	A	A	B	B	A	A	A	A	A	B	B	A	A	B	B	B	B	A	A	A	A	A	B	B	B	B	B	B	B
AMP0187181	1	33.46	1	6696613	A	A	A	A	A	A	B	B	B	A	A	A	B	A	B	A	A	A	B	B	A	A	A	A	A	B	B	A	A	A	B	B	B	A	A	A	A	A	B	B	B	B	B	B	B
AMP0330986	1	35.61	1	6854376	A	A	A	A	A	A	B	B	B	A	A	A	B	A	B	A	A	A	B	B	A	A	A	A	A	B	B	A	A	A	B	B	B	A	A	A	A	A	A	B	B	B	B	B	B
AMP0330987	1	36.67	1	6854376	A	A	A	A	A	A	B	B	B	A	A	A	B	A	B	A	A	A	B	B	A	A	A	A	A	B	B	A	A	A	B	B	B	A	A	A	A	A	B	B	B	B	B	B	B
AMP0171096	1	37.73	1	7828557	A	A	A	A	A	A	B	B	B	A	A	A	B	A	B	A	A	A	B	B	A	A	A	A	A	B	B	A	A	A	B	B	B	A	A	A	A	A	B	B	B	B	B	B	B
AMP0087015	1	42.91	1	33064719	A	A	A	A	A	A	B	B	B	A	A	A	A	A	B	A	A	A	B	B	B	A	B	B	B	B	B	A	A	B	A	B	B	A	A	A	A	A	B	B	B	B	B	B	B
AMP0081411	1	45.08	1	8175039	A	A	A	A	A	A	B	B	B	A	A	A	B	A	B	A	A	A	B	B	B	A	A	A	B	B	B	A	A	B	A	B	B	A	A	A	A	A	B	B	B	B	B	B	B
AMP0081410	1	47.26	1	8175065	B	A	A	A	A	A	B	B	B	A	A	A	B	A	B	A	A	A	B	B	B	A	A	A	B	B	B	A	A	B	A	B	B	A	A	A	A	A	B	B	B	B	B	B	B
AMP0094683	1	49.44	1	8329136	B	A	A	A	A	A	B	B	B	A	A	A	A	A	B	A	A	A	B	B	B	A	B	B	B	B	B	A	A	B	A	B	B	A	A	A	A	A	B	B	B	B	B	B	B
AMP0110153	1	53.37	1	10305230	B	A	A	A	A	A	B	A	B	A	B	B	A	B	B	A	A	A	B	B	B	A	B	B	B	B	B	B	A	B	A	B	B	A	A	A	A	A	B	B	B	B	B	B	B
AMP0065649	1	53.89	1	9508602	B	A	A	A	A	A	B	A	B	A	B	B	A	B	B	A	A	A	B	B	B	A	B	B	B	B	B	B	A	B	A	B	B	A	A	A	A	A	B	B	B	B	B	B	B
AMP0182341	1	54.95	1	9736639	A	A	A	A	A	A	B	A	B	A	B	B	A	B	B	A	A	A	B	B	B	A	B	B	B	B	B	B	A	B	A	B	B	A	A	A	A	A	B	B	B	B	B	B	B
AMP0174334	1	55.48	1	9043299	A	A	A	A	A	A	B	A	B	A	B	B	A	B	B	A	A	A	B	B	B	A	B	B	B	B	B	B	A	B	A	B	B	A	A	A	A	A	B	B	B	B	B	B	B
AMP0065648	1	55.98	1	9508602	A	A	A	A	A	A	B	A	B	A	B	B	A	B	B	A	A	A	B	B	B	A	B	B	B	B	B	B	A	B	A	B	B	A	A	A	A	A	A	B	B	B	B	B	B
AMP0110154	1	57.01	1	10305230	A	A	A	A	A	A	B	A	B	A	B	B	A	B	B	A	A	A	B	B	B	A	B	B	B	B	B	B	A	B	A	B	B	A	A	A	A	A	B	B	B	B	B	B	B
AMP0042150	1	58.62	1	10789482	A	A	A	A	A	A	B	A	B	A	B	B	A	B	B	A	A	A	B	B	B	A	B	B	B	B	B	B	A	B	A	B	B	A	A	A	A	A	A	B	B	B	B	B	B
AMP0144512	1	59.14	1	10781360	B	A	A	A	A	A	B	A	B	A	B	B	A	B	B	A	A	A	B	B	B	A	B	B	B	B	B	B	A	B	A	B	B	A	A	A	A	A	A	B	B	B	B	B	B
AMP0190240	1	61.31	1	10405574	B	A	A	A	A	A	B	A	B	A	B	B	A	B	B	A	A	A	B	B	B	A	B	B	B	B	B	B	A	B	A	B	B	A	A	A	A	A	B	B	B	B	B	B	B
AMP0234817	1	62.37	1	11025226	B	A	A	A	A	A	B	A	B	A	B	B	A	B	B	A	A	A	B	B	B	A	B	B	B	B	B	B	A	B	A	B	B	A	A	A	A	A	B	B	B	B	B	B	B
AMP0159758	1	63.98	1	11459161	B	A	A	A	A	A	B	A	B	A	B	B	A	B	B	A	A	A	B	B	B	A	B	B	B	B	B	B	A	A	A	B	B	A	A	A	A	A	A	B	B	B	B	B	B
AMP0313659	1	65.59	1	11521950	B	A	A	A	A	A	B	A	B	A	B	B	A	B	B	A	A	A	B	B	B	A	B	B	B	B	B	B	A	A	A	B	B	A	A	A	A	A	B	B	B	B	B	B	B
AMP0286065	1	66.11	1	11547478	A	A	A	A	A	A	B	A	B	A	B	B	A	B	B	A	A	A	B	B	B	A	B	B	B	B	B	B	A	A	A	B	B	A	A	A	A	A	B	B	B	B	B	B	B
AMP0286063	1	66.64	1	11547478	A	A	A	A	A	A	B	A	B	A	B	B	A	B	B	A	A	A	B	B	B	A	B	B	B	B	B	B	A	B	A	B	B	A	A	A	A	A	B	B	B	B	B	B	B
AMP0123186	1	67.17	1	11609717	A	A	A	A	A	A	B	A	B	A	B	B	A	B	B	A	A	A	B	B	B	A	B	B	B	B	B	B	A	B	A	B	B	A	A	A	A	A	B	B	B	B	B	B	B
AMP0037258	1	73.01	1	12940962	A	A	A	A	A	A	B	A	B	A	A	B	B	B	B	A	B	A	B	B	B	A	B	B	B	B	B	B	B	B	B	B	B	A	A	A	A	A	A	A	B	B	B	B	B
AMP0119452	1	75.18	1	12986051	A	A	A	A	A	A	B	A	B	A	A	B	B	B	B	A	B	A	B	B	B	A	B	B	B	B	B	B	B	B	B	B	B	A	A	A	A	A	A	A	B	B	A	B	B
AMP0244291	1	80.37	1	11888459	B	A	A	A	A	A	B	A	B	A	B	B	B	B	B	A	A	A	B	B	B	A	B	B	B	B	B	B	B	B	B	B	B	A	A	A	A	A	B	A	B	B	B	B	B
AMP0314175	1	83.11	1	11731872	B	A	A	A	A	A	B	A	B	A	B	B	A	B	B	A	A	A	B	B	B	A	B	B	B	B	B	B	B	A	A	B	B	A	A	A	A	A	A	A	B	B	B	B	B
AMP0059244	1	84.71	1	12540873	B	A	A	A	A	A	B	A	B	A	B	B	B	B	B	A	B	A	B	B	B	A	B	B	B	B	B	B	B	A	B	B	B	A	A	A	A	A	A	A	B	B	B	B	B
AMP0037259	1	85.78	1	12940962	B	A	A	A	A	A	B	A	B	A	B	B	B	B	B	A	B	A	B	B	B	A	B	B	B	B	B	B	B	B	B	B	B	A	A	A	A	A	A	A	B	B	B	B	B
AMP0119451	1	86.84	1	12986051	B	A	A	A	A	A	B	A	B	A	B	B	B	B	B	A	B	A	B	B	B	A	B	B	B	B	B	B	B	B	B	B	B	A	A	A	A	A	A	A	B	B	A	B	B
AMP0058215	1	89.58	1	449433430	B	A	A	A	A	A	B	A	B	A	B	B	B	B	B	A	B	A	B	B	B	A	B	B	B	B	B	B	B	A	B	B	B	A	A	A	A	A	A	A	B	B	A	B	B
AMP0082998	1	90.1	1	13906344	B	A	A	A	A	A	B	A	B	A	B	B	B	B	B	A	B	A	B	B	B	A	B	B	B	B	B	B	B	B	B	B	B	A	A	A	A	A	A	A	B	B	A	B	B
AMP0199245	1	91.71	1	14827953	A	A	A	A	A	A	B	A	B	A	A	B	B	B	B	A	B	A	B	B	B	A	B	B	B	B	B	B	B	B	B	B	B	A	A	A	A	A	A	A	B	B	A	B	B
AMP0040794	1	92.24	1	16120639	A	A	A	A	A	A	B	A	B	A	A	B	B	B	B	A	B	A	B	B	B	A	B	B	B	B	B	B	B	B	B	B	B	A	A	A	A	A	A	A	B	B	A	B	B
AMP0108579	1	95.58	1	17325302	B	B	A	A	A	A	A	A	B	A	A	B	B	B	B	A	B	A	B	B	B	A	B	B	A	B	B	B	B	A	B	B	B	A	A	A	A	A	A	B	B	B	A	B	B
AMP0057631	1	97.74	1	17953262	B	B	A	A	A	A	A	A	B	A	B	B	B	B	B	A	B	A	B	B	B	A	B	B	A	B	B	B	B	B	B	B	B	A	A	A	A	A	B	B	B	B	A	B	B
AMP0237334	1	99.35	1	17695960	B	B	A	A	A	A	A	A	B	A	B	B	B	B	B	A	B	A	B	B	B	A	B	B	A	B	B	B	B	B	B	B	B	A	A	A	A	A	A	B	B	B	A	B	B
AMP0089870	1	100.41	1	18396214	B	B	A	A	A	A	A	A	B	A	A	B	B	B	B	A	B	A	B	B	B	A	B	B	A	B	B	B	B	B	B	B	B	A	B	A	A	A	A	B	B	B	A	B	B
AMP0017092	1	100.94	1	19139411	B	B	A	A	A	A	A	A	B	A	A	B	B	B	B	A	B	A	B	B	B	A	B	B	A	B	B	B	B	B	B	B	B	A	B	A	A	A	A	B	A	B	A	B	B
AMP0196140	1	101.46	1	19485509	B	B	A	A	A	A	A	A	B	A	A	B	B	B	B	A	B	A	B	B	B	A	B	B	A	B	B	B	B	B	B	B	B	A	B	A	A	A	A	B	A	B	A	B	B
AMP0235549	1	101.99	1	20066223	B	B	A	A	A	A	A	A	B	A	A	B	B	B	B	A	B	A	B	B	B	A	B	B	A	B	B	B	B	B	B	B	B	A	B	A	A	A	A	B	A	B	A	B	B
AMP0104438	1	103.05	1	23119111	B	B	A	A	A	A	A	A	B	A	A	B	B	B	B	A	B	A	B	B	B	A	B	B	A	B	B	B	B	B	B	B	B	A	B	A	A	A	A	B	A	B	A	B	B
AMP0205325	1	104.12	1	24171854	B	B	A	A	A	A	A	A	B	A	B	B	B	B	B	A	B	A	B	B	B	A	B	B	A	B	B	B	B	B	B	B	B	A	B	A	A	A	A	B	A	B	A	B	B
AMP0025099	1	104.64	1	20501862	B	B	A	A	A	A	A	A	B	A	B	B	B	B	B	A	B	A	B	B	B	A	B	B	A	B	B	B	B	B	B	B	B	A	B	A	A	A	A	B	A	B	A	B	B
AMP0233986	1	105.71	1	20226019	B	B	A	A	A	A	A	A	B	A	B	B	B	B	B	A	B	A	B	B	B	A	B	B	A	B	B	B	B	B	B	B	B	A	B	A	A	A	A	B	A	B	A	B	B
AMP0246431	1	106.23	1	20300280	B	B	A	A	A	A	A	A	B	A	B	B	B	B	B	A	B	A	B	B	B	A	B	B	A	B	B	B	B	A	B	B	B	A	B	A	A	A	A	B	A	B	A	B	B
AMP0196139	1	106.76	1	19485509	B	B	A	A	A	A	A	A	B	A	B	B	B	B	B	A	B	A	B	B	B	A	B	B	A	B	B	B	B	A	B	B	B	A	B	A	A	A	A	B	A	B	A	B	B
AMP0353692	1	107.29	1	19139055	B	B	A	A	A	A	A	A	B	A	B	B	B	B	B	A	B	A	B	B	B	A	B	B	A	B	B	B	B	A	B	B	B	A	B	A	A	A	A	B	A	B	A	B	B
AMP0353129	1	108.88	1	23709075	B	B	A	A	A	A	B	A	B	A	B	B	B	B	B	A	B	A	B	B	B	A	B	B	A	B	B	B	B	A	B	B	B	A	B	A	A	A	A	B	A	B	A	B	B
AMP0074993	1	109.39	1	21601574	B	B	A	A	A	A	A	A	B	A	B	B	B	B	B	A	B	A	B	B	B	A	B	B	A	B	B	B	B	A	B	B	B	A	B	A	A	A	A	B	A	B	A	B	B
AMP0073414	1	109.91	1	21077120	B	B	A	A	A	A	A	A	B	A	B	B	B	B	B	A	B	A	B	B	B	A	B	B	A	B	B	B	B	A	B	B	B	A	B	A	A	A	B	B	A	B	A	B	B
AMP0221099	1	111.5	1	22355528	B	B	A	A	A	A	A	A	B	A	A	B	B	B	B	A	B	A	B	B	B	A	B	B	A	B	B	B	B	A	B	B	B	A	B	A	A	A	A	B	A	B	A	B	B
AMP0351357	1	114.84	1	26267520	B	B	A	A	B	A	A	A	B	A	A	A	B	A	B	A	B	A	B	B	B	A	B	B	A	B	B	B	B	B	B	B	B	A	B	A	A	A	A	B	A	B	A	B	B
AMP0046898	1	115.88	1	28453162	B	B	A	A	B	A	A	A	B	A	A	A	B	A	B	A	B	A	B	B	B	A	B	B	A	B	B	B	B	B	B	B	A	A	B	A	A	A	A	B	A	B	A	B	B
AMP0031459	1	116.38	1	28190732	B	B	A	A	B	A	A	A	B	A	A	A	B	A	B	A	B	A	B	B	B	A	B	B	A	B	B	B	B	B	B	B	B	A	B	A	A	A	A	B	A	B	A	B	B
AMP0268188	1	116.89	1	27120260	B	B	A	A	B	A	A	A	B	A	A	A	B	A	B	A	B	A	B	B	B	A	B	B	A	B	B	B	B	B	B	B	B	A	B	A	A	A	A	B	A	B	A	B	B
AMP0009975	1	118.49	1	25527290	B	B	A	A	B	A	A	A	B	A	A	A	B	A	B	A	B	A	B	B	B	A	B	B	A	B	B	B	B	B	B	B	B	A	B	A	A	A	A	B	A	B	A	B	B
AMP0071619	1	119	1	25784408	B	B	A	A	B	A	A	A	B	A	A	A	B	A	B	A	B	A	B	B	B	A	B	B	A	B	B	B	B	B	B	B	B	A	B	A	A	A	A	B	A	A	A	B	B
AMP0059836	1	121.17	1	25812302	B	B	A	A	B	A	A	A	B	A	A	A	B	A	B	A	B	A	B	B	B	A	B	B	A	B	B	B	B	A	B	B	B	A	B	A	A	A	A	B	A	B	A	B	B
AMP0071616	1	121.69	1	25784408	B	B	A	A	B	A	A	A	B	A	A	A	B	A	B	A	B	A	B	B	B	A	B	B	A	B	B	B	B	A	B	B	B	A	B	A	A	A	B	B	A	B	A	B	B
AMP0009974	1	122.22	1	25527290	B	B	A	A	B	A	A	A	B	A	A	A	B	A	B	A	B	A	B	B	B	A	B	B	A	B	B	B	B	B	B	B	B	A	B	A	A	A	B	B	A	B	A	B	B
AMP0200574	1	124.96	1	36379778	B	B	A	A	B	A	A	A	B	A	A	A	B	A	B	A	B	A	B	B	B	A	B	B	A	B	A	B	B	B	B	B	B	A	B	A	A	A	B	B	A	B	A	B	B
AMP0199653	1	125.48	1	35433337	B	B	A	A	B	A	A	A	B	A	A	A	B	A	B	A	B	A	B	B	B	A	B	B	A	B	A	B	B	B	B	B	B	A	B	A	A	A	B	B	A	B	A	B	B
AMP0232007	1	126	1	36485044	B	B	A	A	B	A	A	A	B	A	A	A	B	A	B	A	B	A	B	B	B	A	B	B	A	B	A	B	B	B	B	B	B	A	B	A	A	A	A	B	A	B	A	B	B
AMP0159192	1	126.53	1	28680412	B	B	A	A	B	A	A	A	B	A	A	A	B	A	B	A	B	A	B	B	B	A	B	B	A	B	A	B	B	B	B	B	B	A	B	A	A	A	A	B	A	B	A	B	B
AMP0158295	1	127.06	1	30026803	B	B	A	A	B	A	A	A	B	A	A	A	B	A	B	A	B	A	B	B	B	A	B	B	A	B	A	B	B	B	B	B	B	A	B	A	A	A	B	B	A	B	A	B	B
AMP0031457	1	127.58	1	28190732	B	B	A	A	B	A	A	A	B	A	A	A	B	A	B	A	B	A	B	B	B	A	B	B	A	B	B	B	B	B	B	B	B	A	B	A	A	A	B	B	A	B	A	B	B
AMP0030867	1	128.08	1	27336656	B	B	A	A	B	A	A	A	B	A	A	A	B	A	B	A	B	A	B	B	B	A	B	B	A	B	B	B	B	A	B	B	B	A	B	A	A	A	B	B	A	B	A	B	B
AMP0041634	1	129.1	1	27615398	B	B	A	A	B	A	A	A	B	A	A	A	B	A	B	A	B	A	B	B	B	A	B	B	A	B	B	B	B	B	B	B	B	A	B	A	A	A	A	B	A	B	A	B	B
AMP0191212	1	129.6	1	27297790	B	B	A	A	B	A	A	A	B	A	A	A	B	A	B	A	B	A	B	B	B	A	B	B	A	B	B	B	B	A	B	B	B	A	B	A	A	A	A	B	A	B	A	B	B
AMP0007390	1	130.13	1	28756693	B	B	A	A	B	A	A	A	B	A	A	A	B	A	B	A	B	A	B	B	B	A	B	B	A	B	A	B	B	A	B	B	B	A	B	A	A	A	A	B	A	B	A	B	B
AMP0254030	1	130.64	1	28750840	B	B	A	A	B	B	A	A	B	A	A	A	B	A	B	A	B	A	B	B	B	A	B	B	A	B	A	B	B	A	B	B	B	A	B	A	A	A	A	B	A	B	A	B	B
AMP0329470	1	132.22	1	34216717	B	B	A	A	B	A	A	A	B	A	A	A	B	A	B	B	B	A	B	B	B	A	B	B	A	B	A	B	B	A	B	B	B	A	B	A	A	A	A	B	A	B	A	B	B
AMP0053572	1	132.73	1	467129583	B	B	A	A	B	A	A	A	B	A	A	A	B	A	B	A	B	A	B	B	B	A	B	B	A	B	A	B	B	A	B	B	B	A	B	A	A	A	A	B	A	B	A	B	B
AMP0077495	1	133.26	1	33347484	B	B	A	A	B	A	A	A	B	A	A	A	B	A	B	A	B	A	B	B	B	A	B	B	A	B	A	B	B	A	B	B	B	A	B	A	A	A	B	B	A	B	A	B	B
AMP0243556	1	133.77	1	29515832	B	B	A	A	B	A	A	A	B	A	A	A	B	A	B	A	B	A	B	B	B	A	B	B	A	B	A	B	B	A	B	B	B	A	B	A	A	A	B	B	A	B	A	B	B
AMP0188073	1	135.35	1	36854992	B	B	A	A	B	A	A	A	B	A	A	A	B	A	B	A	B	A	B	B	B	A	B	B	A	B	A	B	B	A	B	B	B	A	B	A	A	A	B	B	A	B	A	B	B
AMP0033823	1	135.86	1	36946010	B	B	A	A	B	A	A	A	B	A	A	A	B	A	B	A	B	A	B	B	B	A	B	B	A	B	A	B	B	A	B	B	B	A	B	A	A	A	B	B	A	B	A	B	B
AMP0129281	1	136.38	1	38414271	B	B	A	A	B	A	A	A	B	A	A	A	B	A	B	A	B	A	B	B	B	A	B	B	A	B	A	B	B	B	B	B	B	A	B	A	A	A	B	B	A	B	A	B	B
AMP0070383	1	136.91	1	41581042	B	B	A	A	B	A	A	A	B	A	A	A	B	A	B	A	B	A	B	B	B	A	B	B	A	B	A	B	B	B	B	B	B	A	B	A	A	A	B	B	A	B	A	B	B
AMP0007229	1	137.44	1	51499469	B	B	A	A	B	A	A	A	B	A	A	A	B	A	B	A	B	A	B	B	B	A	B	B	A	B	A	B	B	B	B	B	B	A	B	A	A	A	A	B	A	B	A	B	B
AMP0027563	1	137.95	1	63435308	B	B	A	A	B	A	A	A	B	A	A	A	B	A	B	A	B	A	B	B	B	A	B	B	A	B	A	B	B	B	B	B	B	A	B	A	A	A	A	B	A	B	A	B	B
AMP0323819	1	139.53	1	50668274	B	B	A	A	B	A	A	A	B	A	A	A	B	A	B	A	B	A	B	B	B	A	B	B	A	B	A	B	B	A	B	B	B	A	B	A	A	A	A	B	A	B	A	B	B
AMP0014473	1	140.04	1	46657512	B	B	A	A	B	A	A	A	B	A	A	A	B	A	B	A	B	A	B	B	B	A	B	B	A	B	A	B	B	A	B	B	B	A	B	A	A	A	A	B	A	B	A	B	B
AMP0076869	1	140.55	1	37798010	B	B	A	A	B	A	A	A	B	A	A	A	B	A	B	A	B	A	B	B	B	A	B	B	A	B	A	B	B	A	B	B	B	A	B	A	A	A	A	B	A	B	A	B	B
AMP0247866	1	142.14	1	47138813	B	B	A	A	B	A	A	A	B	A	A	A	B	A	B	A	B	A	B	B	B	A	B	B	A	B	A	B	B	A	B	B	B	A	B	A	A	A	A	B	A	B	A	B	B
AMP0108416	1	144.29	1	58990833	B	B	A	A	B	A	A	A	B	A	A	A	B	A	B	A	B	A	B	B	B	A	B	B	A	B	A	B	B	A	B	B	B	A	B	A	A	A	A	B	A	B	A	B	B
AMP0002508	1	144.8	1	63864570	B	B	A	A	B	A	A	A	B	A	A	A	B	A	B	A	B	A	B	B	B	A	B	B	A	B	A	B	B	A	B	B	B	A	B	A	A	A	A	B	A	B	A	B	B
AMP0006435	1	145.33	1	61145826	B	B	A	A	B	A	A	A	B	A	A	A	B	A	B	A	B	A	B	B	B	A	B	B	A	B	A	B	B	A	B	B	B	A	B	A	A	A	A	B	A	B	A	B	B
AMP0002507	1	145.86	1	63864570	B	B	A	A	B	A	A	A	B	A	A	A	B	A	B	A	B	A	B	B	B	A	B	B	A	B	A	B	B	B	B	B	B	A	B	A	A	A	A	B	A	B	A	B	B
AMP0007255	1	146.38	1	51499469	B	B	A	A	B	A	A	A	B	A	A	A	B	A	B	A	B	A	B	B	B	A	B	B	A	B	A	B	B	B	B	B	B	A	B	A	A	A	A	B	A	B	A	B	B
AMP0353561	1	146.9	1	46149457	B	B	A	A	B	A	A	A	B	B	A	A	B	A	B	A	B	A	B	B	B	A	B	B	A	B	A	B	B	B	B	B	B	A	B	A	A	A	A	B	A	B	A	B	B
AMP0075983	1	149.63	1	29024201	B	B	A	A	B	A	A	A	B	A	A	A	B	A	B	A	B	A	B	B	B	A	B	B	A	B	A	B	B	B	B	B	B	A	B	A	A	A	A	B	A	B	A	B	B
AMP0020492	1	150.15	1	34694621	B	B	A	A	B	A	A	A	B	A	A	A	B	A	B	A	B	A	B	B	B	A	B	B	A	B	A	B	B	B	B	B	B	A	B	A	A	A	A	B	A	B	A	B	B
AMP0164274	1	151.19	1	40292027	B	B	A	A	B	A	A	A	B	A	A	A	B	A	B	A	B	A	B	B	B	A	B	B	A	B	A	B	B	A	B	B	B	A	B	A	A	A	A	B	A	B	A	B	B
AMP0053576	1	151.69	1	40370373	B	B	A	A	B	A	A	A	B	A	A	A	B	A	B	A	B	A	B	B	B	A	B	B	A	B	A	B	B	B	B	B	B	A	B	A	A	A	A	B	A	B	A	B	B
AMP0070384	1	152.21	1	41581042	B	B	A	A	B	A	A	A	B	A	A	A	B	A	B	A	B	A	B	B	B	A	B	B	A	B	A	B	B	B	B	B	B	A	B	A	A	A	A	B	A	B	A	B	B
AMP0121179	1	152.74	5	390765583	B	B	A	A	A	A	A	A	B	A	A	A	B	A	B	A	B	A	B	B	B	A	B	B	A	B	A	B	B	B	B	B	B	A	B	A	A	A	A	B	A	B	A	B	B
AMP0146872	1	154.34	1	77033298	B	B	A	A	A	A	A	A	B	A	A	A	B	A	B	A	B	A	B	B	B	A	B	B	A	B	A	B	B	B	B	B	B	A	B	A	A	A	A	B	A	B	A	B	B
AMP0047902	1	154.85	6	448747320	B	B	A	A	A	A	A	A	B	A	A	A	B	A	B	A	B	A	B	B	B	A	B	B	A	B	A	B	B	B	B	B	B	A	B	A	A	A	A	B	A	B	A	B	B
AMP0021789	1	155.37	1	66388276	B	B	A	A	A	A	A	A	B	A	A	A	B	A	B	A	B	A	B	B	B	A	B	B	A	B	A	B	B	B	B	B	B	A	B	A	A	A	A	B	A	B	A	B	B
AMP0021683	1	155.9	1	66388276	B	B	A	A	A	A	A	A	B	A	A	A	B	A	B	A	B	A	B	B	B	A	B	B	A	B	A	B	B	B	B	B	B	A	B	A	A	A	A	B	A	B	A	B	B
AMP0192205	1	156.94	1	86017468	B	B	A	A	A	B	A	A	B	A	A	A	B	A	B	A	B	A	B	B	B	A	B	B	A	B	A	B	B	B	B	B	B	A	B	A	A	A	A	B	A	B	A	B	B
AMP0001419	1	157.44	1	105930537	B	B	A	A	A	A	A	A	B	A	A	A	B	A	B	A	B	A	B	B	B	A	B	B	A	B	A	B	B	B	B	B	B	A	B	A	A	A	A	B	A	B	A	B	B
AMP0162261	1	157.94	1	100498856	B	B	A	A	A	A	A	A	B	A	A	A	B	A	B	A	B	A	B	B	B	A	B	B	A	B	A	B	B	B	B	B	B	A	B	A	A	A	A	B	A	B	A	B	B
AMP0293829	1	158.97	1	74602130	B	B	A	A	A	A	A	A	B	A	A	A	B	A	B	A	B	A	B	B	B	A	B	B	A	B	A	B	B	B	B	B	B	A	B	A	A	A	A	B	A	B	A	B	B
AMP0001824	1	160.56	1	148592430	B	B	A	A	A	A	A	A	B	A	A	A	B	A	B	A	B	A	B	B	B	A	B	B	A	B	A	B	B	A	B	B	B	A	B	A	A	A	A	B	A	B	A	B	B
AMP0031258	1	161.07	1	80302773	B	B	A	A	A	A	A	A	B	A	A	A	B	A	B	A	B	A	B	B	B	A	B	B	A	B	A	B	B	A	B	B	B	A	B	A	A	A	A	B	A	B	A	B	B
AMP0057782	1	161.6	1	78287071	B	B	A	A	A	A	A	A	B	A	A	A	B	A	B	A	B	A	B	B	B	A	B	B	A	B	A	B	B	A	B	B	B	A	B	A	A	A	A	B	A	B	A	B	B
AMP0212468	1	162.65	1	102577518	B	B	A	A	A	A	A	A	B	A	A	A	B	A	B	A	B	A	B	B	B	A	B	B	A	B	A	B	B	B	B	B	B	A	B	A	A	A	A	B	A	B	A	A	B
AMP0305486	1	163.68	1	91259451	B	B	A	A	A	A	A	A	B	A	A	A	B	A	B	A	B	A	B	B	B	A	B	B	A	B	A	B	A	B	B	B	B	A	B	A	A	A	A	B	A	B	A	B	B
AMP0017810	1	164.18	1	95681606	B	B	A	A	A	A	A	A	B	A	A	A	B	A	B	A	B	A	B	B	B	A	B	B	A	B	A	B	B	B	B	B	B	A	B	A	A	A	A	B	A	B	A	B	B
AMP0223745	1	164.68	1	77488507	B	B	A	A	A	A	A	A	B	A	A	A	B	A	B	A	B	A	B	B	B	A	B	B	A	B	A	B	B	B	B	B	B	A	B	A	A	A	A	B	A	B	A	B	B
AMP0080016	1	165.71	1	98957486	B	B	A	A	A	A	A	A	B	A	A	A	B	A	B	A	B	A	B	B	B	A	B	B	A	B	A	B	B	B	B	B	B	A	B	A	A	A	A	B	A	B	A	B	B
AMP0283371	1	167.31	1	104517583	B	B	A	A	A	A	A	A	B	A	A	A	B	A	B	A	B	A	B	B	B	A	B	B	A	B	A	B	B	B	B	B	B	A	B	A	A	A	A	B	A	B	A	B	B
AMP0153882	1	168.92	1	133730464	B	B	A	A	A	A	A	A	B	A	A	A	B	A	B	A	B	A	B	B	B	A	B	B	A	B	A	B	B	B	A	B	B	A	B	A	A	A	A	B	A	B	A	B	B
AMP0238246	1	170.52	1	132276321	B	B	A	A	A	A	A	A	B	A	A	A	B	A	B	A	B	A	B	B	B	A	B	B	A	B	A	B	A	B	B	B	B	A	B	A	A	A	A	B	A	B	A	B	B
AMP0240544	1	171.03	1	123630325	B	B	A	A	A	A	A	A	B	A	A	A	B	A	B	A	B	A	B	B	B	A	B	B	A	B	A	B	A	B	B	B	B	A	B	A	A	A	A	B	A	B	A	B	B
AMP0134129	1	172.63	1	144514803	B	B	A	A	A	A	A	A	B	A	A	A	B	A	B	A	B	A	B	B	B	A	B	B	A	B	A	B	B	B	B	B	B	A	B	A	A	A	A	B	A	B	A	B	B
AMP0239537	1	174.24	1	225920557	B	B	A	A	A	A	A	A	B	A	A	A	B	A	B	A	B	A	B	B	B	A	B	B	A	B	A	A	B	B	B	B	B	A	B	A	A	A	A	A	A	B	A	B	B
AMP0290431	1	176.97	1	227957513	B	B	A	A	A	A	A	A	B	A	A	A	B	A	B	A	A	A	B	B	A	A	B	B	A	B	A	B	B	B	B	B	B	A	B	A	A	A	A	B	A	B	A	B	B
AMP0188957	1	178.57	1	211804393	B	B	A	A	A	A	A	A	B	A	A	A	B	A	A	A	B	A	B	B	B	A	B	B	A	B	A	B	B	B	B	B	B	A	B	A	A	A	A	B	A	B	A	B	B
AMP0010265	1	179.08	1	220769372	B	B	A	A	A	A	A	A	B	A	A	A	B	A	B	A	B	A	B	B	B	A	B	B	A	B	A	B	B	B	B	B	B	A	B	A	A	A	A	B	A	B	A	B	B
AMP0037147	1	179.59	1	242103786	B	B	A	A	A	A	A	A	B	A	A	A	B	A	B	A	B	A	B	B	B	A	B	B	A	B	A	B	B	B	B	B	B	A	B	A	A	A	A	B	A	B	A	B	B
AMP0098112	1	181.17	1	164598981	B	B	A	A	A	A	A	A	B	A	A	A	B	A	B	A	B	A	B	B	B	A	B	B	A	B	A	B	B	B	B	B	B	A	B	A	A	A	A	B	A	B	A	B	B
AMP0328529	1	182.22	1	169204073	B	B	A	A	A	A	A	A	B	A	A	A	B	A	B	A	B	A	B	B	B	A	B	B	A	B	B	B	B	B	B	B	B	A	B	A	A	A	A	B	A	B	A	B	B
AMP0032707	1	183.26	1	208239821	B	B	A	A	A	A	A	A	B	A	A	A	B	A	B	A	B	A	B	B	B	A	B	B	A	B	A	B	B	B	B	B	B	A	B	A	A	A	A	B	A	B	A	B	B
AMP0016982	1	184.3	1	58944879	B	B	A	A	A	A	A	A	B	A	A	A	B	A	B	A	B	A	B	B	B	A	A	B	A	B	A	B	B	B	B	B	B	A	B	A	A	A	A	B	A	B	A	B	B
AMP0327399	1	185.32	1	180340882	B	B	A	A	A	A	A	A	B	A	A	A	B	A	B	A	B	A	B	B	B	A	B	B	A	B	A	B	B	B	B	B	B	A	B	A	A	A	A	B	A	B	A	B	B
AMP0001832	1	185.83	1	155547249	B	B	A	A	A	A	A	A	B	A	A	A	B	A	B	A	B	A	B	B	B	A	B	B	A	B	A	B	B	B	B	B	B	A	B	A	A	A	A	B	A	B	A	B	B
AMP0015403	1	186.33	1	156612376	B	B	A	A	A	A	A	A	B	A	A	A	B	A	B	A	B	A	B	B	B	A	B	B	A	B	A	B	B	B	B	B	B	A	B	A	A	A	A	B	A	B	A	B	B
AMP0306393	1	187.35	1	119054990	B	B	A	A	A	A	A	A	A	A	A	A	B	A	B	A	B	A	B	B	B	A	B	B	A	B	A	B	B	B	B	B	B	A	B	A	A	A	A	B	A	B	A	B	B
AMP0027059	1	188.39	1	150238327	B	B	A	A	A	A	A	A	B	A	A	A	B	A	B	A	B	A	B	B	B	A	B	B	A	B	A	B	B	B	B	B	B	A	B	A	A	A	A	B	A	B	A	B	B
AMP0161971	1	189.44	1	174782815	B	B	A	A	A	A	A	A	B	A	A	A	B	A	B	A	B	A	B	B	B	A	B	B	A	B	A	B	B	B	B	B	B	A	B	A	A	A	A	B	A	B	A	B	A
AMP0017886	1	191.03	1	173640601	B	B	A	A	A	A	A	A	B	A	A	A	B	A	B	A	B	A	B	B	B	A	B	B	A	B	A	B	B	B	B	B	A	A	B	A	A	A	A	B	A	B	A	B	B
AMP0065341	1	192.08	1	184194293	B	B	A	A	A	A	A	A	B	A	A	A	B	A	B	A	B	A	B	B	B	A	B	B	A	B	A	B	B	B	B	B	B	A	B	A	A	A	A	B	A	B	A	B	B
AMP0185428	1	193.12	1	108002760	B	B	A	A	A	A	A	A	B	A	A	A	B	A	B	A	B	A	B	B	B	A	B	B	A	B	A	B	B	B	B	B	B	A	B	A	A	A	A	B	A	B	A	B	B
AMP0161970	1	194.14	1	174782815	B	B	A	A	A	A	A	A	B	A	A	A	B	A	B	A	B	A	B	B	B	A	B	B	A	B	A	B	B	B	B	B	B	A	B	A	A	A	A	B	A	B	A	B	B
AMP0001817	1	194.64	1	155547249	B	B	A	A	A	A	A	A	B	A	A	A	B	A	B	A	B	A	B	B	B	A	B	B	A	B	A	B	B	B	B	B	B	A	B	A	A	A	A	B	A	B	A	B	B
AMP0044365	1	195.15	1	137369596	B	B	A	A	A	A	A	A	B	A	A	A	B	A	B	B	B	A	B	B	B	A	B	B	A	B	A	B	B	B	B	B	B	A	B	A	A	A	A	B	A	B	A	B	B
AMP0013301	1	196.17	1	122375920	B	B	A	A	A	A	A	A	B	A	A	A	B	A	B	A	B	A	B	B	B	A	B	B	A	B	A	B	B	B	B	A	B	A	B	A	A	A	A	B	A	B	A	B	B
AMP0189456	1	197.21	1	166816524	B	B	A	A	A	A	A	B	B	A	A	A	B	A	B	A	B	A	B	B	B	A	B	B	A	B	A	B	B	B	B	B	B	A	B	A	A	A	A	B	A	B	A	B	B
AMP0202782	1	198.26	1	132070196	B	B	A	A	A	A	A	A	B	A	A	A	B	A	B	A	B	A	B	B	B	A	B	B	A	B	A	B	B	B	B	B	B	A	B	A	A	A	A	B	A	B	A	B	B
AMP0275063	1	198.77	1	193181421	B	B	A	A	A	A	A	A	B	A	A	A	B	A	B	A	B	A	B	B	B	A	B	B	A	B	A	B	B	B	B	B	B	A	B	A	A	A	A	B	A	B	A	B	B
AMP0075037	1	200.36	1	157812741	B	B	A	A	A	A	A	A	B	A	A	A	B	A	B	A	B	A	B	B	B	A	B	B	A	B	A	B	B	B	B	B	B	A	B	A	A	A	A	B	A	B	A	B	B
AMP0319020	1	201.41	1	123415989	B	B	A	A	A	A	A	A	B	A	A	A	B	A	B	A	B	A	B	B	B	A	B	B	A	B	A	B	B	B	B	B	B	A	B	A	A	A	A	B	A	B	A	B	B
AMP0278043	1	202.45	1	146370071	B	B	A	A	A	A	A	A	B	A	A	A	B	A	B	A	B	A	B	B	B	A	B	B	A	B	A	B	B	B	B	B	B	A	B	A	A	A	A	B	A	B	A	B	B
AMP0081898	1	203.49	1	109481013	B	B	A	A	A	A	A	A	B	A	A	A	B	A	B	A	B	A	B	B	B	A	B	B	A	B	A	B	B	B	B	B	B	A	B	A	A	A	A	B	A	B	A	B	B
AMP0237070	1	204.54	1	168593936	B	B	A	A	A	A	A	A	B	A	A	A	B	A	B	A	B	A	B	B	B	A	B	B	A	B	A	B	B	B	B	B	B	A	B	A	A	A	A	B	A	B	A	B	B
AMP0092609	1	205.05	1	108002760	B	B	A	A	A	A	A	A	B	A	A	A	B	A	B	A	B	A	B	B	B	A	B	B	A	B	A	B	B	B	B	B	B	A	B	A	A	A	A	B	A	B	A	B	B
AMP0110444	1	206.64	1	182527015	B	B	A	A	A	A	A	A	B	A	A	A	B	A	B	A	B	A	B	B	B	A	B	B	A	B	A	B	B	B	B	B	B	A	B	A	A	B	A	B	A	B	A	B	B
AMP0299552	1	207.68	1	119301094	B	B	A	A	A	A	A	A	B	A	A	A	B	A	B	A	B	A	B	B	B	A	B	B	A	B	A	B	B	B	B	B	B	A	B	A	A	A	A	B	A	B	A	B	B
AMP0260293	1	209.27	1	224905588	B	B	A	A	A	A	A	A	B	A	A	A	B	A	B	A	B	A	B	B	B	A	B	B	A	B	A	B	B	B	B	B	B	A	B	A	A	A	A	B	A	B	A	B	B
AMP0007338	1	209.78	1	207051264	B	B	A	A	A	A	A	A	B	A	A	A	B	A	B	A	B	A	B	B	B	A	B	B	A	B	A	B	B	B	B	B	B	A	B	A	A	A	A	B	A	B	A	B	B
AMP0017858	1	210.31	1	225890257	B	B	A	A	A	A	A	A	B	A	A	A	B	A	B	A	B	A	B	B	B	A	B	B	A	B	A	B	B	B	B	B	B	A	B	A	A	A	A	B	A	B	A	B	B
AMP0285744	1	210.82	1	225485824	B	B	A	A	A	A	A	A	B	A	A	A	B	B	B	A	B	A	B	B	B	A	B	B	A	B	A	B	B	B	B	B	B	A	B	A	A	A	A	B	A	B	A	B	B
AMP0028962	1	212.4	1	242195020	B	B	A	A	A	A	A	A	B	B	A	A	B	A	B	A	B	A	B	B	B	A	B	B	A	B	A	B	B	B	B	B	B	A	B	A	A	A	A	B	B	B	A	B	B
AMP0003122	1	212.91	1	255400357	B	B	A	A	A	A	A	A	B	B	A	A	B	A	B	A	B	A	B	B	B	A	B	B	A	B	A	B	B	B	B	B	B	A	B	A	A	A	A	B	A	B	A	B	B
AMP0005259	1	213.44	1	302788272	B	B	A	A	A	A	A	A	B	B	A	A	B	A	B	A	B	A	B	B	B	A	B	B	A	B	A	B	B	B	B	B	B	A	B	A	A	A	A	B	A	B	B	B	B
AMP0068147	1	213.96	1	302774425	B	B	A	A	A	A	A	A	B	B	A	A	B	A	B	A	B	A	B	B	B	A	B	B	A	B	A	B	B	A	B	B	B	A	B	A	A	A	A	B	A	B	B	B	B
AMP0239043	1	214.48	1	303970871	B	B	A	A	A	A	B	A	B	B	A	A	B	A	B	A	B	A	B	B	B	A	B	B	A	B	A	B	B	A	B	B	B	A	B	A	A	A	A	B	A	B	B	B	B
AMP0252061	1	217.21	1	175063534	B	B	A	A	A	A	A	A	B	B	A	A	B	A	B	A	B	A	B	B	B	A	B	B	A	B	A	B	B	B	B	B	B	A	B	A	A	A	A	B	A	B	A	B	B
AMP0092901	1	217.73	1	238310214	B	B	A	A	A	A	A	A	B	B	A	A	B	A	B	A	B	A	B	B	B	A	B	B	A	B	A	B	B	B	B	B	B	A	B	A	A	A	A	B	A	B	A	B	B
AMP0337622	1	218.23	1	295243408	B	B	A	A	A	A	A	A	B	B	A	A	B	A	B	A	B	A	B	B	B	A	B	B	A	B	A	B	B	B	B	B	B	A	B	A	A	A	A	B	A	B	A	B	B
AMP0038159	1	219.27	1	298165546	B	B	A	A	A	A	A	A	B	B	A	A	B	A	B	A	B	A	B	B	B	A	B	B	A	B	A	B	B	A	B	B	B	A	B	A	A	A	A	B	A	B	A	B	B
AMP0003711	1	219.78	1	205750931	B	B	A	A	A	A	A	A	B	A	A	A	B	A	B	A	B	A	B	B	B	A	B	B	A	B	A	B	B	A	B	B	B	A	B	A	A	A	A	B	A	B	A	B	B
AMP0055213	1	221.94	1	275049888	B	B	A	A	A	A	B	A	B	B	A	A	B	A	B	A	B	A	B	B	B	A	B	B	A	B	A	B	B	A	B	B	B	A	B	A	A	A	A	B	A	B	A	B	B
AMP0252381	1	223.55	1	259609696	B	B	A	A	A	A	B	A	B	B	A	A	B	A	B	A	B	A	B	B	B	A	B	B	A	B	A	B	B	A	B	B	B	A	B	B	A	A	A	B	A	B	A	B	B
AMP0029450	1	226.87	1	259749718	B	B	A	A	A	A	A	A	B	B	A	A	B	A	B	A	B	A	B	B	B	A	B	B	A	B	A	B	B	A	B	B	B	A	B	A	A	A	A	B	A	B	A	B	B
AMP0272366	1	229.04	1	264837658	B	B	A	A	A	A	A	A	B	B	A	A	B	A	B	A	B	A	B	B	B	A	B	B	A	B	A	B	B	A	B	B	B	A	B	A	A	A	A	B	A	B	A	B	B
AMP0020059	1	230.07	1	269238298	B	B	A	A	A	A	A	A	B	B	A	A	B	A	B	A	B	A	B	B	B	A	B	B	A	B	A	B	B	A	B	B	B	A	B	A	A	A	A	B	A	B	A	B	B
AMP0001688	1	230.57	1	232416945	B	B	A	A	A	A	A	A	B	B	A	A	B	A	B	A	B	A	B	B	B	A	B	B	A	B	A	B	B	A	B	B	B	A	B	A	A	A	A	B	A	B	A	B	B
AMP0024344	1	231.07	1	244873087	B	B	A	A	A	A	A	A	B	B	A	A	B	A	B	A	B	A	B	B	B	A	B	B	A	B	A	B	B	A	B	B	B	A	B	A	A	A	A	B	A	B	A	B	B
AMP0228018	1	232.1	1	230371765	B	B	A	A	A	A	A	A	B	B	A	A	B	A	B	A	B	A	B	B	B	A	B	B	A	B	A	B	B	A	B	B	B	A	B	A	A	A	A	B	A	B	A	B	B
AMP0234627	1	233.14	1	279494962	B	B	A	A	A	A	A	A	B	B	A	A	B	A	B	B	B	A	B	B	B	A	B	B	A	B	A	B	B	A	B	B	B	A	B	A	A	A	A	B	A	B	A	B	B
AMP0244422	1	234.18	1	283309373	B	B	A	A	A	A	A	A	B	B	A	A	B	A	B	A	B	A	B	B	B	A	B	B	A	B	A	B	B	A	B	B	B	A	B	A	A	B	A	B	A	B	A	B	B
AMP0265220	1	235.22	1	275015710	B	B	A	A	A	A	A	A	B	B	A	A	B	A	B	A	B	A	B	B	B	A	B	B	A	B	A	B	B	A	B	B	B	A	B	A	A	A	A	B	A	B	A	B	B
AMP0326958	1	236.26	1	295870366	B	B	A	A	A	A	A	A	B	B	A	A	B	A	B	A	B	A	B	B	B	A	B	B	A	B	A	B	B	A	B	B	B	A	B	A	A	A	A	B	A	B	A	B	B
AMP0256563	1	237.3	5	390802112	B	B	A	A	A	A	A	A	B	B	B	A	B	A	B	A	B	A	B	B	B	A	B	B	A	B	A	B	B	A	B	B	B	A	B	A	A	A	A	B	A	B	A	B	B
AMP0221597	1	238.34	1	256330041	B	B	A	A	A	A	A	A	B	B	A	A	B	A	B	A	B	A	B	B	B	A	B	B	A	B	A	B	B	A	B	B	B	A	B	A	A	A	A	B	A	B	A	B	B
AMP0124094	1	239.37	1	289068357	B	B	A	A	A	A	A	A	B	B	A	A	B	A	B	A	B	B	B	B	B	A	B	B	A	B	A	B	B	A	B	B	B	A	B	A	A	A	A	B	A	B	A	B	B
AMP0001982	1	240.43	1	209475944	B	B	A	A	A	A	A	A	B	A	A	A	B	A	B	A	B	A	B	B	B	A	B	B	A	B	A	B	B	A	B	B	B	A	B	A	A	A	A	B	A	B	A	B	B
AMP0303343	1	240.95	1	216774290	B	B	A	A	A	A	A	A	B	A	A	A	B	A	B	A	B	A	B	B	B	A	B	B	A	B	A	B	B	A	B	B	B	A	B	A	A	A	A	B	A	B	A	B	B
AMP0027924	1	241.48	1	212560059	B	B	A	A	A	A	A	A	B	A	A	A	B	A	B	A	B	A	B	B	B	A	B	B	A	B	A	B	B	B	B	B	B	A	B	A	A	A	A	B	A	B	A	B	B
AMP0120623	1	241.99	1	225485824	B	B	A	A	A	A	A	A	B	A	A	A	B	A	B	A	B	A	B	B	B	A	B	B	A	B	A	B	B	B	B	B	B	A	A	A	A	A	A	B	A	B	A	B	B
AMP0017498	1	244.14	7	352539662	B	B	A	A	A	A	A	A	B	A	A	A	B	A	B	A	B	A	B	B	B	A	B	B	A	B	A	B	B	A	B	B	B	A	B	A	A	A	A	B	A	B	A	B	B
AMP0003712	1	244.66	1	205750931	B	B	A	A	A	A	A	A	B	A	A	A	B	A	B	A	B	A	B	B	B	A	B	B	A	B	A	B	B	A	B	B	B	A	B	A	A	A	A	B	A	B	A	B	B
AMP0077056	1	245.7	1	245428541	B	B	A	A	A	A	A	A	B	B	A	A	B	A	B	A	B	A	B	B	B	A	B	B	A	B	A	B	B	A	B	B	B	A	B	A	A	A	A	B	A	B	A	B	B
AMP0016741	1	246.2	1	234706000	B	B	A	A	A	A	A	A	B	B	A	A	B	A	B	A	B	A	B	B	B	A	B	B	A	B	A	B	B	A	B	B	B	A	B	A	A	A	A	B	A	B	A	B	B
AMP0024750	1	246.73	1	245429295	B	B	A	A	A	A	A	A	B	B	A	A	B	A	B	A	B	A	B	B	B	A	B	B	A	B	A	B	B	A	B	B	B	A	B	A	A	A	A	B	A	B	A	B	B
AMP0068191	1	247.25	1	298494345	B	B	A	A	A	A	A	A	B	B	A	A	B	A	B	A	B	A	B	B	B	A	B	B	A	B	A	B	B	B	B	B	B	A	B	A	A	A	A	B	A	B	A	B	B
AMP0086209	1	247.76	1	240812860	B	B	A	A	A	A	A	A	B	B	A	A	B	A	B	A	B	A	B	B	B	A	A	B	A	B	A	B	B	B	B	B	B	A	B	A	A	A	A	B	A	B	A	B	B
AMP0031022	1	249.35	1	275204387	B	B	A	A	A	A	A	A	B	B	A	A	B	A	B	A	B	A	B	B	B	A	B	B	A	B	A	B	A	B	B	B	B	A	B	A	A	A	A	B	A	B	A	B	B
AMP0189882	1	250.39	1	263317066	B	B	A	A	A	A	A	A	B	B	A	A	B	A	B	A	B	A	B	A	B	A	B	B	A	B	A	B	B	B	B	B	B	A	B	A	A	A	A	B	A	B	A	B	B
AMP0063279	1	251.42	1	83421335	B	B	A	A	A	A	A	A	B	B	A	A	B	A	B	A	B	A	B	B	B	A	B	B	A	B	A	B	B	B	B	B	B	A	B	A	A	A	A	B	A	B	A	B	B
AMP0003220	1	251.92	1	248307219	B	B	A	A	A	A	A	A	B	B	A	A	B	A	B	A	B	A	B	B	B	A	B	B	A	B	A	B	B	B	B	B	B	A	B	A	A	A	A	B	A	B	A	B	B
AMP0024458	1	252.42	1	285873588	B	B	A	A	A	A	A	A	B	B	A	A	B	A	B	A	B	A	B	B	B	A	B	B	A	B	A	A	B	B	B	B	B	A	B	A	A	A	A	B	A	B	A	B	B
AMP0043855	1	253.45	1	284881615	B	B	A	A	A	A	A	A	B	B	A	A	B	A	B	A	B	A	B	B	B	A	A	B	A	B	A	B	B	B	B	B	B	A	B	A	A	A	A	B	A	B	A	B	B
AMP0145803	1	254.49	1	267210257	B	B	A	A	A	A	A	A	B	B	A	A	B	A	B	A	B	A	B	B	B	A	B	B	A	B	A	B	B	B	A	B	B	A	B	A	A	A	A	B	A	B	A	B	B
AMP0091675	1	256.09	1	250440430	B	B	B	A	A	B	A	A	B	B	A	A	B	A	B	A	B	A	B	B	B	A	B	B	A	B	A	B	B	B	B	B	B	A	B	A	A	A	A	B	A	B	A	B	B
AMP0185906	1	258.25	1	302573655	B	B	A	A	A	A	A	A	B	B	A	A	B	A	B	A	B	A	B	B	B	A	B	B	A	B	A	B	B	B	B	B	B	A	B	A	A	A	A	B	A	B	B	B	B
AMP0005258	1	258.76	1	302788272	B	B	A	A	A	A	A	A	B	B	A	A	B	A	B	A	B	A	B	B	B	A	B	B	A	B	A	B	B	B	B	B	B	A	B	A	A	A	A	B	A	B	B	B	B
AMP0246114	1	259.29	1	304040976	B	B	A	A	A	A	B	A	B	B	A	A	B	A	B	A	B	A	B	B	B	A	B	B	A	B	A	B	B	B	B	B	B	A	B	A	A	A	A	B	A	B	B	B	B
AMP0276329	1	260.88	1	311047910	B	B	A	A	A	A	B	A	B	B	A	A	B	A	B	A	B	A	B	B	B	B	B	B	A	B	A	B	A	B	B	B	B	A	B	A	A	A	A	B	A	B	B	B	B
AMP0004140	1	261.39	1	310162425	B	B	A	A	A	A	B	A	B	B	A	A	B	A	B	A	B	A	B	B	B	B	B	B	A	B	A	B	B	B	B	B	B	A	B	A	A	A	A	B	A	B	B	B	B
AMP0354701	1	262.43	1	308769373	B	B	A	A	A	A	B	A	B	B	A	A	B	A	B	A	B	A	B	B	B	B	B	B	A	B	A	B	B	B	B	B	B	A	B	A	A	A	A	B	A	B	B	B	B
AMP0007288	1	262.94	1	312128703	B	B	A	A	A	A	B	A	B	B	A	A	B	A	B	A	B	A	B	B	B	B	B	B	A	B	A	B	B	B	B	B	B	A	B	A	A	A	A	B	A	B	B	B	B
AMP0269060	1	263.45	1	311075146	B	B	A	A	A	A	B	A	B	B	A	A	B	A	B	A	B	A	B	B	B	B	B	B	A	B	A	B	B	B	B	B	B	A	B	A	A	A	A	B	A	B	B	B	B
AMP0033508	1	265.03	1	315965508	B	B	A	A	A	A	B	A	B	B	A	A	B	A	B	A	B	A	B	B	B	B	B	B	B	B	A	B	B	A	B	B	B	A	B	A	A	A	A	B	A	B	B	B	B
AMP0007334	1	265.54	1	322312291	B	B	A	A	A	A	B	A	B	B	A	A	B	A	B	A	B	A	B	B	B	B	B	B	B	B	A	B	B	B	B	B	B	A	B	A	A	A	A	B	A	B	B	B	B
AMP0208244	1	266.05	1	314715813	B	B	A	A	A	A	B	A	B	B	A	A	B	A	B	A	B	A	B	B	B	B	B	B	B	B	B	B	B	B	B	B	B	A	B	A	A	A	A	B	A	B	B	B	B
AMP0043886	1	267.64	1	317263552	B	B	A	A	A	A	B	A	B	B	A	A	B	A	B	A	B	A	B	B	B	B	B	B	B	B	A	B	B	B	B	B	B	A	B	A	A	A	A	B	A	B	B	B	B
AMP0352437	1	269.25	1	304666581	B	B	A	A	A	A	B	A	B	B	A	A	B	A	B	A	B	A	B	B	B	B	B	B	A	B	A	B	B	A	B	B	B	A	B	A	A	A	A	B	A	B	B	B	B
AMP0058995	1	269.77	1	307485296	B	B	A	A	A	A	B	A	B	B	A	A	B	A	B	A	B	A	B	B	B	B	B	B	A	B	A	B	B	A	B	B	B	A	B	A	A	A	A	B	A	B	B	B	B
AMP0144879	1	270.3	1	308309325	B	B	A	A	A	A	B	A	B	B	A	A	B	A	B	A	B	A	B	B	B	B	B	B	A	B	A	B	B	A	B	B	B	A	B	A	A	A	A	B	A	B	B	B	B
AMP0180991	1	270.83	1	315942417	B	B	A	A	A	A	B	A	B	B	A	A	B	A	B	A	B	A	B	B	B	B	B	B	B	B	A	B	B	A	B	B	B	A	B	A	A	A	A	B	A	B	B	B	B
AMP0000777	1	271.35	1	319590350	B	B	A	A	A	A	B	A	B	B	A	A	B	A	B	A	B	A	B	B	B	B	B	B	B	B	A	B	B	B	B	B	B	A	B	A	A	A	A	B	A	B	B	B	B
AMP0237627	1	271.86	1	322345989	B	B	A	A	A	A	B	A	A	B	A	A	B	A	B	A	B	A	B	B	B	B	B	B	B	B	A	B	B	B	B	B	B	A	B	A	A	A	A	B	A	B	B	B	B
AMP0254153	1	273.46	1	347823414	B	B	A	A	A	A	B	A	B	B	A	A	B	A	B	A	B	A	B	B	B	B	B	B	B	B	A	B	B	B	A	B	B	A	B	A	A	A	A	B	A	B	B	B	B
AMP0250983	1	275.63	1	344286177	B	B	A	A	A	A	B	A	B	B	A	B	B	A	B	A	B	A	B	B	B	B	B	B	B	B	A	B	B	B	A	B	B	A	B	A	B	A	A	B	A	B	B	B	B
AMP0252250	1	277.22	1	329972637	B	B	A	A	A	A	B	A	B	B	A	A	B	A	B	A	B	A	B	B	B	B	B	B	B	B	A	B	B	B	A	B	B	A	B	A	B	A	A	B	A	B	B	B	B
AMP0010275	1	277.73	1	351402850	B	B	A	A	A	A	B	A	B	B	A	A	B	A	B	A	B	A	B	B	B	B	B	B	B	B	A	B	B	B	A	B	B	A	B	A	B	A	A	B	A	B	B	B	B
AMP0010259	1	278.25	1	351443036	B	B	A	A	A	A	B	A	B	B	A	A	B	A	B	A	B	A	B	B	B	B	B	B	B	B	A	B	B	A	A	B	B	A	B	A	B	A	A	B	A	B	B	B	B
AMP0287585	1	278.78	1	323224904	B	B	A	A	A	A	B	A	B	B	A	A	B	A	B	A	B	A	B	B	B	B	B	B	B	B	A	B	B	A	A	B	B	A	B	A	B	A	A	B	A	B	B	B	B
AMP0255997	1	279.31	1	323359630	B	B	A	A	A	A	B	A	B	B	A	A	B	A	B	A	B	A	B	B	B	B	B	B	B	B	A	B	B	A	A	B	B	A	B	A	B	A	A	B	A	B	B	B	B
AMP0107887	1	279.83	1	322736644	B	B	A	A	A	A	B	A	B	B	A	A	B	A	B	A	B	A	B	B	B	B	B	B	B	B	A	B	B	B	A	B	B	A	B	A	B	A	A	B	A	B	B	B	B
AMP0291662	1	280.34	1	323517445	B	B	A	A	A	A	B	A	B	B	A	A	B	A	B	A	B	A	B	B	B	B	B	B	B	B	A	B	B	B	A	B	B	A	B	A	B	A	A	B	A	B	B	B	B
AMP0051052	1	281.92	1	324229794	B	B	A	A	A	A	B	A	B	B	A	A	B	A	B	A	A	A	B	B	B	B	B	B	B	B	A	B	B	B	A	B	B	A	B	A	B	A	A	B	A	B	B	B	B
AMP0010041	1	282.43	1	324668644	B	B	A	A	A	A	B	A	B	B	A	A	B	A	B	A	B	A	B	B	B	B	B	B	B	B	A	B	B	B	A	B	B	A	B	A	B	A	A	B	A	B	B	B	B
AMP0184373	1	282.94	1	337457010	B	B	A	A	A	A	B	A	B	B	A	A	B	A	B	A	B	A	B	B	B	B	B	B	B	B	A	B	B	B	A	B	B	A	B	A	B	A	A	B	A	B	B	B	B
AMP0302122	1	284.53	1	338926308	B	B	A	A	A	A	B	A	B	B	A	A	B	A	B	A	B	A	B	B	B	B	B	B	B	B	A	B	B	B	A	B	B	A	B	A	B	A	A	B	A	B	B	B	B
AMP0036727	1	286.69	1	330603625	B	B	A	A	A	A	B	A	B	A	A	A	B	A	B	A	B	A	B	B	B	B	B	B	B	B	A	B	B	B	A	B	B	A	B	A	B	A	A	B	A	B	B	B	B
AMP0126051	1	288.86	1	360619105	B	B	A	A	A	A	B	A	B	B	A	A	B	A	A	A	B	A	B	B	B	B	B	B	B	B	A	B	B	B	A	B	B	A	B	A	B	A	A	B	A	B	B	B	B
AMP0016070	1	289.89	1	367544495	B	B	A	A	A	A	B	A	B	B	A	A	B	A	B	A	B	A	B	B	B	B	B	B	B	B	A	B	B	B	A	B	B	A	B	A	B	A	A	B	A	B	B	B	B
AMP0009990	1	290.39	1	360579416	B	B	A	A	A	A	B	A	B	B	A	A	B	A	B	A	B	A	B	B	B	B	B	B	B	B	A	B	B	B	A	B	B	A	B	A	B	A	A	B	A	B	B	B	B
AMP0064451	1	290.9	1	370167370	B	B	A	A	A	A	B	A	B	B	A	A	B	A	B	A	B	A	B	B	B	B	B	B	B	B	A	B	B	B	A	B	B	A	B	A	B	A	A	B	A	B	B	B	B
AMP0069523	1	292.48	2	432276546	B	B	A	A	A	A	B	A	B	B	A	A	B	A	B	A	B	A	B	B	B	B	B	B	B	B	A	B	B	A	A	B	B	A	B	A	B	A	A	B	A	B	B	B	B
AMP0028928	1	292.99	1	369220217	B	B	A	A	A	A	B	A	B	B	A	A	B	A	B	A	B	A	B	B	B	B	B	B	B	B	A	B	B	A	A	B	B	A	B	A	B	A	A	B	A	B	B	B	B
AMP0077363	1	293.5	1	357207837	B	B	A	A	A	A	B	A	B	B	A	A	B	A	B	A	B	A	B	B	B	B	B	B	B	B	A	B	B	A	A	B	B	A	B	A	A	A	A	B	A	B	B	B	B
AMP0205778	1	295.09	1	370937100	B	B	A	A	A	A	B	A	B	A	A	A	B	A	B	A	B	A	B	B	B	B	B	B	B	B	A	B	B	A	A	B	B	A	B	A	B	A	A	B	A	B	B	B	B
AMP0065281	1	296.69	1	371918273	B	B	A	A	A	A	B	A	B	B	A	A	B	A	B	A	B	A	B	B	B	B	B	B	B	B	A	B	B	A	A	B	B	A	B	A	B	A	A	B	A	B	B	B	B
AMP0144888	1	297.22	1	372136322	B	B	A	A	A	A	B	A	B	B	A	A	B	A	B	A	B	A	B	B	B	B	B	B	B	B	A	B	B	B	A	B	B	A	B	A	B	A	A	B	A	B	B	B	B
AMP0210465	1	299.96	1	376585788	B	B	A	A	A	A	A	A	B	B	B	B	B	B	B	A	B	A	B	B	B	B	B	B	B	B	A	B	B	B	A	B	B	A	B	A	B	A	A	B	A	B	B	B	B
AMP0211408	1	301.55	1	372690976	B	B	A	A	A	A	B	A	B	B	B	B	B	B	B	A	B	A	B	B	B	B	B	B	B	B	A	B	B	A	A	B	B	A	B	A	B	A	A	B	A	B	B	B	B
AMP0006291	1	302.06	1	380846299	B	B	A	A	A	A	B	A	B	B	B	B	B	B	B	A	B	A	B	B	B	B	B	B	B	B	A	B	B	B	A	B	B	A	B	A	B	A	A	B	A	B	B	B	B
AMP0155429	1	302.56	1	381721819	B	B	A	A	A	A	B	A	B	B	B	B	B	B	B	A	B	A	B	B	B	B	B	B	B	B	A	B	B	B	A	B	B	A	A	A	B	A	A	B	A	B	B	B	B
AMP0213875	1	303.6	2	213300462	B	B	A	A	A	A	B	A	B	B	B	B	B	B	B	A	B	A	B	B	B	B	B	B	B	B	A	B	B	B	A	B	B	A	B	A	A	A	A	B	A	B	B	B	B
AMP0234682	1	304.13	1	386657900	B	B	A	A	A	A	B	A	B	B	B	B	B	B	B	A	A	A	B	B	B	B	B	B	B	B	A	B	B	B	A	B	B	A	B	A	A	A	A	B	A	B	B	B	B
AMP0036018	1	304.65	1	386660407	B	B	A	A	A	A	B	A	B	B	B	B	B	B	B	A	A	A	B	B	B	B	B	B	B	B	A	B	B	B	A	B	B	A	B	A	B	A	A	B	A	B	B	B	B
AMP0166255	1	305.16	1	386267017	B	B	A	A	A	A	B	A	B	B	B	B	B	B	B	A	A	A	B	B	B	B	B	B	B	B	A	B	B	B	A	B	B	A	B	A	B	A	A	B	A	B	B	B	B
AMP0169303	1	306.74	1	387519393	B	B	A	A	A	A	B	A	B	B	B	B	B	B	B	A	A	A	B	B	B	A	B	B	B	B	A	B	B	B	A	B	B	A	B	A	B	A	A	B	A	B	B	B	B
AMP0004149	1	307.26	1	391381727	B	B	A	A	A	A	B	A	B	B	B	B	B	B	B	A	A	A	B	B	B	B	B	B	B	B	A	B	B	B	A	B	B	A	B	A	B	A	A	B	A	B	B	B	B
AMP0007335	1	307.77	1	392785465	B	B	A	A	A	A	B	A	B	B	B	B	B	B	B	A	A	A	B	B	B	B	B	B	B	B	A	B	B	A	A	B	B	A	B	A	B	A	A	B	A	B	B	B	B
AMP0189297	1	309.35	1	397578421	B	B	A	A	A	A	B	A	B	B	B	B	B	B	B	A	A	A	B	B	B	B	B	B	B	B	A	B	B	B	A	B	B	A	B	A	B	A	A	B	A	B	A	B	A
AMP0124103	1	310.95	1	389824983	B	B	A	A	A	A	B	A	B	B	B	B	B	B	B	A	A	A	B	B	B	B	B	B	B	B	A	B	B	B	A	B	B	A	B	A	B	A	A	B	A	B	B	B	B
AMP0093376	1	311.48	1	391495988	B	B	A	A	A	A	B	A	B	B	B	B	B	B	B	A	A	A	B	B	B	B	B	B	B	B	A	B	B	B	A	B	B	A	B	A	B	A	A	B	A	B	B	B	B
AMP0005283	1	312.54	1	392785465	B	B	A	A	A	A	B	A	B	B	B	B	B	B	B	A	A	A	B	B	B	B	B	B	B	B	A	B	B	A	A	B	B	A	B	A	B	A	A	B	A	B	B	B	B
AMP0110555	1	313.07	1	388456227	B	B	A	A	A	A	B	A	B	B	B	B	B	B	B	A	A	A	B	B	B	B	B	B	B	B	A	B	B	A	A	B	B	A	B	A	B	B	A	B	A	B	B	B	B
AMP0079279	1	313.6	1	387329115	B	B	A	A	A	A	B	A	B	B	B	B	B	B	B	A	A	A	B	B	B	B	B	B	B	B	A	B	B	B	A	B	B	A	B	A	B	B	A	B	A	B	B	B	B
AMP0199920	1	314.12	1	388995676	B	B	A	A	A	A	B	A	B	B	B	B	B	B	B	A	A	A	B	B	B	B	B	B	B	B	A	B	B	B	A	B	B	A	B	A	B	B	A	B	A	B	B	B	B
AMP0307775	1	314.65	1	389282730	B	B	A	A	A	A	B	A	B	B	B	B	B	B	B	A	A	A	B	B	B	B	B	B	B	B	A	B	B	B	A	B	B	A	B	A	B	A	A	B	A	B	B	B	B
AMP0009032	1	315.18	1	387704841	B	B	A	A	A	A	B	A	B	B	B	B	B	B	B	A	A	A	B	B	B	B	B	B	B	B	A	B	B	B	A	B	B	A	B	A	B	A	A	B	A	B	B	B	B
AMP0036019	1	315.7	1	386660407	B	B	A	A	A	A	B	A	B	B	B	B	B	B	B	A	A	A	B	B	B	B	B	B	B	B	A	B	B	B	A	B	B	A	B	A	B	A	A	B	A	B	B	B	B
AMP0166166	1	316.22	1	386267017	B	B	A	A	A	A	B	A	B	B	B	B	B	B	B	A	A	A	B	B	B	B	B	B	B	B	A	B	B	A	A	B	B	A	B	A	B	A	A	B	A	B	B	B	B
AMP0223823	1	318.37	1	392477104	B	B	A	B	A	A	B	A	B	B	B	B	B	B	B	A	A	A	B	B	B	B	B	B	B	B	B	B	B	B	A	B	B	A	B	A	B	A	A	B	A	B	B	B	B
AMP0074034	1	320.54	1	384787840	B	B	A	A	A	A	B	A	B	B	B	B	B	B	B	A	B	A	B	B	B	B	B	B	B	B	B	B	B	B	A	B	B	A	B	A	B	A	A	B	A	B	B	B	B
AMP0331884	1	322.7	2	454139635	B	B	A	A	A	A	B	A	B	B	B	B	B	B	B	A	B	A	B	B	B	B	B	B	B	B	A	B	B	A	A	B	B	A	B	A	B	A	A	B	A	B	B	B	B
AMP0006292	1	323.21	1	380846299	B	B	A	A	A	A	B	A	B	B	B	B	B	B	B	A	B	A	B	B	B	B	B	B	B	B	A	B	B	A	A	B	B	A	B	A	B	A	A	B	A	B	B	B	B
AMP0115468	1	324.25	1	382398098	B	B	A	A	A	A	B	A	B	B	B	B	B	B	B	A	B	A	B	B	B	B	B	B	B	B	A	B	B	B	A	B	B	A	B	A	B	A	A	B	A	B	B	B	B
AMP0024398	1	324.76	1	383383095	B	B	A	A	A	A	B	A	B	B	B	B	B	B	B	A	B	A	B	B	B	B	B	B	B	B	A	B	B	B	A	B	B	A	B	A	B	A	A	B	A	B	B	B	B
AMP0024549	1	325.28	1	379525856	B	B	A	A	A	A	B	A	B	B	B	B	B	B	B	A	B	A	B	B	B	B	B	B	B	B	A	B	B	B	A	B	B	A	B	A	B	B	A	B	A	B	B	B	B
AMP0007200	1	325.81	1	382900835	B	B	A	A	A	A	B	A	B	B	B	B	B	B	B	A	B	A	B	B	B	B	B	B	B	B	A	B	B	A	A	B	B	A	B	A	B	B	A	B	A	B	B	B	B
AMP0242027	1	326.32	1	375382419	B	B	A	A	A	A	B	A	B	B	B	B	B	B	B	A	B	A	B	B	B	B	B	B	B	B	A	B	B	A	A	B	B	A	B	A	B	B	A	B	A	B	B	B	B
AMP0143309	1	328.49	1	372397025	B	B	A	A	A	A	B	A	B	B	A	A	B	A	B	A	B	A	B	B	B	B	B	B	B	B	A	B	B	A	A	B	B	A	B	A	B	B	A	B	A	B	B	B	B
AMP0025423	1	329.01	1	372221020	B	B	A	A	A	A	B	A	B	B	A	A	B	A	B	A	B	A	B	B	B	B	B	B	B	B	A	B	B	A	A	B	B	A	B	A	B	A	A	B	A	B	B	B	B
AMP0145207	1	329.53	1	372221204	B	B	A	A	A	A	B	A	B	B	A	A	B	A	B	A	B	A	B	B	B	B	B	B	B	B	A	B	B	B	A	B	B	A	B	A	B	A	A	B	A	B	B	B	B
AMP0218794	1	331.68	1	368250619	B	B	A	A	A	A	B	B	B	B	A	A	B	A	B	A	B	A	B	B	B	B	B	B	B	B	A	B	B	A	A	B	B	A	B	B	B	A	A	B	A	B	B	B	B
AMP0322977	1	333.27	1	368944850	B	B	A	A	A	A	B	A	B	B	A	A	B	A	B	A	B	A	B	B	B	B	B	B	B	B	A	B	B	A	A	B	B	A	B	A	B	A	A	B	A	B	B	B	B
AMP0060813	1	333.78	1	368142650	B	B	A	A	A	A	B	A	B	B	A	A	B	A	B	A	B	A	B	B	B	B	B	B	B	B	A	B	B	A	A	B	B	A	B	A	B	A	A	B	A	B	B	B	B
AMP0337062	1	334.28	1	367284170	B	B	A	A	A	A	B	A	B	B	A	A	B	A	B	A	B	A	B	B	B	B	B	B	B	B	A	B	B	A	A	B	B	A	B	A	B	A	A	B	A	B	B	B	B
AMP0028926	1	335.32	1	369220217	B	B	A	A	A	A	B	A	B	B	A	A	B	A	B	A	B	A	B	B	B	B	B	B	B	B	A	B	B	A	A	B	B	A	B	A	B	B	A	B	A	B	B	B	B
AMP0185391	1	335.85	1	368104618	B	B	A	A	A	A	B	A	B	B	A	A	B	A	B	A	B	A	B	B	B	B	B	B	B	B	A	B	B	B	A	B	B	A	B	A	B	B	A	B	A	B	B	B	B
AMP0103867	1	336.36	1	369172054	B	B	A	A	A	A	B	A	B	B	A	A	B	A	B	A	B	A	B	B	B	B	B	B	B	B	A	B	B	B	A	B	B	A	B	A	B	A	A	B	A	B	B	B	B
AMP0248398	1	337.94	1	325704937	B	B	A	A	A	A	B	A	B	B	A	A	B	A	B	A	B	A	B	B	B	B	B	B	B	B	A	B	B	B	A	B	B	A	B	A	B	B	A	B	A	B	B	B	B
AMP0027627	1	338.45	1	340505304	B	B	A	A	A	A	B	A	B	B	A	A	B	A	B	A	B	A	B	B	B	B	B	B	B	B	A	B	B	B	A	B	B	A	B	A	B	B	A	B	A	B	B	B	B
AMP0107886	1	338.98	1	322736644	B	B	A	A	A	A	B	A	B	B	A	A	B	A	B	A	B	A	B	B	B	B	B	B	B	B	A	B	B	B	A	B	B	A	B	A	B	B	A	B	A	B	B	B	B
AMP0238895	1	339.5	1	323089849	B	B	A	A	A	A	B	A	B	B	A	A	B	A	B	A	B	A	B	B	B	B	B	B	B	B	A	B	B	A	A	B	B	A	B	A	B	B	A	B	A	B	B	B	B
AMP0123962	1	340.55	1	333504337	B	B	A	A	A	A	B	A	B	B	A	A	B	A	B	A	B	A	B	B	B	B	B	B	B	B	A	B	B	A	A	A	B	A	B	A	B	B	A	B	A	B	B	B	B
AMP0036728	1	341.58	1	330603625	B	B	A	B	A	A	B	A	B	B	A	A	B	A	B	A	B	A	B	B	B	B	B	B	B	B	A	B	B	A	A	B	B	A	B	A	B	B	A	B	A	B	B	B	B
AMP0028285	1	342.08	1	348152637	B	B	A	A	A	A	B	A	B	B	A	A	B	A	B	A	B	A	B	B	B	B	B	B	B	B	A	B	B	A	A	B	B	A	B	A	B	B	A	B	A	B	B	B	B
AMP0163537	1	342.58	1	351267731	B	B	A	A	A	A	B	A	B	B	A	A	B	A	B	A	B	A	B	B	B	B	B	B	B	B	A	B	B	A	A	B	B	A	B	A	B	B	A	B	A	B	B	B	B
AMP0206621	1	343.62	1	329990336	B	B	A	A	A	A	B	A	B	B	A	B	B	A	B	A	B	A	B	B	B	B	B	B	B	B	A	B	B	A	A	B	B	A	B	A	B	B	A	B	A	B	B	B	B
AMP0123304	1	348.17	1	403434269	B	B	A	A	A	A	B	A	B	B	B	B	B	B	B	A	A	A	B	B	B	B	B	B	B	B	A	B	B	B	A	B	B	A	B	A	B	B	A	B	A	B	B	B	B
AMP0338574	1	350.34	1	405353926	B	B	A	A	A	A	B	A	B	B	B	B	B	B	B	A	A	A	B	B	B	B	B	B	B	B	A	B	B	B	A	B	B	A	B	A	B	B	B	B	A	B	B	B	B
AMP0044995	1	350.85	1	404921538	B	B	A	A	A	A	B	A	B	B	B	B	B	B	B	A	A	A	B	B	B	B	B	B	B	B	A	B	B	B	A	B	B	A	B	A	B	B	B	B	A	B	B	B	B
AMP0079347	1	351.35	1	404220829	B	B	A	A	A	A	B	A	B	B	B	B	B	B	B	A	A	A	B	B	B	B	B	B	B	B	A	B	B	B	A	B	B	A	B	A	B	B	B	B	A	B	B	B	B
AMP0336825	1	352.39	1	404720034	B	B	A	A	A	A	B	A	B	B	B	B	B	B	B	A	A	A	B	B	B	B	B	B	B	B	A	B	B	B	A	B	B	A	B	A	B	B	B	B	A	B	B	B	B
AMP0103675	1	354.55	1	410680658	B	B	A	A	A	A	B	A	B	B	B	B	B	B	B	A	A	A	B	B	B	B	A	B	B	B	A	B	B	B	A	B	B	A	B	A	A	B	B	B	A	B	B	B	B
AMP0047637	1	355.58	1	408876516	B	B	A	A	A	A	B	A	B	B	B	B	B	B	B	A	A	A	B	B	B	B	A	B	B	B	A	B	B	B	A	B	B	A	B	B	B	B	B	B	A	B	B	B	B
AMP0058517	1	356.08	1	411026537	B	B	A	A	A	A	B	A	B	B	B	B	B	B	B	A	A	A	B	B	B	B	A	B	B	B	A	B	B	B	A	B	B	A	B	A	B	B	B	B	A	B	B	B	B
AMP0070719	1	356.59	1	408401628	B	B	A	A	A	A	B	A	B	B	B	B	B	B	B	A	A	A	B	B	B	B	A	B	B	B	A	B	B	B	A	B	B	A	B	A	B	B	B	B	A	B	B	B	B
AMP0302270	1	357.63	1	407645478	B	B	A	A	A	A	B	A	B	B	B	B	B	B	B	A	A	A	B	B	B	B	A	B	B	B	A	B	B	B	A	B	B	A	B	A	B	B	A	B	A	B	B	B	B
AMP0242873	1	359.23	1	409668183	B	B	A	A	A	A	B	A	B	B	B	B	B	B	B	A	A	A	B	B	B	B	A	B	B	B	A	B	B	A	A	B	B	A	B	A	B	B	A	B	A	B	B	B	B
AMP0236881	1	361.97	1	411622487	B	B	A	A	A	A	B	A	B	B	B	B	B	B	B	A	A	A	B	B	B	B	A	B	B	B	A	B	B	A	A	B	B	A	B	A	A	B	A	B	A	B	B	B	B
AMP0014858	1	362.48	1	411840769	B	B	A	A	A	A	B	A	B	B	B	B	B	B	B	A	A	A	B	B	B	B	A	B	B	B	A	B	B	A	A	B	B	A	B	A	A	B	A	B	A	B	B	B	B
AMP0104447	1	362.99	1	411473894	B	B	A	A	A	A	B	A	B	B	B	B	B	B	B	A	A	A	B	B	B	B	A	B	B	B	A	B	B	A	A	B	B	A	B	A	A	B	A	B	A	B	B	B	B
AMP0050830	1	364.02	1	410095006	B	B	A	A	A	A	B	A	B	B	B	B	B	B	B	A	A	A	B	B	B	B	A	B	B	B	A	B	B	A	A	B	B	A	B	A	A	B	A	B	A	B	B	B	B
AMP0059087	1	364.55	1	408455833	B	B	A	A	A	A	B	A	B	B	B	B	B	B	B	A	A	A	B	B	B	B	A	B	B	B	A	B	B	A	A	B	B	A	B	A	B	B	A	B	A	B	B	B	B
AMP0078930	1	365.59	1	406729731	B	B	A	A	A	A	B	A	B	B	B	B	B	B	B	A	A	A	B	B	B	B	B	B	B	B	A	B	A	A	A	B	B	A	B	A	B	B	A	B	A	B	B	B	B
AMP0073989	1	366.09	1	406840751	B	B	A	A	A	A	B	A	B	B	B	B	B	B	B	A	A	A	B	B	B	B	B	B	B	B	A	B	B	A	A	B	B	A	B	A	B	B	A	B	A	B	B	B	B
AMP0188478	1	366.62	1	404924849	B	B	A	A	A	A	B	A	B	B	B	B	B	B	B	A	A	A	B	B	B	B	B	B	B	B	A	B	B	A	A	B	B	A	B	A	B	B	A	B	A	B	B	B	B
AMP0018279	1	368.23	1	402827291	B	B	A	A	A	A	B	A	B	B	B	B	B	B	B	A	A	A	B	B	B	B	B	B	B	B	A	B	B	A	A	B	B	A	B	A	B	B	A	B	A	B	B	B	B
AMP0168743	1	369.3	1	401934212	B	B	A	A	A	A	B	A	B	B	B	B	B	B	B	A	A	A	B	B	B	B	B	B	B	B	A	B	B	A	A	B	B	A	B	A	B	B	A	B	A	B	B	B	B
AMP0075523	1	369.82	1	401846420	B	B	A	A	A	A	B	A	B	B	B	B	B	B	B	A	A	A	B	B	B	B	B	B	B	B	A	B	B	A	A	B	B	A	B	A	B	B	A	B	A	B	B	B	B
AMP0150702	1	370.89	1	402049211	B	B	A	A	A	A	B	A	B	B	B	B	B	B	B	A	A	A	B	B	B	B	B	B	B	B	A	B	B	A	A	B	B	A	B	A	B	B	A	B	A	B	B	B	B
AMP0099904	1	371.41	1	401943141	B	B	A	A	A	A	B	A	B	B	B	B	B	B	B	A	A	A	B	B	B	B	B	B	B	B	A	B	B	B	A	B	B	A	B	A	B	B	A	B	A	B	B	B	B
AMP0018300	1	372.48	1	402827291	B	B	A	A	A	A	B	A	B	B	B	B	B	B	B	A	A	A	B	B	B	B	B	B	B	B	A	B	B	B	A	B	B	A	B	A	B	B	A	B	A	B	B	B	B
AMP0267780	1	373	1	403493495	B	B	A	A	A	A	B	A	B	B	B	B	B	B	B	A	A	A	B	B	B	B	B	B	B	B	A	B	B	B	A	B	B	A	B	A	B	B	A	B	A	B	B	B	B
AMP0263520	1	374.07	1	403967913	B	B	A	A	A	A	B	A	B	B	B	B	B	B	B	A	A	A	B	B	B	B	B	B	B	B	A	B	B	B	A	B	B	A	B	A	B	B	A	B	A	B	B	B	B
AMP0157297	1	374.59	1	405697064	B	B	A	A	A	A	B	A	B	B	B	B	B	B	B	A	A	A	B	B	B	B	B	B	B	B	A	B	A	B	A	B	B	A	B	A	B	B	A	B	A	B	B	B	B
AMP0023300	1	376.21	1	407195128	B	B	A	A	A	A	B	A	B	B	B	B	B	B	B	A	A	A	B	B	B	B	A	B	B	B	A	B	A	B	A	B	B	A	B	A	B	B	A	B	A	B	B	B	B
AMP0122619	1	376.73	1	408214064	B	B	A	A	A	A	B	A	B	B	B	B	B	B	B	A	A	A	B	B	B	B	A	B	B	B	A	B	A	B	A	B	B	A	B	A	B	B	A	B	A	B	B	B	B
AMP0065835	1	377.26	4	17839169	B	B	A	A	A	A	B	A	B	B	B	B	B	B	B	A	A	A	B	B	B	B	A	B	B	B	A	B	A	B	A	B	B	A	B	A	A	B	A	B	A	B	B	B	B
AMP0236880	1	377.79	1	411622487	B	B	A	A	A	A	B	A	B	B	B	B	B	B	B	A	A	A	B	B	B	B	A	B	B	B	A	B	A	B	A	B	B	A	B	A	A	B	A	B	A	B	B	B	B
AMP0220541	1	378.31	1	411836484	B	B	A	A	A	A	B	A	B	B	B	B	B	B	B	A	A	A	B	B	B	B	A	B	B	B	A	B	A	B	A	B	B	A	B	A	A	A	A	B	A	B	B	B	B
AMP0353124	1	379.38	1	414267098	B	B	A	A	A	A	B	A	B	B	B	B	B	B	B	A	A	A	B	B	B	B	A	B	B	B	A	B	A	B	A	B	B	A	B	A	A	A	A	B	A	B	B	B	B
AMP0006495	1	379.89	1	414378006	B	B	A	A	A	A	B	A	B	B	B	B	B	B	B	A	A	A	B	B	B	B	A	B	B	B	A	B	A	B	A	B	B	A	B	A	A	B	A	B	A	B	B	B	B
AMP0186980	1	381.48	7	596495656	B	B	A	A	A	A	B	A	B	B	B	B	B	B	B	A	A	A	B	B	B	B	A	B	B	B	A	B	A	B	A	B	A	A	B	A	A	A	A	B	A	B	B	B	B
AMP0041769	1	382.53	7	620925118	B	B	A	A	A	A	B	A	B	B	B	B	B	B	B	A	A	A	B	B	B	B	A	B	B	B	A	B	A	B	A	B	B	A	B	A	A	A	A	B	A	B	B	B	B
AMP0031577	1	383.06	1	418736840	B	B	A	A	A	A	B	A	B	B	B	B	B	B	B	A	A	A	B	B	B	B	A	B	B	B	A	B	A	B	A	B	B	A	B	A	A	B	A	B	A	B	B	B	B
AMP0021126	1	383.56	2	60796367	B	B	A	A	A	A	B	A	B	B	B	B	B	B	B	A	A	A	B	B	B	B	A	B	A	B	A	B	A	B	A	B	B	A	B	A	A	B	A	B	A	B	B	B	B
AMP0016148	1	384.6	1	419779770	B	B	A	A	A	A	B	A	B	B	B	B	B	B	B	A	A	A	B	B	B	B	A	B	B	B	A	B	A	B	A	B	B	A	B	A	A	B	A	B	A	B	B	B	B
AMP0069655	1	385.13	1	421202816	B	B	A	A	A	A	B	A	B	B	B	B	B	B	B	A	A	A	B	B	B	B	A	B	B	B	A	B	A	B	A	B	B	A	B	A	A	A	A	B	A	B	B	B	B
AMP0187453	1	385.65	1	426520803	B	B	A	A	A	A	B	A	B	B	B	B	B	B	B	A	A	A	B	B	B	B	B	B	B	B	A	B	A	B	A	B	B	A	B	A	A	A	A	B	A	B	B	B	B
AMP0022643	1	386.18	1	424006261	B	B	A	A	A	A	B	A	B	B	B	B	B	B	B	A	A	A	B	B	B	B	B	B	B	B	A	B	A	B	A	B	B	A	B	A	A	B	A	B	A	B	B	B	B
AMP0234016	1	386.7	1	426955319	B	B	A	A	A	A	B	A	B	B	B	B	B	B	B	A	A	A	B	B	B	B	B	B	B	B	A	B	A	B	A	B	B	A	B	A	A	B	A	B	A	B	B	B	B
AMP0211499	1	388.87	1	426622716	B	B	A	A	A	A	B	A	B	B	B	B	B	B	B	A	A	A	B	B	B	B	B	B	B	B	B	B	B	A	A	B	B	A	B	A	A	B	A	B	A	B	B	B	B
AMP0134142	1	389.38	1	425634336	B	B	A	A	A	A	B	A	B	B	B	B	B	B	B	A	A	A	B	B	B	B	B	B	B	B	A	B	B	A	A	B	B	A	B	A	A	B	A	B	A	B	B	B	B
AMP0290396	1	390.42	1	420944706	B	B	A	A	A	A	B	A	B	B	B	B	B	B	B	A	A	B	B	B	B	B	A	B	B	B	A	B	B	A	A	B	B	A	B	A	A	B	A	B	A	B	B	B	B
AMP0016668	1	390.92	1	419379942	B	B	A	A	A	A	B	A	B	B	B	B	B	B	B	A	A	A	B	B	B	B	A	B	B	B	A	B	B	A	A	B	B	A	B	A	A	B	A	B	A	B	B	B	B
AMP0014185	1	391.42	1	421687262	B	B	A	A	A	A	B	A	B	B	B	B	B	B	B	A	A	A	B	B	B	B	A	B	B	B	A	B	B	A	A	B	B	A	B	A	A	B	A	B	A	B	B	B	B
AMP0037915	1	392.46	1	418622000	B	B	A	A	A	A	B	A	B	B	B	B	B	B	B	A	A	A	B	B	B	B	A	B	B	B	A	B	B	A	A	B	B	A	B	A	A	B	A	B	A	B	B	B	B
AMP0301049	1	392.99	1	212271362	B	B	A	A	A	A	B	A	B	B	B	B	B	B	B	A	A	A	B	B	B	B	A	B	B	B	A	B	B	A	A	B	B	A	B	A	A	B	A	B	A	B	B	B	B
AMP0020659	1	393.52	1	413457445	B	B	A	A	A	A	B	A	B	B	B	B	B	B	B	A	A	A	B	B	B	B	A	B	B	B	A	B	B	A	A	B	B	A	B	A	A	B	A	B	A	B	B	B	B
AMP0205263	1	394.57	1	412628161	B	B	A	A	A	A	B	A	B	B	B	B	B	B	B	A	A	A	B	B	B	B	A	B	B	B	A	B	B	B	A	B	B	A	B	A	A	B	B	B	A	B	B	B	B
AMP0037862	1	396.16	1	418547292	B	B	A	A	A	A	B	A	B	B	B	B	B	B	B	A	A	A	B	B	B	B	A	B	B	B	A	B	B	B	A	B	B	A	B	A	A	B	A	B	A	B	B	B	B
AMP0059520	1	396.67	1	418023435	B	B	A	A	A	A	B	A	B	B	B	B	B	B	B	A	A	A	B	B	B	B	A	B	B	B	A	B	B	B	A	B	B	A	B	A	A	B	B	B	A	B	B	B	B
AMP0238893	1	397.2	1	423554447	B	B	A	A	A	A	B	A	B	B	B	B	B	B	B	A	A	A	B	B	B	B	A	B	B	B	A	B	B	B	A	B	B	A	B	A	A	B	B	B	A	B	B	B	B
AMP0267927	1	397.71	1	423484479	B	B	A	A	A	A	B	A	B	B	B	B	B	B	B	A	A	A	B	B	B	B	A	B	B	B	A	B	B	B	A	B	B	A	B	A	B	B	B	B	A	B	B	B	B
AMP0003663	1	399.31	1	427367038	B	B	A	A	A	A	B	A	B	B	B	B	B	B	B	A	A	A	B	B	B	B	B	B	B	B	B	B	B	B	A	B	B	A	B	A	A	B	B	B	A	B	B	B	B
AMP0236441	1	399.82	1	426955319	B	B	A	A	A	A	B	A	B	B	B	B	B	B	B	A	A	A	B	B	B	B	B	B	B	B	B	B	B	B	A	B	B	A	B	A	A	B	B	B	A	B	B	B	B
AMP0020622	1	401.98	1	428834470	B	B	A	A	A	A	B	A	B	B	B	B	B	B	B	A	A	A	B	B	B	B	B	B	B	B	B	B	A	B	A	B	B	A	B	A	A	B	B	B	A	B	B	B	B
AMP0126764	1	403.04	1	428874608	B	B	A	A	A	A	B	A	B	B	B	B	B	B	B	A	A	A	B	B	B	B	B	B	B	B	B	B	A	A	A	B	B	A	B	A	A	B	A	B	A	B	B	B	B
AMP0193068	1	404.09	1	477948393	B	B	A	A	A	A	B	A	B	B	B	B	B	B	B	A	A	A	B	B	B	B	B	B	B	B	A	B	A	B	A	B	B	A	B	A	A	B	A	B	A	B	B	B	B
AMP0173393	1	404.61	1	429059968	B	B	A	A	A	A	B	A	B	B	B	B	B	B	B	A	A	A	B	B	B	B	B	B	B	B	A	B	A	B	A	B	B	A	B	A	A	A	A	B	A	B	B	B	B
AMP0238611	1	405.14	1	431888209	B	B	A	A	A	A	B	A	B	B	B	B	B	B	B	A	A	A	B	B	B	B	B	B	B	B	A	B	A	B	A	B	B	A	B	A	A	A	A	B	A	B	B	B	B
AMP0011552	1	405.67	1	430753696	B	B	A	A	A	A	B	A	B	B	B	B	B	B	B	A	A	A	B	B	B	B	B	B	B	B	A	B	A	B	A	B	B	A	B	A	A	B	A	B	A	B	B	B	B
AMP0046755	1	406.19	1	438789151	B	B	A	A	A	A	B	A	B	B	B	B	B	B	B	A	A	A	B	B	B	B	B	B	B	B	A	B	A	B	A	B	B	A	B	A	A	B	A	B	A	B	B	B	B
AMP0066672	1	406.72	1	433516098	B	B	A	A	A	A	B	A	B	B	B	B	B	B	B	A	A	A	B	B	B	B	B	B	B	B	B	B	A	B	A	B	B	A	B	A	A	B	A	B	A	B	B	B	B
AMP0065165	1	407.76	1	433687285	B	B	A	A	A	A	B	A	B	B	B	B	B	B	B	A	A	B	B	B	B	B	B	B	B	B	B	B	A	B	A	B	B	A	B	A	B	B	A	B	A	B	B	B	B
AMP0006271	1	408.26	1	436312800	B	B	A	A	A	A	B	A	B	B	B	B	B	B	B	A	A	A	B	B	B	B	B	B	B	B	B	B	A	B	A	B	B	A	B	A	B	B	A	B	A	B	B	B	B
AMP0058725	1	408.76	1	435761781	B	B	A	A	A	A	B	A	B	B	B	B	B	B	B	A	A	A	B	B	B	B	B	B	B	B	B	B	A	B	A	B	B	A	B	A	B	B	A	B	A	B	B	B	B
AMP0107340	1	409.79	1	432078867	B	B	A	A	A	A	B	A	B	B	B	B	B	B	B	A	A	A	B	B	B	B	B	B	B	B	B	B	A	B	A	B	B	A	B	A	B	B	A	B	A	B	B	B	B
AMP0057801	1	410.84	1	432166482	B	B	A	A	A	A	B	A	B	B	B	B	B	B	B	A	A	A	B	B	B	B	B	B	B	B	B	B	A	A	A	B	B	A	B	A	B	B	A	B	A	B	B	B	B
AMP0029129	1	411.89	6	277644307	B	B	A	A	A	A	B	A	B	B	B	B	B	B	B	A	A	A	B	B	B	B	B	B	B	B	A	B	A	A	A	B	B	A	B	A	B	B	A	B	A	B	B	B	B
AMP0072222	1	412.94	1	438666428	B	B	A	A	A	A	B	A	B	B	B	B	B	B	B	A	A	A	B	B	B	B	B	B	B	B	A	B	A	B	A	B	B	A	B	A	B	B	A	B	A	B	B	B	B
AMP0336656	1	413.46	1	439476978	B	B	A	A	A	A	B	A	B	B	B	B	B	B	B	A	A	A	B	B	B	B	B	B	B	B	A	B	A	B	A	B	B	A	B	A	B	B	B	B	A	B	B	B	B
AMP0299138	1	415.05	1	440241400	B	B	A	A	A	A	B	A	B	B	B	B	B	B	B	A	A	A	B	B	B	B	B	B	B	B	A	B	A	B	A	B	B	A	B	A	B	B	A	B	B	B	B	B	B
AMP0128716	1	417.8	1	440215673	B	B	A	A	A	A	B	A	B	B	B	B	B	B	B	A	A	A	B	A	B	B	B	B	B	B	A	B	A	A	A	B	B	A	B	A	A	B	A	B	B	B	B	B	B
AMP0003670	1	421.73	1	441635418	B	B	A	A	A	A	B	A	B	B	B	B	B	B	B	A	A	A	B	B	B	B	B	B	B	B	A	B	A	B	A	B	B	A	B	A	A	A	A	B	B	B	B	B	B
AMP0336229	1	422.78	3	159535551	B	B	A	A	A	A	B	A	B	B	B	B	B	B	B	A	A	A	B	B	B	B	B	B	B	B	A	B	A	B	A	B	B	A	B	A	A	A	B	B	B	B	B	B	B
AMP0043968	1	423.83	1	443906996	B	B	A	A	A	A	B	A	B	B	B	B	B	B	B	A	A	A	B	B	B	B	B	B	B	B	A	B	A	B	A	B	B	A	B	A	A	A	A	B	B	B	B	B	B
AMP0275383	1	424.36	1	443929952	B	B	A	A	A	A	B	A	B	B	B	B	B	B	B	A	A	A	B	B	B	B	B	B	B	B	A	B	A	B	A	B	B	A	B	A	A	A	A	B	B	B	B	B	B
AMP0110438	1	425.95	1	444053092	B	B	A	A	A	A	B	A	B	B	B	B	B	B	B	A	A	A	B	B	B	B	B	B	B	B	A	B	A	B	A	B	B	A	B	A	B	B	A	B	B	B	B	B	B
AMP0259020	1	426.47	5	499845622	B	B	A	A	A	A	B	A	B	B	B	B	B	B	B	A	A	A	B	B	B	B	B	B	B	B	A	B	A	B	A	B	B	A	B	A	B	A	A	B	B	B	B	B	B
AMP0003656	1	427.5	1	441635418	B	B	A	A	A	A	B	A	B	B	B	B	B	B	B	A	A	A	B	B	B	B	B	B	B	B	A	B	A	B	A	B	B	A	B	A	B	A	A	B	B	B	B	B	B
AMP0123998	1	428.01	1	51033690	B	B	A	A	A	A	B	A	B	B	B	B	B	B	B	A	A	A	B	B	B	B	B	B	B	B	A	B	A	B	A	B	B	A	B	A	B	A	A	B	B	B	B	B	B
AMP0089447	1	428.51	1	441743660	B	B	A	A	A	A	B	A	B	B	B	B	B	B	B	A	A	A	B	B	B	B	B	B	B	B	A	B	A	B	A	B	B	A	B	A	B	A	B	B	B	B	B	B	B
AMP0259755	1	429.54	2	20406569	B	B	A	A	A	A	B	A	B	B	B	B	B	B	B	A	A	A	B	B	B	B	B	B	B	B	A	B	A	A	A	B	B	A	B	A	B	A	A	B	B	B	B	B	B
AMP0114515	1	432.29	1	445073344	B	B	A	A	A	A	B	A	B	B	B	B	B	B	B	A	A	A	B	B	B	B	B	B	B	B	A	B	A	B	A	B	B	A	B	A	A	A	A	B	B	B	B	B	B
AMP0124806	1	432.81	1	445305320	B	B	A	A	A	A	B	A	B	B	B	B	B	B	B	A	A	A	B	B	B	B	B	B	B	B	A	B	A	B	A	B	B	A	B	A	A	A	B	B	B	B	B	B	B
AMP0059677	1	433.34	1	448405576	B	B	A	A	B	A	B	A	B	B	B	B	B	B	B	A	A	A	B	B	B	B	B	B	B	B	A	B	A	B	A	B	B	A	B	A	A	A	B	B	B	B	B	B	B
AMP0058213	1	433.87	1	449433430	B	A	A	A	B	A	B	A	B	B	B	B	B	B	B	A	A	A	B	B	B	B	B	B	B	B	A	B	A	B	A	B	B	A	B	A	A	A	B	B	B	B	B	B	B
AMP0092529	1	434.39	1	449849698	B	A	A	A	B	A	B	A	B	B	B	B	B	B	B	A	A	A	B	B	B	B	B	B	B	B	A	B	A	B	A	B	B	A	B	A	A	A	A	B	B	B	B	B	B
AMP0183532	1	435.43	1	447514865	B	B	A	A	B	A	B	A	B	B	B	B	B	B	B	A	A	A	B	B	B	B	B	B	B	B	A	B	A	A	A	B	B	A	B	A	A	A	A	B	B	B	B	B	B
AMP0012525	1	435.93	1	446587924	B	B	A	A	B	A	B	A	B	B	B	B	B	B	B	A	A	A	B	B	B	B	B	B	B	B	A	B	A	B	A	B	B	A	B	A	A	A	A	B	B	B	B	B	B
AMP0126157	1	436.44	1	448252393	B	B	A	A	B	A	B	A	B	B	B	B	B	B	B	A	A	A	B	B	B	B	B	B	B	B	A	B	A	B	A	B	B	A	B	A	A	A	A	B	B	B	B	B	B
AMP0003860	1	437.48	1	449328424	B	B	A	A	B	A	B	A	B	B	B	B	B	B	B	A	A	A	B	B	B	B	B	B	B	B	A	B	A	B	A	B	B	A	B	A	A	A	A	B	A	B	B	B	B
AMP0007210	1	438	1	450563914	B	A	A	A	B	A	B	A	B	B	B	B	B	B	B	A	A	A	B	B	B	B	B	B	B	B	A	B	A	B	A	B	B	A	B	A	A	A	A	B	A	B	B	B	B
AMP0092530	1	438.53	1	449849698	A	A	A	A	B	A	B	A	B	B	B	B	B	B	B	A	A	A	B	B	B	B	B	B	B	B	A	B	A	B	A	B	B	A	B	A	A	A	A	B	A	B	B	B	B
AMP0032790	1	439.05	1	454064232	A	A	A	A	B	A	B	A	B	B	B	B	B	B	B	A	A	A	B	B	B	B	B	B	B	B	A	B	A	B	A	B	B	A	B	A	A	A	A	B	A	B	B	B	B
AMP0061329	1	439.58	1	453605069	B	A	A	A	B	A	B	A	B	B	B	B	B	B	B	A	A	A	B	B	B	B	B	B	B	B	A	B	A	B	A	B	B	A	B	A	A	A	A	B	A	B	B	B	B
AMP0032791	1	440.11	1	454064232	B	A	A	A	B	A	B	A	B	B	B	B	B	B	B	A	A	A	B	B	B	B	B	B	B	B	A	B	A	B	A	B	B	A	B	A	A	A	B	B	A	B	B	B	B
AMP0051475	1	440.62	1	452085407	B	A	A	A	B	A	B	A	B	B	B	B	B	B	B	A	A	A	B	B	B	B	B	B	B	B	A	B	A	B	A	B	B	A	B	A	A	A	B	B	A	B	B	B	B
AMP0329604	1	442.78	1	454385033	A	A	A	A	B	A	B	A	B	B	B	B	B	B	B	A	A	A	B	B	B	B	B	B	B	B	A	B	A	B	A	B	B	A	B	A	A	A	B	B	A	B	B	B	B
AMP0145544	1	443.85	1	454844903	A	A	A	A	B	A	B	A	B	B	B	B	B	B	B	A	A	A	B	B	B	B	B	B	B	B	A	B	A	B	A	B	B	A	B	A	A	A	A	B	A	B	B	B	B
AMP0120636	1	444.37	1	454569493	A	A	A	A	B	A	B	A	B	B	B	B	B	B	B	A	A	A	B	B	B	B	B	B	B	B	A	B	A	A	A	B	B	A	B	A	A	A	A	B	A	B	B	B	B
AMP0242798	1	444.9	1	456136543	B	A	A	A	B	A	B	A	B	B	B	B	B	B	B	A	A	A	B	B	B	B	B	B	B	B	A	B	A	A	A	B	B	A	B	A	A	A	A	B	A	B	B	B	B
AMP0092369	1	445.94	1	455273166	B	A	A	A	B	A	B	A	B	B	B	B	B	B	B	A	A	A	B	B	B	B	B	B	B	B	A	B	A	B	A	B	B	A	B	A	A	A	B	B	A	B	B	B	B
AMP0091661	1	446.44	1	455207146	B	A	A	A	B	A	B	A	B	B	B	B	B	B	B	A	A	A	B	B	B	B	B	B	B	B	A	B	A	B	A	B	B	A	B	A	A	A	A	B	A	B	B	B	B
AMP0150394	1	446.97	1	456821345	B	A	A	A	B	A	B	A	B	B	B	B	B	B	B	A	A	A	B	B	B	B	B	B	B	B	A	B	A	B	A	B	B	A	B	A	A	A	A	B	A	B	B	B	B
AMP0067793	1	448.57	1	457260832	A	A	A	A	B	A	B	A	B	B	B	B	B	B	B	A	A	A	B	B	B	B	A	A	B	B	A	B	A	B	A	B	B	A	B	A	A	A	A	B	A	B	B	B	B
AMP0209032	1	449.08	1	457522514	B	A	A	A	B	A	B	A	B	B	B	B	B	B	B	A	A	A	B	B	B	B	A	A	B	B	A	B	A	B	A	B	B	A	B	A	A	A	A	B	A	B	B	B	B
AMP0067794	1	449.58	1	457260832	B	A	A	A	B	A	B	A	B	B	B	B	B	B	B	A	A	A	B	B	B	B	A	A	B	B	A	B	A	B	A	B	B	A	B	A	A	A	B	B	A	B	B	B	B
AMP0030550	1	450.61	1	457676475	B	A	A	A	B	A	B	A	B	B	B	B	B	B	B	A	A	B	B	B	B	B	A	A	B	B	A	B	A	B	A	B	B	A	B	A	A	A	A	B	A	B	B	B	B
AMP0258142	1	453.94	1	458799641	B	A	A	A	B	A	B	A	B	B	B	B	B	B	B	A	A	B	B	B	B	B	B	B	B	B	A	B	A	B	A	B	B	A	B	A	A	A	B	B	A	B	B	B	A
AMP0031352	1	455.55	1	458444815	B	A	A	A	B	A	B	A	B	B	B	B	B	B	B	A	A	B	B	B	B	B	A	A	B	B	A	B	A	B	A	B	B	A	B	A	A	A	A	B	A	B	B	B	A
AMP0132723	1	456.07	1	458497460	B	A	A	A	B	A	B	A	B	B	B	B	B	B	B	A	A	B	B	B	B	B	A	A	B	B	A	B	A	A	A	B	B	A	B	A	A	A	A	B	A	B	B	B	A
AMP0031534	1	456.6	1	458444815	A	A	A	A	B	A	B	A	B	B	B	B	B	B	B	A	A	B	B	B	B	B	A	A	B	B	A	B	A	A	A	B	B	A	B	A	A	A	A	B	A	B	B	B	A
AMP0258814	1	457.66	1	458799641	A	A	A	A	B	A	B	A	B	B	B	B	B	B	B	A	A	B	B	B	B	B	B	B	B	B	A	B	A	A	A	B	B	A	B	A	A	A	A	B	A	B	B	B	A
AMP0300213	1	458.18	1	458867488	B	A	A	A	B	A	B	A	B	B	B	B	B	B	B	A	A	B	B	B	B	B	B	B	B	B	A	B	A	A	A	B	B	A	B	A	A	A	A	B	A	B	B	B	A
AMP0049040	1	461.5	1	460127392	A	A	A	A	A	A	A	A	B	B	B	B	B	B	B	A	A	B	B	B	B	B	B	B	B	A	A	B	A	A	A	B	B	A	B	A	A	A	A	B	A	B	B	B	A
AMP0127345	1	462.02	1	459485769	A	A	A	A	B	A	A	A	B	B	B	B	B	B	B	A	A	B	B	B	B	B	B	B	B	A	A	B	A	A	A	B	B	A	B	A	A	A	A	B	A	B	B	B	A
AMP0244383	1	462.55	1	459400217	B	A	A	A	B	A	A	A	B	B	B	B	B	B	B	A	A	B	B	B	B	B	B	B	B	A	A	B	A	A	A	B	B	A	B	A	A	A	A	B	A	B	B	B	A
AMP0127346	1	463.07	1	459485769	B	A	A	A	B	A	A	A	B	B	B	B	B	B	B	A	A	B	B	B	B	B	B	B	B	A	A	B	A	A	A	B	B	A	B	A	A	A	B	B	A	B	B	B	A
AMP0200462	1	463.6	7	300503938	B	A	A	A	B	A	A	A	B	B	B	B	B	B	B	A	A	B	B	B	B	B	B	B	B	A	A	B	A	B	A	B	B	A	B	A	A	A	B	B	A	B	B	B	A
AMP0049039	1	464.13	1	460127392	B	A	A	A	A	A	A	A	B	B	B	B	B	B	B	A	A	B	B	B	B	B	B	B	B	A	A	B	A	B	A	B	B	A	B	A	A	A	B	B	A	B	B	B	A
AMP0211260	1	464.65	1	460153073	B	A	A	A	A	A	A	A	B	B	B	B	B	B	B	A	A	B	B	B	B	B	B	B	B	A	A	B	A	B	A	B	B	A	B	A	A	A	A	B	A	B	B	B	A
AMP0110647	1	465.18	1	460576850	B	A	A	A	A	A	A	A	B	B	B	B	B	B	B	A	B	B	B	B	B	B	B	B	B	A	A	B	A	B	A	B	B	A	B	A	A	A	A	B	A	B	B	B	A
AMP0105839	1	466.78	1	462245705	B	A	A	A	A	A	A	A	B	B	B	B	B	B	B	A	B	B	B	B	B	B	B	B	B	A	A	B	A	B	A	B	B	A	B	A	A	A	B	B	A	B	B	B	A
AMP0081233	1	467.84	1	461669505	B	A	A	A	A	A	A	A	B	B	B	B	B	B	B	A	B	B	B	B	B	B	B	B	B	A	A	B	A	A	A	B	B	A	B	A	A	A	B	B	A	B	B	B	A
AMP0091263	1	468.9	1	460897896	B	A	A	A	A	A	A	A	B	B	B	B	B	B	B	A	B	B	B	B	B	B	B	B	B	A	A	B	A	A	A	B	B	A	B	A	A	A	A	B	A	B	B	B	A
AMP0127134	1	469.43	1	460851175	A	A	A	A	A	A	A	A	B	B	B	B	B	B	B	A	B	B	B	B	B	B	B	B	B	A	A	B	A	A	A	B	B	A	B	A	A	A	A	B	A	B	B	B	A
AMP0081234	1	469.96	1	461669505	A	A	A	A	A	A	A	A	B	B	B	B	B	B	B	A	B	B	B	B	B	B	B	B	B	A	A	B	A	A	A	B	B	A	B	A	A	A	A	B	A	B	B	B	A
AMP0105840	1	470.48	1	462245705	A	A	A	A	A	A	A	A	B	B	B	B	B	B	B	A	B	B	B	B	B	B	B	B	B	A	A	B	A	A	A	B	B	A	B	A	A	A	A	B	A	B	B	B	A
AMP0006450	1	471.01	1	462696895	A	A	A	A	A	A	A	A	B	B	B	B	B	B	B	A	B	B	B	B	B	B	B	B	B	A	A	B	A	A	A	B	B	A	B	A	A	A	A	B	B	B	B	B	A
AMP0107646	1	471.54	1	462746005	B	A	A	A	A	A	A	A	B	B	B	B	B	B	B	A	B	B	B	B	B	B	B	B	B	A	A	B	A	A	A	B	B	A	B	A	A	A	A	B	B	B	B	B	A
AMP0200705	1	472.06	1	462881196	B	A	A	A	A	A	A	A	B	B	B	B	B	B	B	A	B	B	B	B	B	B	B	B	B	A	A	B	A	A	A	B	B	A	B	A	A	A	A	B	B	B	B	B	A
AMP0016051	1	472.59	1	462881196	B	A	A	A	A	A	A	A	B	B	B	B	B	B	B	A	B	B	B	B	B	B	B	B	B	A	A	B	A	A	A	B	B	A	B	A	A	A	B	B	B	B	B	B	A
AMP0232822	1	473.11	1	465288598	B	A	A	A	B	A	A	A	B	B	B	B	B	B	B	A	B	B	B	B	B	B	B	B	B	A	A	B	A	A	A	B	B	A	B	A	A	A	B	B	B	B	B	B	A
AMP0123949	1	474.71	1	465303259	A	A	A	A	B	A	A	A	B	B	B	B	B	B	B	A	B	B	B	B	B	B	B	B	B	A	A	A	A	A	A	B	B	A	B	A	A	A	A	B	B	B	B	B	A
AMP0090514	1	475.22	1	465585032	A	A	A	A	B	A	A	A	B	B	B	B	B	B	B	A	B	B	B	B	B	B	B	B	B	A	A	B	A	A	A	B	B	A	B	A	A	A	A	B	B	B	B	B	A
AMP0053460	1	475.75	1	463627661	B	A	A	A	B	A	A	A	B	B	B	B	B	B	B	A	B	B	B	B	B	B	B	B	B	A	A	B	A	A	A	B	B	A	B	A	A	A	A	B	B	B	B	B	A
AMP0115733	1	476.27	1	465754013	B	A	A	A	B	A	A	A	B	B	B	B	B	B	B	A	B	B	B	B	B	B	B	B	B	A	A	B	A	B	A	B	B	A	B	A	A	A	A	B	B	B	B	B	A
AMP0280330	1	476.8	1	464515180	B	A	A	A	B	A	A	A	B	B	B	B	B	B	B	A	B	B	B	B	B	B	B	B	B	A	A	B	A	B	A	B	B	A	B	A	A	A	B	B	B	B	B	B	A
AMP0078319	1	477.33	1	467202148	B	A	A	A	B	A	A	A	B	A	B	B	B	B	B	A	B	B	B	B	B	B	B	B	B	A	A	B	A	B	A	B	B	A	B	A	A	A	B	B	B	B	B	B	A
AMP0037066	1	477.85	1	467013712	B	A	A	A	B	A	A	A	B	A	B	B	B	B	B	A	B	B	B	B	B	B	B	B	B	A	A	B	A	A	A	B	B	A	B	A	A	A	B	B	B	B	B	B	A
AMP0301141	1	478.36	1	467041863	B	A	A	A	B	A	A	A	B	A	B	B	B	B	B	A	B	B	B	B	B	B	B	B	B	A	A	B	A	A	B	B	B	A	B	A	A	A	B	B	B	B	B	B	A
AMP0033326	1	479.38	1	466133308	B	A	A	A	B	A	A	A	B	A	B	B	B	B	B	A	B	B	B	B	B	B	B	B	B	A	A	B	A	A	A	B	B	A	B	A	A	A	A	B	B	B	B	B	A
AMP0088646	1	480.41	1	466056635	A	A	A	A	B	A	A	A	B	A	B	B	B	B	B	A	B	B	B	B	B	B	B	B	B	A	A	B	A	A	A	B	B	A	B	A	A	A	B	B	B	B	B	B	A
AMP0078320	1	480.91	1	467202148	A	A	A	A	B	A	A	A	B	A	B	B	B	B	B	A	B	B	B	B	B	B	B	B	B	A	A	B	A	A	A	B	B	A	B	A	A	A	A	B	B	B	B	B	A
AMP0102034	1	481.44	1	467491485	A	A	A	A	B	A	A	A	B	A	B	B	B	B	B	A	B	B	B	B	B	B	B	B	B	A	A	B	A	A	A	B	B	A	B	A	A	A	A	B	B	B	B	B	A
AMP0127017	1	483.05	1	467710688	B	A	A	A	B	A	A	A	B	A	B	B	B	B	B	A	A	B	B	B	B	B	B	B	B	A	A	B	A	A	A	B	B	A	B	A	A	A	B	B	B	B	B	B	A
AMP0175684	1	483.58	1	468422164	B	A	A	A	B	A	A	A	B	A	B	B	B	B	B	A	A	B	B	B	B	B	B	B	B	A	A	B	A	A	A	B	B	A	B	A	A	A	B	B	B	B	B	B	A
AMP0045612	1	484.63	1	469234619	B	A	A	A	B	A	A	A	B	A	B	B	B	B	B	A	A	B	B	B	B	B	B	B	B	A	A	B	A	B	A	B	B	A	B	A	A	A	B	B	B	B	B	B	A
AMP0353799	1	485.68	1	75952040	B	A	A	A	B	A	A	A	B	A	B	B	B	B	B	A	A	B	B	B	B	B	B	B	B	A	A	B	A	A	A	B	B	A	B	A	A	A	A	B	B	B	B	B	A
AMP0029971	1	486.21	1	467897415	B	A	A	A	B	A	A	A	B	A	B	B	B	B	B	A	A	B	B	B	B	B	B	B	B	A	A	B	A	A	A	B	B	A	B	A	A	A	A	B	B	B	B	B	A
AMP0029970	1	487.27	1	467897415	A	A	A	A	B	A	A	A	B	A	B	B	B	B	B	A	A	B	B	B	B	B	B	B	B	A	A	B	A	A	A	B	B	A	B	A	A	A	A	B	B	A	B	B	A
AMP0150835	1	487.8	1	469680106	A	A	A	A	B	A	A	A	B	A	B	B	B	B	B	A	A	B	B	B	B	B	B	B	B	A	A	B	A	A	A	B	B	A	B	A	A	A	A	B	B	A	B	B	A
AMP0082153	1	489.41	1	470478685	A	A	A	A	B	A	A	A	B	A	B	B	B	B	B	A	A	B	B	B	B	B	B	B	B	A	A	B	A	A	A	B	B	A	B	A	A	A	A	B	B	A	B	B	A
AMP0066114	1	489.94	1	471598278	A	A	A	A	B	A	A	A	B	A	B	B	B	B	B	A	A	B	B	B	B	B	B	B	B	A	A	B	A	A	A	B	B	A	B	A	A	A	A	B	B	A	B	B	A
AMP0191607	1	490.46	1	472802975	A	A	A	A	B	A	A	A	B	A	B	B	B	B	B	A	A	B	B	B	B	B	B	B	B	A	A	B	A	A	A	B	B	A	B	A	A	A	A	B	B	A	B	B	A
AMP0086255	1	490.99	1	472860259	A	A	A	A	B	A	A	A	B	A	B	B	B	B	B	A	A	B	B	B	B	B	B	B	B	A	A	B	A	A	A	B	B	A	B	A	A	A	A	B	B	A	B	B	A
AMP0125469	1	491.51	1	472910246	A	A	A	A	B	A	A	A	B	A	B	B	B	B	B	A	A	B	B	B	B	B	B	B	B	A	A	B	A	A	A	B	B	A	B	A	A	A	A	B	B	A	B	B	A
AMP0100430	1	494.24	1	472951142	B	A	A	A	B	A	A	A	B	A	B	B	B	B	B	A	A	B	B	B	B	B	B	B	B	A	A	B	A	A	A	B	B	A	B	A	A	A	B	B	B	B	B	B	A
AMP0191609	1	494.76	1	472802975	B	A	A	A	B	A	A	A	B	A	B	B	B	B	B	A	A	B	B	B	B	B	B	B	B	A	A	B	A	A	A	B	B	A	B	A	A	A	A	B	B	B	B	B	A
AMP0168530	1	495.27	1	473792235	B	A	A	A	B	A	A	A	B	A	B	B	B	B	B	A	A	B	B	B	B	B	B	B	B	A	A	B	A	A	A	B	B	A	B	A	A	A	A	B	B	B	B	B	A
AMP0143124	1	497.42	1	470055412	B	A	A	A	B	A	A	A	B	A	B	B	B	B	B	A	A	B	B	B	B	B	B	B	B	A	A	B	A	A	A	B	B	A	B	A	A	A	A	B	B	B	B	B	A
AMP0154331	1	497.93	1	470600845	B	A	A	A	B	A	A	A	B	A	B	B	B	B	B	A	A	B	B	B	B	B	B	B	B	A	A	B	A	A	A	B	B	A	B	A	A	A	A	B	B	B	B	B	A
AMP0003699	1	498.45	1	471138670	B	A	A	A	B	A	A	A	B	A	B	B	B	B	B	A	A	B	B	B	B	B	B	B	B	A	A	B	A	A	A	B	B	A	B	A	A	A	A	B	B	B	B	B	A
AMP0346621	1	500.03	1	470601795	B	A	A	A	B	A	A	A	B	A	B	B	B	B	B	A	A	B	B	B	B	B	B	B	B	A	A	B	A	B	A	B	B	A	B	A	A	A	B	B	B	B	B	B	A
AMP0168093	1	500.54	1	472467975	B	A	A	A	B	A	A	A	B	A	B	B	B	B	B	A	A	B	B	B	B	B	B	B	B	A	A	B	A	B	A	B	B	A	B	A	A	A	B	B	B	B	B	B	A
AMP0086254	1	501.06	1	472860259	B	A	A	A	B	A	A	A	B	A	B	B	B	B	B	A	A	B	B	B	B	B	B	B	B	A	A	B	A	B	A	B	B	A	B	A	A	A	B	B	B	B	B	B	A
AMP0153526	1	501.59	1	473541592	B	A	A	A	B	A	A	A	B	A	B	B	B	B	B	A	A	B	B	B	B	B	B	B	B	A	A	B	A	B	A	B	B	A	B	A	A	A	B	B	B	B	B	B	A
AMP0217826	1	502.1	1	474671479	B	A	A	A	B	A	A	A	B	A	B	B	B	B	B	A	A	B	B	B	B	B	B	B	B	A	A	B	A	A	A	B	B	A	B	A	A	A	B	B	B	B	B	B	A
AMP0157330	1	503.68	1	476279914	B	A	A	A	B	A	A	A	B	B	B	B	B	B	B	A	A	B	B	B	B	B	B	B	B	A	A	B	A	B	A	B	B	A	B	A	A	A	B	B	B	B	B	B	A
AMP0126274	1	504.19	1	474810211	B	A	A	A	B	A	A	A	B	B	B	B	B	B	B	A	A	B	B	B	B	B	B	B	B	A	A	B	A	A	A	B	B	A	B	A	A	A	B	B	B	B	B	B	A
AMP0020893	1	504.72	1	476028881	B	A	A	A	B	A	A	A	B	B	B	B	B	B	B	A	A	B	B	B	B	B	B	B	B	A	A	B	A	A	A	B	B	A	B	A	A	A	A	B	B	B	B	B	A
AMP0110604	1	505.25	1	476939347	B	A	A	A	B	A	A	A	B	B	B	B	B	B	B	A	A	B	B	B	B	B	B	B	B	A	A	B	A	A	A	B	B	A	B	A	A	A	A	B	B	A	B	B	A
AMP0029833	1	505.77	1	477112891	B	A	A	A	B	A	A	A	B	B	B	B	B	B	B	A	A	B	B	B	B	B	B	B	B	A	A	B	A	A	A	B	B	A	B	A	A	A	A	B	B	A	B	B	A
AMP0244841	1	506.3	4	503949716	B	A	A	A	B	A	A	A	B	A	B	B	B	B	B	A	A	B	B	B	B	B	B	B	B	A	A	B	A	A	A	B	B	A	B	A	A	A	A	B	B	A	B	B	A
AMP0157329	1	506.8	1	476279914	B	A	A	A	B	A	A	A	B	A	B	B	B	B	B	A	A	B	B	B	B	B	B	B	B	A	A	B	A	A	A	B	B	A	B	A	A	A	A	B	B	A	B	B	A
AMP0185973	1	507.82	1	478096280	A	A	A	A	B	A	A	A	B	A	B	B	B	B	B	A	A	B	B	B	B	B	B	B	B	A	A	B	A	A	A	B	B	A	B	A	A	A	A	B	B	A	B	B	A
AMP0144493	1	508.32	1	476939361	A	A	A	A	B	A	A	A	B	A	B	B	B	B	B	A	A	B	B	B	B	B	B	B	B	A	A	B	A	A	A	B	B	A	B	A	A	A	A	B	B	A	B	B	A
AMP0020894	1	508.85	1	476028881	A	A	A	A	B	A	A	A	B	A	B	B	B	B	B	A	A	B	B	B	B	B	B	B	B	A	A	B	A	A	A	B	B	A	B	A	A	A	A	B	B	A	B	B	A
AMP0212939	1	509.37	1	475122187	A	A	A	A	B	A	A	A	B	B	B	B	B	B	B	A	A	B	B	B	B	B	B	B	B	A	A	B	A	A	A	B	B	A	B	A	A	A	A	B	B	A	B	B	A
AMP0297456	1	509.9	1	476003604	B	A	A	A	B	A	A	A	B	B	B	B	B	B	B	A	A	B	B	B	B	B	B	B	B	A	A	B	A	A	A	B	B	A	B	A	A	A	A	B	B	A	B	B	A
AMP0158249	1	512.07	1	477745547	B	A	A	A	B	A	A	A	B	B	B	B	B	B	B	A	A	B	B	B	B	B	B	B	B	A	A	B	A	B	A	B	B	A	B	A	A	A	B	B	B	A	B	B	A
AMP0154667	1	516.01	1	478426833	B	A	A	A	A	A	A	A	B	B	B	B	B	B	B	A	A	B	B	B	B	B	B	B	A	A	A	B	A	B	A	B	B	A	B	A	B	A	B	A	B	A	B	B	A
AMP0003260	1	516.54	1	480330048	B	A	A	A	A	A	A	A	B	B	B	B	B	B	B	A	A	B	B	B	B	B	B	B	A	A	A	B	A	B	A	B	B	A	B	A	B	A	B	A	B	A	B	B	A
AMP0003261	1	518.72	1	480330048	A	A	A	A	A	A	A	A	B	A	B	B	B	B	B	A	A	B	B	B	B	B	B	B	A	A	A	B	A	A	A	B	B	A	B	A	B	A	A	A	B	A	B	B	A
AMP0234577	1	519.24	1	479536912	A	A	A	A	A	A	A	A	B	A	B	B	B	B	B	A	A	B	B	B	B	B	B	B	A	A	A	B	A	A	A	B	B	A	B	A	B	A	A	A	B	A	B	B	A
AMP0159094	1	520.31	1	478493576	B	A	A	A	A	A	A	A	B	B	B	B	B	B	B	A	A	B	B	B	B	B	B	B	A	A	A	B	A	A	A	B	B	A	B	A	B	A	A	A	B	A	B	B	A
AMP0244641	1	520.83	1	480283303	B	A	A	A	A	A	A	A	B	B	B	B	B	B	B	A	A	B	B	B	B	B	B	B	A	A	A	B	A	A	A	B	B	A	B	A	B	A	A	A	B	A	B	B	A
AMP0156539	1	521.36	1	481621016	B	A	A	A	A	A	A	A	B	B	B	B	B	B	B	A	A	B	B	B	B	B	B	B	A	A	A	B	A	A	A	B	B	A	B	A	B	A	A	A	B	A	B	B	A
AMP0282408	1	522.4	1	481739662	B	A	A	A	A	A	A	A	B	B	B	B	B	B	B	A	A	B	B	B	B	B	B	B	A	A	A	B	A	B	A	B	B	A	B	A	B	A	A	A	B	A	B	B	A
AMP0045150	1	522.9	1	481715292	B	A	A	A	A	A	A	A	B	B	B	B	B	B	B	A	A	B	B	B	B	B	B	B	A	A	A	B	A	B	A	B	B	A	B	A	B	A	A	A	B	A	B	B	A
AMP0108421	1	523.42	1	481940813	B	A	A	A	A	A	B	A	B	B	B	B	B	B	B	A	A	B	B	B	B	B	B	B	A	A	A	B	A	B	A	B	B	A	B	A	B	A	A	A	B	A	B	B	A
AMP0045149	1	526.15	1	481715292	A	A	A	A	A	A	A	A	B	A	B	B	B	B	B	A	A	B	B	B	B	B	B	B	A	A	A	B	A	A	A	A	B	A	B	A	B	A	A	A	B	A	B	B	A
AMP0158458	1	527.2	1	482204550	A	A	A	A	A	A	B	A	B	B	B	B	B	B	B	A	A	B	B	B	B	B	B	B	A	A	A	B	A	A	A	A	B	A	B	A	B	A	A	A	B	A	B	B	A
AMP0158455	1	527.73	1	482204550	B	A	A	A	A	A	B	A	B	B	B	B	B	B	B	A	A	B	B	B	B	B	B	B	A	A	A	B	A	A	A	A	B	A	B	A	B	A	A	A	B	A	B	B	A
AMP0018316	1	528.25	1	482901280	B	A	A	A	A	A	B	A	B	B	B	B	B	B	B	A	A	B	B	B	B	B	B	B	A	A	A	B	A	A	A	B	B	A	B	A	B	A	A	A	B	A	B	B	A
AMP0348579	1	529.29	1	481623075	B	A	A	A	A	A	A	A	B	B	B	B	B	B	B	A	A	B	B	B	B	B	B	B	A	A	A	B	A	A	A	B	B	A	B	A	B	B	A	A	B	A	B	B	A
AMP0039424	1	529.8	1	482980211	B	A	A	A	A	A	B	A	B	B	B	B	B	B	B	A	A	B	B	B	B	B	B	B	A	A	A	B	A	A	A	B	B	A	B	A	B	B	A	A	B	A	B	B	A
AMP0252891	1	530.86	1	484132696	B	A	A	A	A	A	B	A	B	B	B	B	B	B	B	A	A	B	B	B	B	B	B	B	A	A	A	B	A	A	A	B	B	A	B	A	B	B	A	A	B	B	B	B	A
AMP0068807	1	531.39	1	483985041	B	A	A	A	A	A	B	A	B	B	B	B	B	B	B	A	A	B	B	B	B	B	B	B	A	A	A	B	A	B	A	B	B	A	B	A	B	B	A	A	B	B	B	B	A
AMP0128230	1	534.13	1	486915020	B	A	B	B	A	B	B	A	B	B	B	B	B	B	B	A	A	B	B	B	B	B	B	B	A	B	A	B	B	B	A	B	B	A	B	A	B	B	A	A	B	B	B	B	A
AMP0001285	1	534.64	1	486164901	B	A	B	B	A	B	B	A	B	B	B	B	B	B	B	A	A	B	B	B	B	B	B	B	A	B	A	B	A	B	A	B	B	A	B	A	B	B	A	A	B	B	B	B	A
AMP0126307	1	535.17	1	486309935	B	A	B	B	A	B	B	A	B	B	B	B	B	B	B	A	A	B	B	B	B	B	B	B	A	B	A	B	A	B	A	B	B	A	B	A	B	A	A	A	B	B	B	B	A
AMP0274406	1	535.68	1	484298786	B	A	B	B	A	B	B	A	B	B	B	B	B	B	B	A	A	B	B	B	B	B	B	B	A	A	A	B	A	B	A	B	B	A	B	A	B	A	A	A	B	B	B	B	A
AMP0187215	1	537.26	1	487403394	B	A	B	B	A	B	B	A	B	B	B	B	B	B	B	A	A	B	B	B	B	B	B	B	A	B	A	B	B	B	A	B	B	A	B	A	B	A	A	A	B	B	B	B	B
AMP0227136	1	537.77	1	486693831	B	A	B	B	A	B	B	A	B	B	B	B	B	B	B	A	A	B	B	B	B	B	B	B	A	B	A	B	B	B	A	B	B	A	B	A	B	A	A	A	B	B	B	B	A
AMP0121946	1	538.3	1	487805236	B	A	B	B	A	B	B	A	B	B	B	B	B	B	B	A	A	B	B	B	B	B	B	B	A	B	A	B	B	A	A	B	B	A	B	A	B	A	A	A	B	B	B	B	A
AMP0057659	1	538.82	1	485497084	B	A	B	B	A	B	B	A	B	B	B	B	B	B	B	A	A	B	B	B	B	B	B	B	A	B	A	B	A	A	A	B	B	A	B	A	B	A	A	A	B	B	B	B	A
AMP0127828	1	539.88	1	484680396	B	A	B	B	A	B	B	A	B	B	B	B	B	B	B	A	A	B	B	B	B	B	B	B	A	B	A	B	A	A	B	B	B	A	B	A	B	A	A	A	B	B	B	B	A
AMP0180895	1	542.04	2	420576122	B	A	B	B	A	B	B	B	B	B	B	B	B	B	B	A	A	B	B	B	B	B	B	B	A	B	A	B	A	B	B	B	B	A	B	A	B	A	A	A	B	B	B	B	A
AMP0084119	1	544.21	1	486313295	B	A	B	B	A	B	B	A	B	B	B	B	B	B	B	A	A	B	B	B	B	B	B	B	A	B	A	B	A	B	A	A	B	A	B	A	B	A	A	A	B	B	B	B	A
AMP0141050	1	544.74	1	485367347	B	A	B	B	A	B	B	A	B	B	B	B	B	B	B	A	A	B	B	B	B	B	B	B	A	B	A	B	A	A	A	A	B	A	B	A	B	A	A	A	B	B	B	B	A
AMP0298079	1	545.78	1	486309251	A	A	B	A	A	B	B	A	B	B	B	B	B	B	B	A	A	B	B	B	B	B	B	B	A	B	A	B	A	A	A	A	B	A	B	A	B	A	A	A	B	B	B	B	A
AMP0001286	1	546.28	1	486164901	A	A	B	B	A	B	B	A	B	B	B	B	B	B	B	A	A	B	B	B	B	B	B	B	A	B	A	B	A	A	A	A	B	A	B	A	B	A	A	A	B	B	B	B	A
AMP0184200	1	546.78	1	484450994	A	A	B	B	A	B	B	A	B	B	B	B	B	B	B	A	A	B	B	B	B	B	B	B	A	B	A	B	A	A	A	A	B	A	B	A	B	A	A	A	B	B	B	B	A
AMP0189428	1	547.82	1	487338129	A	A	B	B	A	B	B	A	B	B	B	B	B	B	B	A	A	B	B	B	B	B	B	B	A	B	A	B	B	A	A	A	B	A	B	A	B	A	A	A	B	B	B	B	A
AMP0107860	1	548.35	1	488202501	A	A	B	B	A	B	B	A	B	B	B	B	B	B	B	A	A	B	B	B	B	B	B	B	A	B	A	B	B	A	A	A	B	A	B	A	B	A	A	A	B	B	B	B	A
AMP0299639	1	550.52	1	488429076	B	A	B	B	A	B	B	A	B	B	B	B	B	B	B	A	A	B	B	B	B	B	B	B	A	B	A	B	B	B	A	A	B	A	B	A	B	A	A	A	B	B	B	B	A
AMP0143778	1	552.12	1	488531415	A	A	B	B	A	B	B	A	B	B	B	A	B	B	B	A	A	B	B	B	B	B	B	B	A	B	A	B	B	A	A	A	B	A	B	A	B	A	A	A	B	B	B	B	A
AMP0284041	1	553.18	1	492369719	A	A	B	B	A	B	B	A	B	B	B	A	B	B	B	A	A	B	B	B	B	B	B	B	A	B	A	B	B	A	A	A	B	A	B	A	A	A	A	A	B	B	B	B	A
AMP0175678	1	554.78	1	489854609	A	A	B	B	A	B	B	A	B	B	B	A	B	B	B	A	A	B	B	B	B	B	B	B	A	B	A	B	B	A	A	A	B	A	B	A	B	A	A	A	B	B	B	B	A
AMP0168689	1	555.31	1	489978843	B	A	B	B	A	B	B	A	B	B	B	A	B	B	B	A	A	B	B	B	B	B	B	B	A	B	A	B	B	A	A	A	B	A	B	A	B	A	A	A	B	B	B	B	A
AMP0273008	1	559.87	1	490857788	B	A	B	B	A	B	B	A	B	B	B	B	B	B	B	A	A	B	B	B	B	B	B	B	A	B	A	B	B	A	A	A	B	B	B	A	B	A	A	A	B	B	B	B	A
AMP0075664	1	562.62	1	492789937	B	A	B	B	A	B	B	A	B	B	B	B	B	B	B	A	A	B	B	B	B	B	B	B	A	B	A	B	B	A	A	A	B	B	A	A	B	B	A	A	B	B	B	B	A
AMP0236992	1	563.14	1	491630975	B	A	B	B	A	B	B	A	B	B	B	B	B	B	B	A	A	B	B	B	B	B	B	B	A	B	A	B	B	B	A	A	B	B	A	A	B	B	A	A	B	B	B	B	A
AMP0166631	1	563.67	1	491393433	B	A	B	B	A	B	B	A	B	B	B	B	B	B	B	A	A	B	B	B	B	B	B	B	A	B	A	B	B	B	A	A	B	B	A	A	B	B	A	A	B	B	B	B	A
AMP0323035	1	564.2	1	490595748	B	A	B	B	A	B	B	A	B	B	B	B	B	B	B	A	A	B	B	B	B	B	B	B	A	B	A	B	B	A	A	A	B	B	A	A	B	B	A	A	B	B	B	B	A
AMP0065777	1	565.26	1	490493847	A	A	B	B	A	B	B	A	B	B	B	B	B	B	B	A	A	B	B	B	B	B	B	B	A	B	A	B	B	A	A	A	B	B	A	A	B	B	A	A	B	B	B	B	A
AMP0075665	1	565.79	1	492789937	A	A	B	B	A	B	B	A	B	B	B	B	B	B	B	A	A	B	B	B	B	B	B	B	A	B	A	B	B	A	A	A	B	B	A	A	B	B	A	A	B	B	B	B	A
AMP0032546	1	566.85	1	492950848	A	A	B	B	A	B	B	A	B	B	B	B	B	B	B	A	A	B	B	A	B	B	B	B	A	B	A	B	B	A	A	A	B	B	A	A	B	B	A	A	B	B	B	B	A
AMP0158565	1	570.18	1	264202502	A	A	B	B	A	B	B	A	B	B	B	B	A	B	B	A	A	B	B	A	A	B	B	B	A	B	A	B	B	A	A	A	B	B	A	A	B	B	A	A	B	B	B	B	A
AMP0171461	1	570.7	1	494097390	A	A	B	B	A	B	B	A	B	B	B	B	A	B	B	A	A	B	B	A	A	B	B	B	A	B	A	B	B	A	A	A	B	B	A	A	B	B	A	A	B	B	B	B	A
AMP0045893	1	572.87	1	495968806	A	A	B	B	A	B	B	A	B	B	B	B	A	B	B	A	A	B	B	B	A	B	B	B	A	B	A	B	B	A	A	A	B	B	A	A	B	B	A	A	B	B	B	B	A
AMP0120093	1	578.7	1	493607834	B	A	B	B	A	B	B	A	B	B	B	B	B	B	B	A	A	B	B	A	A	B	B	B	A	B	A	B	B	A	A	B	B	B	A	A	B	B	A	A	B	B	B	B	A
AMP0171460	1	580.86	1	494097390	B	A	B	B	A	B	B	A	B	B	B	B	A	B	B	A	A	B	B	A	A	B	B	B	A	B	A	B	B	A	A	A	B	B	A	A	B	B	A	A	B	B	B	B	A
AMP0112051	1	581.37	1	494540326	B	A	B	B	A	B	B	A	B	B	B	B	A	B	B	A	A	B	B	A	A	B	B	B	A	B	A	B	B	A	A	B	B	B	A	A	B	B	A	A	B	B	B	B	A
AMP0243559	1	581.9	1	493948848	B	A	B	B	A	B	B	A	B	B	B	B	A	B	B	A	A	B	B	A	A	B	B	B	A	B	A	B	B	B	A	B	B	B	A	A	B	B	A	A	B	B	B	B	A
AMP0167071	1	582.42	1	495647576	B	A	B	B	A	B	B	A	B	B	B	B	A	B	B	A	A	B	B	B	A	B	B	B	A	B	A	B	B	B	A	B	B	B	A	A	B	B	A	A	B	B	B	B	A
AMP0007409	1	582.95	1	495454341	B	A	B	B	A	B	B	A	B	B	B	B	A	B	B	A	A	B	B	B	A	B	B	B	A	B	A	B	B	A	A	B	B	B	A	A	B	B	A	A	B	B	B	B	A
AMP0052660	1	583.48	1	497183979	B	A	B	B	A	B	B	A	B	B	B	B	A	B	B	A	A	B	B	B	A	B	B	B	A	B	A	B	B	A	A	B	B	B	A	A	B	B	A	A	B	B	B	B	A
AMP0145579	1	585.09	1	497403158	B	A	B	B	B	B	B	A	B	B	B	B	A	B	B	A	A	B	B	B	A	B	B	B	A	B	A	B	B	B	A	B	B	B	A	A	B	B	A	A	B	B	B	A	A
AMP0225374	1	585.61	1	497782189	B	A	B	B	B	B	B	A	B	B	B	B	A	B	B	A	A	B	B	B	A	B	B	B	A	B	A	B	B	B	A	B	B	B	A	A	B	A	A	A	B	B	B	A	A
AMP0227386	1	591.45	1	500991028	B	A	B	B	B	B	B	A	A	B	B	B	A	B	A	A	A	B	B	B	A	B	B	B	A	B	A	B	B	B	A	A	B	A	A	A	B	B	A	A	B	B	B	A	A
AMP0194432	1	591.97	1	501266686	B	A	B	B	B	B	B	A	A	B	B	B	A	B	A	A	A	B	B	B	A	B	B	B	A	B	A	B	B	A	A	A	B	A	A	A	B	B	A	A	B	B	B	A	A
AMP0028198	1	592.5	1	498630261	B	A	B	B	B	B	B	A	A	B	B	B	A	B	A	A	A	B	B	B	A	B	B	B	A	B	A	B	B	A	A	A	B	A	A	A	B	B	A	A	B	B	B	A	A
AMP0244880	1	593.56	1	498779299	B	A	B	B	B	B	B	A	A	B	B	B	A	B	A	A	A	B	B	B	A	B	B	B	A	B	A	B	B	A	A	A	B	A	A	A	B	B	A	A	B	B	B	A	A
AMP0024262	1	594.09	1	500356714	A	A	B	B	B	B	B	A	A	B	B	B	A	B	A	A	A	B	B	B	A	B	B	B	A	B	A	B	B	A	A	A	B	A	A	A	B	B	A	A	B	B	B	A	A
AMP0046036	1	594.62	5	370750327	A	A	B	B	B	B	B	A	A	B	B	B	A	B	A	A	A	B	B	B	A	B	B	B	A	B	A	B	B	A	A	A	B	A	A	A	B	B	A	A	B	B	B	A	A
AMP0346690	1	595.14	1	500979402	B	A	B	B	B	B	B	A	A	B	B	B	A	B	A	A	A	B	B	B	A	B	B	B	A	B	A	B	B	A	A	A	B	A	A	A	B	B	A	A	B	B	B	A	A
AMP0333446	2	0	2	649892506	A	B	A	A	B	A	B	B	A	B	A	B	A	B	A	A	B	B	B	B	B	A	A	A	A	B	A	B	A	A	A	A	A	B	A	A	B	B	A	B	A	A	B	A	A
AMP0160447	2	1.61	2	650971626	A	B	A	A	B	A	B	B	A	B	B	B	A	B	B	A	B	B	B	B	B	A	A	A	A	B	A	B	A	A	A	A	A	B	A	A	B	B	A	B	A	A	B	A	A
AMP0160448	2	3.21	2	650859681	B	B	A	A	B	A	B	B	A	B	B	B	A	B	B	A	B	B	B	B	B	A	A	A	A	B	A	B	A	B	A	A	A	B	A	A	B	B	B	B	A	A	B	A	A
AMP0042515	2	3.72	5	555285234	A	B	A	A	B	A	B	B	A	B	B	B	A	B	B	A	B	B	B	B	B	A	A	A	A	B	A	B	A	B	A	A	A	B	A	A	B	B	B	B	A	A	B	A	A
AMP0200773	2	4.23	2	651379922	A	B	A	A	B	A	B	B	A	B	B	B	A	B	B	A	B	B	B	B	B	A	A	A	A	B	A	B	A	B	A	A	A	B	A	A	B	B	B	B	A	A	B	A	A
AMP0164269	2	6.39	2	650280381	A	B	A	A	B	A	B	B	A	B	A	B	A	B	A	A	B	B	B	B	B	A	A	A	A	B	A	B	A	B	A	A	A	B	A	A	B	B	B	B	A	A	B	A	A
AMP0086043	2	8.01	2	649216061	A	B	A	A	B	A	B	B	A	B	A	B	A	B	A	A	B	B	B	B	B	A	A	A	A	B	A	B	A	B	A	A	A	B	A	A	B	B	B	B	A	A	B	A	A
AMP0077390	2	8.53	2	648040295	A	B	A	A	B	A	B	B	A	B	A	B	A	B	A	A	B	B	B	B	B	A	A	A	A	B	A	B	A	B	A	A	A	B	A	A	B	B	B	B	A	A	B	A	A
AMP0271647	2	10.14	2	648885340	B	B	A	A	B	A	B	B	A	B	B	B	A	B	A	A	B	B	B	B	B	A	A	A	A	B	A	B	A	B	A	A	A	B	A	A	B	B	B	B	A	A	B	A	A
AMP0276214	2	11.75	2	649601045	A	B	A	A	B	A	B	B	A	B	B	B	A	B	A	A	B	B	B	B	B	A	A	A	A	B	A	B	A	B	A	A	A	B	A	A	B	B	B	B	A	A	B	A	A
AMP0259066	2	18.25	2	646244758	A	B	A	A	A	A	B	B	A	B	A	B	A	B	A	B	B	B	B	A	B	A	A	A	A	B	A	B	A	A	A	B	A	B	A	A	B	B	B	B	A	A	B	A	A
AMP0016670	2	18.77	2	645945443	A	B	A	A	A	A	B	B	A	B	A	B	A	B	A	B	B	B	B	A	B	A	A	A	A	B	A	B	A	A	A	B	A	B	A	A	B	B	B	B	A	A	B	A	A
AMP0000710	2	19.29	2	646094074	A	B	A	A	A	A	B	B	A	B	A	B	A	B	A	B	B	B	B	A	B	A	A	A	A	B	A	B	A	B	A	B	A	B	A	A	B	B	B	B	A	A	B	A	A
AMP0234120	2	20.33	2	646923544	A	B	A	A	A	A	B	B	A	B	A	B	A	B	A	B	B	B	B	B	B	A	A	A	A	B	A	B	A	B	A	B	A	B	A	A	B	B	A	B	A	A	B	A	A
AMP0353821	2	20.84	2	647727692	A	B	A	A	A	A	B	B	A	B	A	B	A	B	A	B	B	B	B	B	B	A	A	A	A	B	A	B	A	B	A	B	A	B	A	A	B	B	B	B	A	A	B	A	A
AMP0108134	2	22.45	2	646511392	B	B	A	A	A	A	B	B	A	B	B	B	A	B	A	B	B	B	B	B	B	A	A	A	A	B	A	B	A	B	A	B	A	B	A	A	B	B	B	B	A	A	B	A	A
AMP0016669	2	22.98	2	645945443	B	B	A	A	A	A	B	B	A	B	B	B	A	B	A	B	B	B	B	A	B	A	A	A	A	B	A	B	A	B	A	B	A	B	A	A	B	B	B	B	A	A	B	A	A
AMP0287671	2	23.5	2	645805494	B	B	A	A	A	A	B	B	A	B	B	B	A	B	A	B	B	B	B	A	B	A	A	A	A	B	A	B	A	B	A	B	A	B	A	A	B	B	B	B	A	A	B	A	A
AMP0033806	2	27.44	2	644889860	B	B	A	A	A	A	B	B	A	B	A	A	A	A	A	B	B	B	B	A	B	A	B	B	A	B	A	B	A	B	A	B	A	B	A	A	B	B	B	B	A	A	B	A	A
AMP0263468	2	27.97	2	644144357	B	B	A	A	A	A	B	B	A	B	A	A	A	A	A	B	B	B	B	A	B	A	B	B	A	B	A	B	A	A	A	B	A	B	A	A	B	B	B	B	A	A	B	A	A
AMP0033807	2	29.03	2	644889860	A	B	A	A	A	A	B	B	A	B	A	A	A	A	A	B	B	B	B	A	B	A	B	B	A	B	A	B	A	A	A	B	A	B	A	A	B	B	B	B	A	A	B	A	A
AMP0021352	2	31.78	2	642082749	A	B	A	A	A	A	B	B	A	B	A	A	A	A	A	B	B	B	B	A	B	A	B	B	A	B	A	B	A	A	A	B	A	B	A	A	B	B	B	B	A	A	B	A	A
AMP0240528	2	32.85	2	642080191	A	B	A	A	A	A	B	B	A	B	A	A	A	A	A	B	B	B	B	A	B	A	B	B	A	B	A	B	A	B	A	B	A	B	A	A	B	B	B	B	A	A	B	A	A
AMP0021353	2	33.37	2	642082749	B	B	A	A	A	A	B	B	A	B	A	A	A	A	A	B	B	B	B	A	B	A	B	B	A	B	A	B	A	B	A	B	A	B	A	A	B	B	B	B	A	A	B	A	A
AMP0211177	2	33.9	2	641579788	B	B	A	A	A	A	B	B	A	B	A	A	A	A	A	B	B	B	B	A	B	A	B	B	A	B	A	B	A	B	A	B	A	B	A	A	B	B	B	B	A	A	B	A	A
AMP0158480	2	34.43	2	641163670	B	B	A	A	A	A	B	B	A	B	A	A	A	A	A	B	B	B	B	A	B	A	B	B	A	B	A	B	A	B	A	B	A	B	A	A	B	B	B	B	A	A	B	A	A
AMP0157580	2	34.95	2	640950515	B	B	A	A	A	A	B	B	A	B	A	A	A	A	A	A	B	B	B	A	B	A	B	B	A	B	A	B	A	B	A	B	A	B	A	A	B	B	B	B	A	A	B	A	A
AMP0003716	2	35.48	2	640777999	B	B	A	A	A	A	B	B	A	B	A	A	A	A	A	A	B	B	B	A	B	A	B	B	A	B	A	B	A	A	A	B	A	B	A	A	B	B	B	B	A	A	B	A	A
AMP0053539	2	36.54	2	640820880	A	B	A	A	A	A	B	B	A	B	A	A	A	A	A	A	B	B	B	A	B	A	B	B	A	B	A	B	A	A	A	B	A	B	A	A	B	B	B	B	A	A	B	A	A
AMP0003715	2	37.05	2	640777999	A	B	A	A	A	A	B	B	A	B	A	A	A	A	A	A	B	B	B	A	B	A	B	B	A	B	A	B	A	A	A	B	A	B	A	A	B	B	A	B	A	A	B	A	A
AMP0212362	2	38.65	2	639954741	A	B	A	A	A	A	B	B	A	B	A	A	A	A	A	A	B	B	B	A	B	A	B	B	A	B	A	B	A	A	A	B	A	B	A	A	B	B	B	B	A	A	B	A	A
AMP0343027	2	39.17	2	639954603	A	B	A	A	A	A	B	B	A	B	A	A	A	A	A	A	B	B	B	A	B	A	B	B	A	B	A	B	A	A	A	B	A	B	A	A	B	B	B	B	A	A	B	A	A
AMP0079265	2	41.9	2	637617397	A	B	A	A	A	A	B	B	A	B	A	A	A	A	A	A	B	B	B	A	B	A	B	B	A	B	B	B	A	A	A	B	A	B	A	A	B	B	B	B	A	A	B	A	A
AMP0111340	2	42.41	2	637552973	A	B	A	A	A	A	B	B	A	B	A	A	A	A	A	A	B	B	B	A	B	A	B	B	A	B	B	B	A	A	A	B	A	B	A	A	B	B	B	B	A	A	B	A	A
AMP0055042	2	43.48	7	516283563	A	B	A	A	A	A	B	B	A	B	A	A	A	A	A	A	B	B	B	A	B	A	B	B	A	B	B	B	A	A	A	B	A	B	A	A	B	B	B	B	A	A	B	A	A
AMP0158312	2	45.65	2	638285304	B	B	A	A	A	A	B	B	A	B	A	A	A	A	A	A	B	B	B	A	B	A	B	B	A	B	B	B	A	B	A	B	A	B	A	A	B	B	B	B	A	A	B	A	A
AMP0337846	2	47.27	2	637073753	B	B	A	A	A	A	B	A	A	B	A	A	A	A	A	A	B	B	B	A	B	A	B	B	A	B	B	B	A	B	A	B	A	B	A	A	B	B	B	B	A	A	B	A	A
AMP0338115	2	47.79	2	637203083	B	B	A	A	A	A	B	A	A	B	A	A	A	A	A	A	B	B	B	A	B	A	B	B	A	B	B	B	A	A	A	B	A	B	A	A	B	B	B	B	A	A	B	A	A
AMP0126387	2	48.32	2	636083782	B	B	A	A	A	A	B	A	A	B	A	A	A	A	A	A	B	B	B	A	B	A	B	B	A	B	B	B	A	A	A	B	A	B	A	A	B	B	B	B	A	A	B	A	A
AMP0161699	2	48.83	2	636103570	B	B	A	A	A	A	B	A	A	B	A	A	A	A	A	A	B	B	B	A	B	A	B	B	A	B	B	B	A	B	A	B	A	B	A	A	B	B	B	B	A	A	B	A	A
AMP0161698	2	51	2	636103570	A	B	A	A	A	A	B	A	A	B	A	A	A	A	A	A	B	B	B	A	B	A	B	B	A	B	B	B	A	A	A	B	A	B	A	A	B	B	B	B	A	A	B	A	A
AMP0235176	2	51.52	2	636758252	A	B	A	A	A	A	B	A	A	B	A	A	A	A	A	A	B	B	B	A	B	A	B	B	A	B	B	B	A	A	A	B	A	B	A	A	B	B	B	B	A	A	B	A	A
AMP0236618	2	54.84	2	635230266	A	B	A	A	A	A	B	A	A	B	B	B	A	B	A	A	B	B	B	A	B	A	B	B	A	B	B	B	A	A	A	B	A	B	A	A	B	B	A	B	A	A	B	A	A
AMP0019620	2	57.02	2	635195517	B	B	A	A	A	A	B	A	A	B	B	B	A	B	A	A	B	B	B	A	B	A	B	B	A	B	B	B	A	A	A	B	A	B	A	A	B	B	B	B	A	A	B	A	A
AMP0275040	2	67.94	2	628121636	A	B	A	A	A	A	A	A	B	B	B	B	A	B	A	A	B	B	A	A	B	A	B	B	A	B	B	B	B	B	A	B	A	B	A	A	B	A	B	B	A	B	B	A	B
AMP0098893	2	69.56	2	629141850	B	B	A	A	A	A	A	A	B	B	B	B	A	B	A	A	B	B	A	A	B	A	B	B	A	B	B	B	B	A	A	B	A	B	A	A	B	A	B	B	A	B	B	A	B
AMP0054829	2	70.08	2	629252358	B	B	A	A	A	A	A	A	B	B	B	B	A	B	A	A	B	B	A	A	B	A	B	B	A	B	B	B	B	A	A	B	A	B	A	A	B	B	B	B	A	B	B	A	B
AMP0059196	2	74	2	509885097	B	B	A	A	A	A	A	A	B	B	B	B	A	B	A	A	B	B	A	A	B	A	B	B	A	B	B	B	B	B	A	B	A	B	A	A	B	A	B	B	A	B	B	A	B
AMP0066948	2	74.52	6	456988097	B	B	A	A	A	A	A	A	B	B	B	B	A	B	A	A	B	B	A	A	B	A	B	B	A	B	B	B	B	B	A	B	A	B	A	A	B	A	B	B	A	B	B	A	B
AMP0066947	2	75.02	6	456988097	B	B	A	A	A	A	A	A	B	B	B	B	A	B	A	A	B	B	A	A	B	A	B	B	A	B	B	B	B	B	A	B	A	B	A	A	B	A	B	B	A	B	B	A	B
AMP0066942	2	76.06	6	456988097	B	B	A	A	A	A	A	A	B	B	B	B	A	B	A	A	B	B	A	A	B	A	B	B	A	B	B	B	B	A	A	B	A	B	A	A	B	A	B	B	A	B	B	A	B
AMP0066949	2	76.59	6	456988097	B	B	A	A	A	A	A	A	B	B	B	B	A	B	A	A	B	B	A	A	B	A	B	B	A	B	B	B	B	A	A	B	A	B	A	A	B	B	B	B	A	B	B	A	B
AMP0041600	2	78.76	2	632861574	B	B	A	A	A	A	A	A	B	B	B	B	A	B	A	A	B	B	A	A	B	A	B	B	A	B	B	B	B	B	B	B	A	B	A	A	B	B	B	B	A	B	B	A	B
AMP0040831	2	79.29	2	632553835	B	B	A	A	A	A	A	A	B	B	B	B	A	B	A	A	B	B	A	A	B	A	B	B	A	B	B	B	B	B	B	B	A	B	A	A	B	B	B	B	A	B	B	A	B
AMP0005048	2	79.82	2	632403870	B	B	A	A	A	A	A	A	B	B	B	B	A	B	A	A	B	B	A	A	B	A	B	B	A	B	B	B	B	B	B	B	A	B	A	A	B	B	B	B	A	B	B	A	B
AMP0085567	2	80.33	2	631347556	B	B	A	A	A	A	A	A	B	B	B	B	A	B	A	A	B	B	A	A	B	A	B	B	A	B	B	B	B	B	B	B	A	B	A	A	B	A	B	B	A	B	B	A	B
AMP0218855	2	81.91	2	632177971	B	B	A	A	B	A	A	A	B	B	B	B	A	B	A	A	B	B	A	A	B	A	B	B	A	B	B	B	B	B	B	B	A	B	A	A	B	B	B	B	A	B	B	A	B
AMP0276363	2	83.52	2	632343294	B	B	A	A	A	A	A	A	B	B	B	B	A	B	A	A	B	B	A	A	B	A	B	B	A	B	B	B	B	A	B	B	A	B	A	A	B	B	B	B	A	B	B	A	B
AMP0160851	2	84.04	2	632024642	B	B	A	A	A	A	A	A	B	B	B	B	A	B	A	A	B	B	A	A	B	A	B	B	A	B	B	B	B	A	B	B	A	B	A	A	B	A	B	B	A	B	B	A	B
AMP0175717	2	84.54	2	632422264	B	B	A	A	A	A	A	A	B	B	B	B	A	B	A	A	B	B	A	A	B	A	B	B	A	B	B	B	B	A	B	B	A	B	A	A	B	A	B	B	A	B	B	A	B
AMP0024731	2	85.58	2	630814569	A	B	A	A	A	A	A	A	B	B	B	B	A	B	A	A	B	B	A	A	B	A	B	B	A	B	B	B	B	A	B	B	A	B	A	A	B	A	B	B	A	B	B	A	B
AMP0175716	2	86.11	2	632422264	A	B	A	A	A	A	A	A	B	B	B	B	A	B	A	A	B	B	A	A	B	A	B	B	A	B	B	B	B	A	B	B	A	B	A	A	B	B	B	B	A	B	B	A	B
AMP0322084	2	87.17	2	631140311	A	B	A	A	A	A	A	A	B	B	B	B	A	B	A	A	B	B	A	A	B	A	B	B	A	B	B	B	B	B	B	B	A	B	A	A	B	B	B	B	A	B	B	A	B
AMP0174858	2	90.49	2	632422264	A	B	A	A	A	A	A	A	B	A	A	B	A	B	A	A	B	B	A	A	B	A	B	B	A	B	B	B	B	A	B	B	A	B	A	A	B	A	A	B	A	B	B	A	B
AMP0005049	2	91.01	2	632403870	A	B	A	A	A	A	A	A	B	A	A	B	A	B	A	A	B	B	A	A	B	A	B	B	A	B	B	B	B	A	B	B	A	B	A	A	B	A	B	B	A	B	B	A	B
AMP0040832	2	91.54	2	632553835	A	B	A	A	A	A	A	A	B	A	A	B	A	B	A	A	B	B	A	A	B	A	B	B	A	B	B	B	B	A	B	B	A	B	A	A	B	A	B	B	A	B	B	A	B
AMP0041601	2	92.6	2	632861574	A	B	A	A	A	A	A	A	B	A	A	B	A	B	A	A	B	B	A	A	B	A	B	B	A	B	B	B	B	A	B	B	A	B	A	A	A	A	B	B	A	B	B	A	B
AMP0115428	2	95.34	2	633886960	A	B	A	A	A	A	A	A	B	A	A	B	A	B	A	A	B	B	A	A	B	A	B	B	A	B	B	B	B	A	A	B	A	B	A	A	B	A	B	B	A	B	B	A	B
AMP0031123	2	102.53	2	627549121	A	B	B	B	A	B	A	A	B	A	A	B	A	B	A	A	B	B	A	A	B	A	B	B	A	B	B	B	B	A	A	B	A	B	A	A	B	B	B	B	A	B	B	A	B
AMP0135488	2	104.71	2	626145685	A	B	B	B	A	B	A	B	B	A	A	B	A	B	A	A	B	B	A	A	B	A	B	B	A	B	B	B	B	A	A	B	A	B	A	A	A	B	B	B	B	B	B	A	B
AMP0276086	2	105.77	2	625184968	A	B	B	B	A	B	A	B	B	A	B	B	A	B	A	A	B	B	A	A	B	A	B	B	A	B	B	B	B	A	A	B	A	B	A	A	A	B	B	B	B	B	B	A	B
AMP0277061	2	106.81	2	623908044	A	B	B	B	A	B	A	B	B	A	B	B	A	B	A	A	B	B	A	A	B	A	B	B	A	B	B	B	B	A	A	B	B	B	A	A	A	A	B	B	B	B	B	A	B
AMP0277062	2	107.31	2	623908044	A	B	B	B	A	B	A	B	B	A	B	B	A	B	A	A	B	B	A	A	B	A	B	B	A	B	B	B	B	A	A	B	B	B	A	A	A	B	B	B	B	B	B	A	B
AMP0190545	2	107.82	5	543312711	A	B	B	B	A	B	A	B	B	A	B	B	A	B	A	A	B	B	A	A	B	A	B	B	A	B	B	B	B	A	A	B	B	B	A	A	A	B	A	B	B	B	B	A	B
AMP0059536	2	109.42	2	621254747	A	B	B	B	A	B	A	B	B	A	B	B	A	B	A	A	B	B	A	A	A	A	B	B	A	B	B	B	B	B	A	B	B	B	A	A	A	B	B	B	B	B	B	A	B
AMP0126265	2	109.95	2	619763591	A	B	B	B	A	B	A	B	B	B	B	B	A	B	A	A	B	B	A	A	A	A	B	B	A	B	B	B	B	B	A	B	B	B	A	A	A	B	B	B	B	B	B	A	B
AMP0203864	2	110.47	2	619158266	A	B	B	B	A	B	A	B	B	B	B	B	A	B	A	A	B	B	A	A	A	A	B	B	A	B	B	B	B	B	A	B	B	B	A	A	A	A	B	B	B	B	B	A	B
AMP0257856	2	116.3	2	627546413	B	B	B	B	A	B	A	A	B	B	B	B	A	B	A	A	B	B	A	A	B	A	B	B	A	B	B	B	B	B	A	B	A	B	A	A	B	B	B	B	A	B	B	A	B
AMP0349953	2	119.63	2	627390440	B	B	B	B	A	B	A	A	B	B	B	B	A	B	A	A	B	B	A	A	B	A	B	B	A	B	B	B	B	A	A	B	A	B	A	A	A	B	B	B	B	B	B	A	B
AMP0020556	2	120.15	2	626880646	B	B	B	B	A	B	A	A	B	B	B	B	A	B	A	A	B	B	A	A	B	A	B	B	A	B	B	B	B	B	A	B	A	B	A	A	A	B	B	B	B	B	B	A	B
AMP0183821	2	122.31	2	626072048	B	B	B	B	A	B	A	B	B	A	B	B	A	B	A	A	B	B	A	A	B	A	B	B	A	B	B	B	B	B	A	B	A	B	A	A	A	B	B	B	B	B	B	A	B
AMP0026894	2	122.82	2	625542891	B	B	B	B	A	B	A	B	B	A	B	B	A	B	A	A	B	B	A	A	B	A	B	B	A	B	B	B	B	B	A	B	A	B	A	A	A	B	B	B	B	B	B	A	B
AMP0101334	2	123.35	2	624484793	B	B	B	B	A	B	A	B	B	A	B	B	A	B	A	A	B	B	A	A	B	A	B	B	A	B	B	B	B	A	A	B	A	B	A	A	A	B	B	B	B	B	B	A	B
AMP0063843	2	123.88	2	622849477	B	B	B	B	A	B	A	B	B	A	B	B	A	B	A	A	B	B	A	A	B	A	B	B	A	B	B	B	B	A	A	B	B	B	A	A	A	B	B	B	B	B	B	A	B
AMP0073168	2	124.4	2	622912841	B	B	B	B	A	B	A	B	B	A	B	B	A	B	A	A	B	B	A	A	B	A	B	B	A	B	B	B	B	B	A	B	B	B	A	A	A	B	B	B	B	B	B	A	B
AMP0029857	2	124.93	2	620756136	B	B	B	B	A	B	A	B	B	A	B	B	A	B	A	A	B	B	A	A	A	A	B	B	A	B	B	B	B	B	A	B	B	B	A	A	A	B	B	B	B	B	B	A	B
AMP0048367	2	125.46	2	620768674	B	B	B	B	A	B	A	B	B	A	B	B	A	B	A	A	B	B	A	A	A	A	B	B	A	B	B	B	B	A	A	B	B	B	A	A	A	B	B	B	B	B	B	A	B
AMP0203863	2	125.98	2	619158266	B	B	B	B	A	B	A	B	B	B	B	B	A	B	A	A	B	B	A	A	A	A	B	B	A	B	B	B	B	A	A	B	B	B	A	A	A	B	B	B	B	B	B	A	B
AMP0096440	2	126.51	2	618844786	B	B	B	B	A	B	A	B	B	B	B	B	A	B	A	A	B	B	A	A	A	A	B	B	A	B	B	B	B	A	A	B	B	B	A	A	A	B	B	B	B	B	B	A	B
AMP0029935	2	127.03	2	618759049	B	B	B	B	A	B	A	B	B	B	B	B	A	B	A	A	B	B	A	A	A	A	B	B	A	B	B	B	B	A	A	B	B	B	A	A	A	B	B	B	B	B	B	A	B
AMP0096439	2	129.76	2	618844786	B	B	B	B	A	B	A	B	B	B	B	B	A	B	A	A	B	B	A	A	A	A	B	B	A	B	B	B	B	B	A	B	B	B	A	A	A	B	B	B	B	B	B	A	B
AMP0056309	2	130.82	2	618348380	B	B	B	B	A	B	A	B	B	B	B	B	A	B	A	A	B	B	A	A	A	A	B	B	A	B	B	B	B	B	A	B	B	B	A	A	A	A	B	B	B	B	B	A	B
AMP0234664	2	136.01	2	586800264	B	B	B	B	A	B	A	B	A	B	B	B	A	B	B	A	A	B	A	A	A	A	B	B	A	B	B	B	B	B	A	B	B	B	A	A	A	B	B	B	B	B	B	A	B
AMP0338494	2	136.53	2	616679713	B	B	B	B	A	B	A	B	A	B	B	B	A	B	B	A	A	B	A	A	A	A	B	B	A	B	B	B	B	B	A	B	B	B	A	A	B	B	B	B	B	B	B	A	B
AMP0025390	2	137.06	2	616374601	B	B	B	B	A	B	A	B	A	B	B	B	A	B	B	A	A	B	A	A	A	A	B	B	A	B	B	B	B	B	A	B	B	B	A	A	B	B	B	B	B	B	B	A	B
AMP0024536	2	137.58	2	616228931	B	B	B	B	A	B	A	B	A	B	B	B	A	B	B	A	A	B	A	A	A	A	B	B	A	B	B	B	B	B	A	B	B	B	A	A	B	B	B	B	B	B	B	A	B
AMP0025389	2	138.09	2	616374601	B	B	B	B	A	B	A	B	A	B	B	B	A	B	B	A	A	B	A	A	A	A	B	B	A	B	B	B	B	A	A	B	B	B	A	A	B	B	B	B	B	B	B	A	B
AMP0236572	2	139.11	2	616165386	B	B	B	B	A	B	A	B	A	B	B	B	A	B	B	B	A	B	A	A	A	A	B	B	A	B	B	B	B	B	A	B	B	B	A	A	B	B	B	B	B	B	B	A	B
AMP0007037	2	140.16	2	615273405	B	B	B	B	A	B	A	B	A	B	B	B	A	B	B	B	A	B	A	A	A	A	B	B	A	B	B	B	B	A	A	B	B	B	A	A	B	B	B	B	B	B	B	A	B
AMP0274651	2	142.9	2	613927476	B	B	B	B	A	B	A	B	A	B	B	B	A	B	B	A	A	B	A	A	A	A	B	B	A	B	B	B	B	B	A	B	B	B	A	A	B	B	B	B	A	B	B	A	B
AMP0094217	2	144.49	2	615331995	B	B	B	B	A	B	A	B	A	B	B	B	A	B	B	B	A	B	A	A	A	A	B	B	A	B	B	B	B	B	A	B	B	B	A	A	B	B	B	B	B	B	B	A	B
AMP0066665	2	146.09	2	612354661	B	B	B	B	A	B	A	B	A	B	B	B	A	B	B	A	A	B	A	A	A	A	B	B	A	B	B	B	B	B	A	B	B	B	A	A	B	B	B	B	B	B	B	A	B
AMP0074376	2	148.25	2	612679644	B	B	B	B	A	B	A	B	A	B	B	B	A	B	B	A	A	B	A	A	A	A	B	B	A	B	B	B	B	A	A	B	B	B	A	A	B	B	A	B	B	B	B	A	B
AMP0059469	2	148.76	2	613108495	B	B	B	B	A	B	A	B	A	B	B	B	A	B	B	A	A	B	A	A	A	A	B	B	A	B	B	B	B	A	A	B	B	B	A	A	B	B	B	B	B	B	B	A	B
AMP0103718	2	149.27	2	613081616	B	B	B	B	A	B	A	B	A	B	B	B	A	B	B	A	A	B	A	A	A	A	B	B	A	B	B	B	B	A	A	B	B	B	A	A	B	B	B	B	B	B	B	A	B
AMP0004704	2	150.87	2	611188333	B	B	B	B	A	B	A	B	A	B	B	B	A	B	B	B	A	B	A	A	A	A	B	B	A	B	B	B	B	A	A	B	B	B	A	A	B	B	B	B	B	B	B	A	B
AMP0294719	2	151.91	2	608978561	B	B	B	B	A	B	A	B	A	B	B	B	A	B	B	B	A	B	A	A	A	A	B	B	A	B	B	B	B	B	A	B	B	B	A	A	B	B	B	B	B	B	B	A	B
AMP0211977	2	152.41	2	609441602	B	B	B	B	A	B	A	B	A	B	B	B	A	B	B	B	A	B	A	A	A	A	B	B	A	B	B	B	B	B	A	B	B	B	A	A	B	B	B	B	B	B	B	A	B
AMP0085559	2	152.94	2	610243192	B	B	B	B	A	B	A	B	A	B	B	B	A	B	B	B	A	B	A	A	A	A	B	B	A	B	B	B	B	B	A	B	B	B	A	A	B	B	B	B	B	B	B	A	B
AMP0107822	2	153.46	2	608469351	B	B	B	B	A	B	A	B	A	B	B	B	A	B	B	B	A	B	A	A	A	A	B	B	A	B	B	B	B	B	A	B	B	B	A	A	B	B	B	B	B	B	B	A	A
AMP0214704	2	153.99	3	391163292	B	B	B	B	A	B	A	B	A	B	B	B	A	B	B	B	A	B	A	A	A	A	B	B	A	B	B	B	B	B	A	B	B	B	A	A	B	B	B	B	B	B	B	A	A
AMP0184864	2	154.52	2	607884591	B	B	B	B	A	B	A	B	A	B	B	B	A	B	B	B	A	B	A	A	A	A	B	B	A	B	B	B	B	A	A	B	B	B	A	A	B	B	B	B	B	B	B	A	A
AMP0183218	2	155.04	2	607277102	B	B	B	B	A	B	A	B	A	B	B	B	A	B	B	B	A	B	A	A	A	A	B	B	A	B	B	B	B	A	A	B	B	B	A	A	B	B	B	B	B	B	B	A	A
AMP0020796	2	155.57	2	605418027	B	B	B	B	A	B	A	B	A	B	B	B	A	B	B	B	A	B	A	A	A	A	B	B	A	B	B	B	B	A	A	B	B	B	A	A	B	B	B	B	B	B	B	A	A
AMP0070110	2	156.1	2	605696103	B	B	B	B	A	B	A	B	A	B	B	B	A	B	B	B	A	B	A	A	A	A	B	B	A	B	B	B	B	B	A	B	B	B	A	A	B	B	B	B	B	B	B	A	A
AMP0033591	2	156.62	2	606194951	B	B	B	B	A	B	A	B	A	B	B	B	A	B	B	B	A	B	A	A	A	A	B	B	A	B	B	B	B	B	A	B	B	B	A	A	B	B	B	B	B	B	B	A	A
AMP0077802	2	157.14	4	429752829	B	B	B	B	A	B	A	B	A	B	B	B	A	B	B	B	A	B	A	A	A	A	B	B	A	B	B	B	B	B	A	B	B	B	A	A	B	B	B	B	B	B	B	A	A
AMP0256204	2	161.07	2	604907501	B	A	B	B	A	B	A	B	A	B	B	B	A	B	B	B	A	B	A	A	A	A	B	B	A	B	B	A	B	A	A	B	B	B	A	A	B	B	B	B	B	B	B	A	A
AMP0108194	2	162.13	2	605076964	B	A	B	B	A	B	A	B	A	B	B	B	A	B	B	B	A	B	A	A	A	A	B	B	A	B	B	A	B	B	A	B	B	B	A	A	B	B	B	B	B	B	B	A	A
AMP0037994	2	162.65	2	605321935	B	A	B	B	A	B	A	B	A	B	B	B	A	B	B	B	A	B	A	A	A	A	B	B	A	B	B	A	B	B	A	B	B	B	A	A	B	B	B	B	B	B	B	A	A
AMP0037995	2	163.72	2	605321935	A	A	B	B	A	B	A	B	A	B	B	B	A	B	B	B	A	B	A	A	A	A	B	B	A	B	B	A	B	B	A	B	B	B	A	A	B	B	B	B	B	B	B	A	A
AMP0108195	2	164.24	2	605076964	A	A	B	B	A	B	A	B	A	B	B	B	A	B	B	B	A	B	A	A	A	A	B	B	A	B	B	A	B	B	A	B	B	B	A	A	B	B	B	B	B	B	B	A	A
AMP0043960	2	166.99	2	603901005	A	A	B	B	B	B	A	B	A	B	B	B	B	B	B	B	A	B	A	A	A	A	B	B	A	B	B	A	B	B	A	B	B	B	A	A	B	B	B	B	B	B	B	A	A
AMP0200133	2	167.52	2	602180126	A	A	B	B	B	B	A	B	A	B	B	B	B	B	B	B	A	B	A	A	A	A	B	B	A	B	B	A	B	B	A	B	B	B	A	A	B	B	B	B	B	B	B	A	A
AMP0212695	2	168.04	4	361478801	A	A	B	B	B	B	A	B	A	B	B	B	B	B	B	B	A	B	A	A	A	A	B	B	A	B	B	A	B	B	A	B	B	B	A	A	B	B	B	B	B	B	B	A	A
AMP0196080	2	168.56	2	601007487	A	A	B	B	B	B	A	B	A	B	B	B	B	B	B	B	A	B	A	A	A	A	B	B	A	B	B	A	B	B	A	B	B	B	A	A	B	B	B	B	B	B	B	A	A
AMP0019272	2	170.72	2	601379117	B	A	B	B	B	B	A	B	A	B	B	B	B	B	B	B	A	B	A	A	A	A	B	B	A	B	B	A	B	A	A	B	B	B	A	A	B	B	B	B	B	B	B	A	A
AMP0062215	2	171.25	2	602672882	B	A	B	B	B	B	A	B	A	B	B	B	B	B	B	B	A	B	A	A	A	A	B	B	A	B	B	A	B	A	A	B	B	B	A	A	B	B	B	B	B	B	B	A	A
AMP0042665	2	171.78	2	604445038	B	A	B	B	B	B	A	B	A	B	B	B	B	B	B	B	A	B	A	A	A	A	B	B	A	B	B	A	B	A	A	B	B	B	A	A	B	B	B	B	B	B	B	A	A
AMP0208659	2	172.3	2	604424360	B	A	B	B	B	B	A	B	A	B	B	B	B	B	B	B	A	B	A	A	A	A	B	B	A	B	B	A	B	B	A	B	B	B	A	A	B	B	B	B	B	B	B	A	A
AMP0194301	2	172.83	2	604574543	B	A	B	B	B	B	A	B	A	B	B	B	B	B	B	B	A	B	A	A	A	A	B	B	A	B	B	A	B	B	A	B	B	B	A	A	B	B	B	B	B	B	B	A	A
AMP0018285	2	175	2	600521876	B	A	B	B	B	B	A	B	A	B	B	B	B	B	B	B	A	B	A	A	A	A	B	B	A	B	B	A	B	A	A	B	B	B	A	A	B	B	A	A	B	B	B	A	A
AMP0334244	2	175.53	2	600425107	B	A	B	B	B	B	A	B	A	B	B	B	B	B	B	B	A	B	A	A	A	A	B	B	A	B	B	A	B	A	A	B	B	A	A	A	B	B	A	A	B	B	B	A	A
AMP0199374	2	176.06	2	600282244	B	A	B	B	B	B	A	B	A	B	B	B	B	B	B	B	A	B	A	A	A	A	B	B	A	B	B	A	B	A	A	B	B	A	A	A	B	B	A	A	B	B	B	A	A
AMP0010464	2	176.58	2	600115517	B	A	B	B	B	B	A	B	A	B	B	B	B	B	B	A	A	B	A	A	A	A	B	B	A	B	B	A	B	A	A	B	B	A	A	A	B	B	A	A	B	B	B	A	A
AMP0276736	2	177.11	2	597697861	B	A	B	B	B	B	A	B	A	B	B	B	B	B	B	A	A	B	B	A	A	A	B	B	A	B	B	A	B	A	A	B	B	A	A	A	B	B	A	A	B	B	B	A	A
AMP0080928	2	177.62	2	596895275	B	A	B	B	B	B	A	B	A	B	B	B	B	B	B	A	A	B	B	A	A	A	B	B	A	B	B	A	B	A	A	B	B	A	A	A	B	B	A	A	B	B	B	A	A
AMP0030925	2	179.77	2	599392417	B	A	B	B	B	B	A	B	A	B	B	B	B	B	B	A	A	B	A	A	A	A	B	B	A	B	B	A	B	B	A	B	B	A	A	A	B	B	B	A	B	B	B	A	A
AMP0276015	2	180.29	2	598193022	B	A	B	B	B	B	A	B	A	B	B	B	B	B	B	A	A	B	B	A	A	A	B	B	A	B	B	A	B	B	A	B	B	A	A	A	B	B	B	A	B	B	B	A	A
AMP0279984	2	180.81	2	596914633	B	A	B	B	B	B	A	B	A	B	B	B	B	B	B	A	A	B	B	A	A	A	B	B	A	B	B	A	B	B	A	B	B	A	A	A	B	B	A	A	B	B	B	A	A
AMP0234846	2	181.34	2	596778401	B	A	B	B	B	B	A	B	A	B	B	B	B	B	B	A	A	B	B	A	A	A	B	B	A	B	B	A	B	B	A	B	B	A	A	A	B	B	A	A	B	B	B	A	A
AMP0123838	2	181.87	2	594597933	B	A	B	B	B	B	A	B	A	B	B	B	B	B	B	A	A	B	B	A	A	A	B	B	A	B	B	A	B	B	A	B	B	A	A	A	B	B	B	A	B	B	B	A	A
AMP0046677	2	182.37	2	594183650	B	A	B	B	B	B	A	B	A	B	B	B	B	B	B	A	A	B	B	A	A	A	B	B	A	B	B	A	B	B	A	B	B	A	A	A	B	B	B	A	B	B	B	A	A
AMP0094453	2	183.41	2	595482720	B	A	B	B	B	B	A	B	A	B	B	B	B	B	B	A	A	B	B	A	A	A	B	B	A	B	B	A	B	A	A	B	B	A	A	A	B	B	B	A	B	B	B	A	A
AMP0331031	2	183.93	2	590959843	B	A	B	B	B	B	A	B	A	B	B	B	B	B	B	A	A	B	B	A	A	A	B	B	A	B	B	A	B	A	A	B	B	A	A	A	B	B	B	A	B	B	B	A	A
AMP0167435	2	184.44	2	591880341	B	A	B	B	B	B	A	B	A	B	B	B	B	B	B	A	A	B	B	A	A	A	B	B	A	B	B	A	B	A	A	B	B	A	A	A	B	B	B	A	B	B	B	A	A
AMP0271468	2	185.47	2	592342663	B	A	B	B	B	B	A	B	A	B	B	B	B	B	B	A	A	B	B	A	A	A	B	B	A	B	B	A	B	B	A	B	B	A	A	A	B	B	B	A	B	B	B	A	A
AMP0233551	2	187.63	2	596769548	B	A	B	B	B	B	A	B	A	B	B	B	B	B	B	A	A	B	B	A	A	A	B	B	A	B	B	A	B	A	A	B	B	A	A	A	B	B	A	A	B	B	B	A	A
AMP0154600	2	188.14	2	595810657	B	A	B	B	B	B	A	B	A	B	B	B	B	B	B	A	A	B	B	A	A	A	B	B	A	B	B	A	B	A	A	B	B	A	A	A	B	B	A	A	B	B	B	A	A
AMP0090341	2	188.67	2	596368655	B	A	B	B	B	B	A	B	A	B	B	B	B	B	B	A	A	B	B	A	A	A	B	B	A	B	B	A	B	A	A	B	B	A	A	A	B	B	A	A	B	B	B	A	A
AMP0044355	2	189.19	2	598100557	B	A	B	B	B	B	A	B	A	B	B	B	B	B	B	A	A	B	B	A	A	A	B	B	A	B	B	A	B	A	A	B	B	A	A	A	B	B	A	A	B	B	B	A	A
AMP0135566	2	189.72	2	598228440	B	A	B	B	B	B	A	B	A	B	B	B	B	B	B	A	A	B	B	A	A	A	B	B	A	B	B	A	B	B	A	B	B	A	A	A	B	B	A	A	B	B	B	A	A
AMP0276016	2	190.25	2	598193252	B	A	B	B	B	B	A	B	A	B	B	B	B	B	B	A	A	B	B	A	A	A	B	B	A	B	B	A	B	B	A	B	B	A	A	A	B	B	B	A	B	B	B	A	A
AMP0185361	2	193.58	2	600715883	A	A	B	B	B	B	A	B	A	B	B	B	B	B	B	B	A	B	A	A	A	A	B	B	A	B	B	A	B	B	A	B	B	B	A	A	B	B	B	A	B	B	B	A	A
AMP0334245	2	194.09	2	600425107	A	A	B	B	B	B	A	B	A	B	B	B	B	B	B	B	A	B	A	A	A	A	B	B	A	B	B	A	B	B	A	B	B	A	A	A	B	B	B	A	B	B	B	A	A
AMP0065833	2	194.62	4	17839169	A	A	B	B	B	B	A	B	A	B	B	B	B	B	B	B	A	B	A	A	A	A	B	B	A	B	B	A	B	B	A	B	B	A	A	A	B	B	B	A	B	B	B	A	A
AMP0010463	2	195.15	2	600115517	A	A	B	B	B	B	A	B	A	B	B	B	B	B	B	A	A	B	A	A	A	A	B	B	A	B	B	A	B	B	A	B	B	A	A	A	B	B	B	A	B	B	B	A	A
AMP0044357	2	196.21	2	598100557	A	A	B	B	B	B	A	B	A	B	B	B	B	B	B	A	A	B	A	A	A	A	B	B	A	B	B	A	B	B	A	B	B	A	A	A	B	B	B	A	B	B	B	A	A
AMP0080929	2	198.38	2	596895275	A	A	B	B	B	B	A	B	A	B	B	B	B	B	B	A	A	B	B	A	A	A	B	B	A	B	B	A	B	A	A	B	B	A	A	A	B	B	A	A	B	B	B	A	A
AMP0276017	2	200.53	2	598193252	A	A	B	B	B	B	A	B	A	B	B	B	B	B	B	A	A	B	B	A	A	A	B	B	A	B	B	A	B	B	A	B	B	A	A	A	B	B	B	A	B	B	B	A	A
AMP0276735	2	201.05	2	597697861	A	A	B	B	B	B	A	B	A	B	B	B	B	B	B	A	A	B	B	A	A	A	B	B	A	B	B	A	B	B	A	B	B	A	A	A	B	B	B	A	B	B	B	A	A
AMP0119695	2	201.57	7	109083506	A	A	B	B	B	B	A	B	A	B	B	B	B	B	B	A	A	B	B	A	A	A	B	B	A	B	B	A	B	B	A	B	B	A	A	A	B	B	B	A	B	B	B	A	A
AMP0180658	2	202.08	2	594658495	A	A	B	B	B	B	A	B	A	B	B	B	B	B	B	A	B	B	B	A	A	A	B	B	A	B	B	A	B	B	A	B	B	A	A	A	B	B	B	A	B	B	B	A	A
AMP0045774	2	203.68	2	590908606	A	A	B	B	B	B	A	B	A	B	B	B	B	B	B	A	A	B	B	A	A	A	B	B	A	B	B	A	B	B	A	B	B	A	A	A	B	B	B	A	B	B	B	A	A
AMP0061205	2	205.29	2	588910785	B	B	B	B	B	B	A	B	A	A	B	B	B	B	B	A	A	B	B	A	A	A	B	B	A	B	B	A	B	B	A	B	B	A	A	A	B	B	B	A	B	B	B	A	A
AMP0116538	2	205.82	2	588953975	B	B	B	B	B	B	A	B	A	A	B	B	B	B	B	A	A	B	B	A	A	A	B	B	A	B	B	A	B	A	A	B	B	A	A	A	B	B	B	A	B	B	B	A	A
AMP0032916	2	206.33	2	589025947	B	B	B	B	B	B	A	B	A	A	B	B	B	B	B	A	A	B	B	A	A	A	B	B	A	B	B	A	B	A	A	B	B	A	A	A	B	B	A	A	B	B	B	A	A
AMP0198746	2	208.48	2	588719787	B	B	B	B	B	B	A	B	A	A	B	B	B	B	B	A	A	B	B	A	A	A	B	B	A	B	B	A	B	A	A	B	B	A	A	A	B	B	B	A	B	B	B	A	A
AMP0032917	2	209	2	589025947	B	B	B	B	B	B	A	B	A	A	B	B	B	B	B	A	A	B	B	A	A	A	B	B	A	B	B	A	B	A	A	B	B	A	A	A	B	B	A	A	B	B	B	A	A
AMP0070132	2	209.53	2	589916855	B	B	B	B	B	B	A	B	A	B	B	B	B	B	B	A	A	B	B	A	A	A	B	B	A	B	B	A	B	A	A	B	B	A	A	A	B	B	A	A	B	B	B	A	A
AMP0112689	2	210.05	2	590920058	B	A	B	B	B	B	A	B	A	B	B	B	B	B	B	A	A	B	B	A	A	A	B	B	A	B	B	A	B	A	A	B	B	A	A	A	B	B	A	A	B	B	B	A	A
AMP0077026	2	210.57	2	592332368	B	A	B	B	B	B	A	B	A	B	B	B	B	B	B	A	A	B	B	A	A	A	B	B	A	B	B	A	B	A	A	B	B	A	A	A	B	B	A	A	B	B	B	A	A
AMP0297873	2	217.76	2	588401055	B	B	B	B	B	B	A	B	A	A	B	B	B	B	B	A	A	B	B	A	A	A	B	B	A	B	B	A	B	A	A	B	A	B	A	A	B	B	A	A	B	B	B	A	A
AMP0209290	2	218.29	2	588381191	B	B	B	B	B	B	A	B	A	A	B	B	B	B	B	A	A	B	B	A	A	A	B	B	A	B	B	A	B	B	A	B	A	B	A	A	B	B	A	A	B	B	B	A	A
AMP0005511	2	219.35	2	588401055	B	B	B	B	B	B	A	B	A	A	B	B	B	B	B	A	A	B	B	A	A	A	B	B	A	B	B	A	B	B	A	B	A	B	A	A	B	B	B	A	B	B	B	A	A
AMP0166942	2	219.88	2	588317307	B	B	B	B	B	B	A	B	A	A	B	B	B	B	B	A	A	B	B	A	A	A	B	B	A	B	B	A	B	B	A	B	A	B	A	A	B	B	B	A	B	B	B	A	A
AMP0183417	2	220.4	2	588317293	B	B	B	B	B	B	A	B	A	A	B	B	B	B	B	A	A	B	B	A	A	A	B	B	A	B	B	A	B	B	A	B	A	B	A	A	B	B	B	A	B	B	B	A	A
AMP0202550	2	221.47	2	587160631	B	B	B	B	B	B	A	B	A	A	B	B	B	B	B	A	A	B	B	A	A	A	B	B	A	B	B	B	B	B	A	B	A	B	A	A	B	B	B	A	B	B	B	A	A
AMP0041816	2	222	3	378073088	B	B	B	B	B	B	A	B	A	A	B	B	B	B	B	A	A	B	B	A	A	A	B	B	A	B	B	B	B	B	A	B	A	B	A	A	B	B	B	A	B	B	B	A	A
AMP0007361	2	222.52	2	586868497	B	B	B	B	B	B	A	B	A	A	B	B	B	B	B	A	A	B	B	A	A	A	B	B	A	B	B	B	B	B	A	B	A	B	A	A	B	B	A	A	B	B	B	A	A
AMP0008996	2	223.59	2	588191924	B	B	B	B	B	B	A	B	A	A	B	B	B	B	B	A	A	B	B	A	A	A	B	B	A	B	B	B	B	A	A	B	A	B	A	A	B	B	A	A	B	B	B	A	A
AMP0078252	2	224.11	2	586698192	B	B	B	B	B	B	A	B	A	B	B	B	B	B	B	A	A	B	B	A	A	A	B	B	A	B	B	B	B	A	A	B	A	B	A	A	B	B	A	A	B	B	B	A	A
AMP0276703	2	224.64	2	586345309	B	B	B	B	B	B	A	B	A	B	B	B	B	B	B	A	A	B	B	A	A	A	B	B	A	B	A	B	B	A	A	B	A	B	A	A	B	B	A	A	B	B	B	A	A
AMP0089502	2	225.16	2	585772325	B	B	B	B	B	B	A	B	A	B	B	B	B	B	B	A	A	B	B	A	A	A	B	B	A	B	A	B	B	B	A	B	A	B	A	A	B	B	A	A	B	B	B	A	A
AMP0244400	2	226.2	2	586664223	B	B	B	B	B	B	A	B	A	B	B	B	B	B	B	A	A	B	B	A	A	A	B	B	A	B	B	B	B	B	A	B	A	B	A	A	B	B	B	A	B	B	B	A	A
AMP0302152	2	226.71	2	586443634	B	B	B	B	B	B	A	B	A	B	B	B	B	B	B	A	A	B	B	A	A	A	B	B	A	B	A	B	B	B	A	B	A	B	A	A	B	B	B	A	B	B	B	A	A
AMP0340471	2	227.23	2	586426573	B	B	B	B	B	B	A	B	A	B	B	B	B	B	B	A	A	B	B	A	A	A	B	B	A	B	A	B	B	A	A	B	A	B	A	A	B	B	B	A	B	B	B	A	A
AMP0179778	2	227.75	2	586655718	B	B	B	B	B	B	A	B	A	B	B	B	B	B	B	A	A	B	B	A	A	A	B	B	A	B	B	B	B	A	A	B	A	B	A	A	B	B	B	A	B	B	B	A	A
AMP0089500	2	229.91	2	585772325	B	B	B	B	B	B	A	B	A	A	B	B	B	B	B	A	A	B	B	A	A	A	B	B	A	B	A	B	B	B	A	B	A	B	A	A	B	B	B	A	B	B	B	A	A
AMP0078326	2	231.52	2	583866145	B	B	B	B	B	B	A	B	A	A	B	B	B	B	B	A	A	B	B	A	A	A	B	B	A	B	A	B	B	B	A	B	A	B	A	A	B	B	B	A	B	B	B	A	A
AMP0120439	2	232.05	2	585197048	B	B	B	B	B	B	A	B	A	B	B	B	B	B	B	A	A	B	B	A	A	A	B	B	A	B	A	B	B	B	A	B	A	B	A	A	B	B	B	A	B	B	B	A	A
AMP0246008	2	232.58	2	583920047	B	B	B	B	B	B	A	B	A	B	B	B	B	B	B	A	A	B	B	A	A	A	B	B	A	B	A	B	B	A	A	B	A	B	A	A	B	B	B	A	B	B	B	A	A
AMP0216104	2	233.1	2	585387036	B	B	B	B	B	B	A	B	A	B	B	B	B	B	B	A	A	B	B	A	A	A	B	B	A	B	A	B	B	A	A	B	A	B	A	A	B	B	A	A	B	B	B	A	A
AMP0216105	2	233.61	2	585387036	B	B	B	B	B	B	A	B	A	A	B	B	B	B	B	A	A	B	B	A	A	A	B	B	A	B	A	B	B	A	A	B	A	B	A	A	B	B	A	A	B	B	B	A	A
AMP0120408	2	235.2	2	583774512	B	B	B	B	B	B	A	B	A	B	B	B	B	B	B	B	A	B	B	A	A	A	B	B	A	B	A	B	B	B	A	B	A	B	A	A	B	B	A	A	B	B	B	A	A
AMP0203140	2	236.81	7	235502750	B	B	B	B	B	B	A	B	A	A	B	B	B	B	B	B	A	B	B	A	A	A	B	B	A	B	A	B	B	B	A	B	A	B	A	A	B	B	B	A	B	B	B	A	A
AMP0207030	2	238.97	2	579578597	B	B	B	B	B	B	A	B	A	B	B	B	B	B	B	B	A	B	B	A	A	A	B	B	A	B	A	B	B	B	A	B	A	B	A	A	B	B	B	A	B	B	B	A	A
AMP0016288	2	239.48	2	578864017	B	B	B	B	B	B	A	B	A	A	B	B	B	B	B	B	A	B	B	A	A	A	B	B	A	B	A	B	B	B	A	B	A	B	A	A	B	B	B	A	B	B	B	A	A
AMP0070626	2	240.55	2	580266382	B	B	B	B	B	B	A	B	A	A	B	B	B	B	B	B	A	B	B	A	A	A	B	B	A	B	A	B	B	A	A	B	A	B	A	A	B	B	A	A	B	B	B	A	A
AMP0021898	2	241.06	2	581150790	B	B	B	B	B	B	A	B	A	B	B	B	B	B	B	B	A	B	B	A	A	A	B	B	A	B	A	B	B	A	A	B	A	B	A	A	B	B	A	A	B	B	B	A	A
AMP0120449	2	242.65	2	577818738	B	B	B	B	B	B	A	B	A	A	B	B	B	B	B	B	B	B	B	A	A	A	B	B	A	B	A	B	B	A	A	B	A	B	A	A	B	B	A	A	B	B	B	A	A
AMP0091322	2	243.72	2	238960127	B	B	B	B	B	B	A	B	A	A	B	B	B	B	B	B	B	B	B	A	A	A	B	B	A	B	A	B	B	B	A	B	A	B	A	A	B	B	B	A	B	B	B	A	A
AMP0150504	2	244.24	2	577343278	B	B	B	B	B	B	A	B	A	B	B	B	B	B	B	B	B	B	B	A	A	A	B	B	A	B	A	B	B	B	A	B	A	B	A	A	B	B	B	A	B	B	B	A	A
AMP0188977	2	244.77	2	575837862	B	B	B	B	B	B	A	B	A	B	B	B	B	B	B	B	B	B	B	A	A	A	B	B	A	B	A	B	B	B	A	B	A	B	A	B	B	B	B	A	B	B	B	A	A
AMP0152838	2	245.3	2	570641176	B	B	B	B	B	B	A	B	B	B	B	B	B	B	B	B	B	B	B	A	A	A	B	B	A	B	A	B	B	B	A	B	A	B	A	B	B	B	B	A	B	B	B	A	A
AMP0043736	2	245.81	2	573140377	B	B	B	B	B	B	A	B	B	A	B	B	B	B	B	B	B	B	B	A	A	A	B	B	A	B	A	B	B	B	A	B	A	B	A	B	B	B	B	A	B	B	B	A	A
AMP0055842	2	248.54	2	576792703	B	B	B	B	B	B	A	B	A	B	B	B	B	B	B	B	B	B	B	A	A	A	B	B	A	B	A	B	B	A	A	B	A	B	A	A	B	B	A	A	B	B	B	A	A
AMP0011259	2	249.06	2	576152072	B	B	B	B	B	B	A	B	A	B	B	B	B	B	B	B	B	B	B	A	A	A	B	B	A	B	A	B	B	A	A	B	A	B	A	B	B	B	A	A	B	B	B	A	A
AMP0006053	2	249.59	2	575632760	B	B	B	B	B	B	A	B	B	B	B	B	B	B	B	B	B	B	B	A	A	A	B	B	A	B	A	B	B	A	A	B	A	B	A	B	B	B	A	A	B	B	B	A	A
AMP0063089	2	250.09	2	571999727	B	B	B	B	B	B	A	B	B	A	B	B	B	B	B	B	B	B	B	A	A	A	B	B	A	B	A	B	B	A	A	B	A	B	A	B	B	B	A	A	B	B	B	A	A
AMP0175946	2	251.13	2	570423409	B	B	B	B	B	B	A	B	B	B	B	B	B	A	B	B	B	B	B	A	A	A	B	B	A	B	A	B	B	A	A	B	A	B	A	B	B	B	A	A	B	B	B	A	A
AMP0013921	2	251.65	2	569196741	B	B	B	B	B	B	A	B	B	B	B	B	B	A	B	B	B	B	B	A	A	A	B	B	A	B	A	B	B	A	A	B	A	B	A	B	B	B	A	A	B	B	B	A	A
AMP0241303	2	252.17	2	569072726	B	B	B	B	B	B	A	B	B	B	B	B	B	A	B	B	B	B	B	A	A	A	B	B	A	B	A	B	B	A	A	B	A	B	A	B	B	B	A	A	B	B	B	A	A
AMP0041148	2	253.76	2	568299379	B	B	B	B	B	B	A	B	B	B	B	B	B	A	B	B	B	B	B	A	A	A	B	B	A	B	A	B	B	B	A	B	A	B	A	B	B	B	B	A	B	B	B	A	A
AMP0245729	2	254.82	2	568733821	B	B	B	B	B	B	A	B	B	A	B	B	B	A	B	B	B	B	B	A	A	A	B	B	A	B	A	B	B	B	A	B	A	B	A	B	B	B	B	A	B	B	B	A	A
AMP0323164	2	256.42	2	568861063	B	B	B	B	B	B	A	B	B	A	B	B	B	A	B	B	B	B	B	A	A	A	B	B	A	B	A	B	B	A	A	B	A	B	A	B	B	B	A	A	B	B	B	A	A
AMP0231910	2	258.6	2	564117569	B	B	B	B	B	B	A	B	B	B	B	B	B	A	B	B	B	B	B	A	A	A	B	B	A	B	A	B	B	A	A	B	A	B	A	A	B	B	A	B	B	B	B	A	A
AMP0021512	2	259.64	2	563313729	B	B	B	B	B	B	A	B	B	B	B	B	B	A	A	B	B	B	B	A	A	A	B	B	A	B	A	B	B	A	A	B	A	B	A	A	A	B	A	B	B	B	B	A	A
AMP0035861	2	260.14	2	564792612	B	B	B	B	B	B	A	B	B	B	B	B	B	A	B	B	B	B	B	A	A	A	B	B	A	B	A	B	B	A	A	B	A	B	A	A	A	B	A	B	B	B	B	A	A
AMP0091761	2	260.65	2	561174318	B	B	B	B	B	B	A	B	B	B	B	B	B	A	B	B	B	B	B	A	A	A	B	B	A	B	A	B	B	A	A	B	A	B	B	A	A	B	A	B	B	B	B	A	A
AMP0021511	2	262.24	2	563313812	B	B	B	B	B	B	A	B	B	B	B	B	B	A	B	B	B	B	B	A	A	A	B	B	A	B	A	B	B	A	A	B	A	B	A	A	A	B	A	B	B	B	B	A	A
AMP0091003	2	264.41	2	568018504	B	B	B	B	B	B	A	B	B	B	B	B	B	A	B	B	B	B	B	A	A	A	B	B	A	B	A	B	B	A	A	B	A	B	A	B	A	B	A	B	B	B	B	A	A
AMP0345547	2	265.47	2	567522265	B	B	B	B	B	B	A	B	B	A	B	B	B	A	B	B	B	B	B	A	A	A	B	B	A	B	A	B	B	A	A	B	A	B	A	B	A	A	A	B	B	B	B	A	A
AMP0294091	2	266.53	2	567140570	B	B	B	B	B	B	A	B	B	A	B	B	B	A	B	B	B	B	B	A	A	A	B	B	A	B	A	B	B	B	A	B	A	B	A	B	A	A	B	B	B	B	B	A	A
AMP0142906	2	267.06	2	567713192	B	B	B	B	B	B	A	B	B	A	B	B	B	A	B	B	B	B	B	A	A	A	B	B	A	B	A	B	B	B	A	B	A	B	A	B	A	B	B	B	B	B	B	A	A
AMP0156905	2	267.58	2	566740254	B	B	B	B	B	B	A	B	B	B	B	B	B	A	B	B	B	B	B	A	A	A	B	B	A	B	A	B	B	B	A	B	A	B	A	B	A	B	B	B	B	B	B	A	A
AMP0336782	2	269.73	2	564092362	B	B	B	B	B	B	A	B	B	A	B	B	B	A	B	B	B	B	B	A	A	A	B	B	A	B	A	B	B	B	A	B	A	B	A	A	A	A	B	B	B	B	B	A	A
AMP0228378	2	270.24	2	565263667	B	B	B	B	B	B	A	B	B	A	B	B	B	A	B	B	B	B	B	A	A	A	B	B	A	B	A	B	B	B	A	B	A	B	A	A	A	B	B	B	B	B	B	A	A
AMP0021514	2	270.75	2	563313729	B	B	B	B	B	B	A	B	B	A	B	A	B	A	B	B	B	B	B	A	A	A	B	B	A	B	A	B	B	B	A	B	A	B	A	A	A	B	B	B	B	B	B	A	A
AMP0245178	2	272.35	2	566012869	B	B	B	B	B	B	A	B	B	B	B	B	B	A	B	B	B	B	B	A	A	A	B	B	A	B	A	B	B	B	A	B	A	B	A	B	A	B	B	B	B	B	B	A	A
AMP0248559	2	272.87	2	565845681	B	B	B	B	B	B	A	B	B	B	B	B	B	A	B	B	B	B	B	A	A	A	B	B	A	B	A	B	B	B	A	B	A	B	A	B	B	B	B	B	B	B	B	A	A
AMP0228208	2	273.4	2	565012179	B	B	B	B	B	B	A	B	B	B	B	B	B	A	B	B	B	B	B	A	A	A	B	B	A	B	A	B	B	B	A	B	A	B	A	A	B	B	B	B	B	B	B	A	A
AMP0228379	2	273.93	2	565263667	B	B	B	B	B	B	A	B	B	B	B	B	B	A	B	B	B	B	B	A	A	A	B	B	A	B	A	B	B	B	A	B	A	B	A	A	A	B	B	B	B	B	B	A	A
AMP0306536	2	274.45	2	561488425	B	B	B	B	B	B	A	B	B	B	B	B	B	A	B	B	B	B	B	A	A	A	B	B	A	B	A	B	B	B	A	B	A	B	B	A	A	B	B	B	B	B	B	A	A
AMP0064076	2	274.97	2	561175392	B	B	B	B	B	B	A	B	B	A	B	B	B	A	B	B	B	B	B	A	A	A	B	B	A	B	A	B	B	B	A	B	A	B	B	A	A	B	B	B	B	B	B	A	A
AMP0135231	2	277.12	2	560879020	B	B	B	B	B	B	A	B	B	B	B	B	B	A	B	B	B	B	B	A	A	A	B	B	A	B	A	B	B	B	A	B	A	B	B	A	A	B	B	B	B	B	B	A	A
AMP0071121	2	277.63	2	559703906	B	B	B	B	B	B	A	B	B	A	B	B	B	A	B	B	B	B	B	A	A	A	B	B	A	B	A	B	B	B	A	B	A	B	B	A	A	B	B	B	B	B	B	A	A
AMP0271846	2	278.14	2	560723823	B	B	B	B	B	B	A	B	B	A	B	B	B	A	B	B	B	B	B	A	A	A	B	B	A	B	A	B	B	B	A	B	A	B	B	A	A	A	B	B	B	B	B	A	A
AMP0120214	2	279.74	2	559743459	B	B	B	B	B	B	A	B	B	A	B	B	B	A	B	B	B	B	B	A	A	A	B	B	A	B	A	B	B	A	A	B	A	B	B	A	A	B	A	B	B	B	B	A	A
AMP0071139	2	280.27	2	559703906	B	B	B	B	B	B	A	B	B	B	B	B	B	A	B	B	B	B	B	A	A	A	B	B	A	B	A	B	B	A	A	B	A	B	B	A	A	B	A	B	B	B	B	A	A
AMP0110430	2	281.33	2	559557463	B	B	B	B	B	B	A	B	B	B	B	B	B	A	B	B	B	B	B	A	A	A	B	B	A	B	A	B	B	A	A	B	A	B	B	A	A	B	A	B	B	B	B	A	A
AMP0013288	2	281.86	2	547745379	B	B	B	B	B	B	A	B	B	B	A	B	B	A	B	B	B	B	B	A	A	A	B	B	A	B	A	B	B	A	A	B	A	B	B	A	A	B	A	B	B	B	B	A	A
AMP0031301	2	282.38	2	554209984	B	B	B	B	B	B	A	A	B	B	A	B	B	A	B	B	B	B	B	A	A	A	B	B	A	B	A	B	B	A	A	B	A	B	B	A	A	B	A	B	B	B	B	A	A
AMP0086317	2	282.91	2	553451183	B	B	B	B	B	B	A	A	B	B	A	B	B	A	A	B	B	B	B	A	A	A	B	B	A	B	A	B	B	A	A	B	A	B	B	A	A	B	A	B	B	B	B	A	A
AMP0155066	2	283.42	2	547701304	B	B	B	B	B	B	A	B	B	B	A	B	B	A	A	B	B	B	B	A	A	A	B	B	A	B	A	B	B	A	A	B	A	B	B	A	A	B	A	B	B	B	B	A	A
AMP0086318	2	285.02	2	553451183	B	B	B	B	B	B	A	A	B	B	A	B	B	A	B	B	B	B	B	A	A	A	B	B	A	B	A	B	B	A	A	B	A	B	B	A	A	B	A	B	B	B	B	A	A
AMP0260574	2	286.63	2	551418406	B	B	B	B	B	B	A	A	B	B	A	B	B	A	B	B	B	B	B	A	A	A	B	B	A	B	A	B	B	B	A	B	A	B	B	A	A	B	B	B	B	B	B	A	A
AMP0349660	2	288.22	2	557965124	B	B	B	B	B	B	A	A	B	B	A	B	B	A	B	B	B	B	B	A	A	A	B	B	A	B	A	B	B	B	A	B	A	B	B	B	A	B	B	B	B	B	B	A	A
AMP0006345	2	288.73	2	555039914	B	B	B	B	B	B	A	A	B	B	A	B	B	A	B	B	B	B	B	A	A	A	B	B	A	B	A	B	B	B	A	B	A	B	B	A	A	B	B	B	B	B	B	A	A
AMP0245289	2	289.23	2	556150663	B	B	B	B	B	B	A	A	B	B	A	B	B	A	B	B	B	B	B	A	A	A	B	B	A	B	A	B	B	B	A	B	A	B	B	A	A	B	B	B	B	B	B	A	A
AMP0006287	2	290.27	2	555039914	B	B	B	B	B	B	A	A	B	B	A	B	B	A	A	B	B	B	B	A	A	A	B	B	A	B	A	B	B	B	A	B	A	B	B	A	A	B	B	B	B	B	B	A	A
AMP0039108	2	290.8	2	557964592	B	B	B	B	B	B	A	A	B	A	A	B	B	A	A	B	B	B	B	A	A	A	B	B	A	B	A	B	B	B	A	B	A	B	B	A	A	B	B	B	B	B	B	A	A
AMP0339707	2	291.31	2	557758840	B	B	B	B	B	B	A	A	B	A	A	B	B	A	B	B	B	B	B	A	A	A	B	B	A	B	A	B	B	B	A	B	A	B	B	A	A	B	B	B	B	B	B	A	A
AMP0073362	2	292.9	2	551362473	B	B	B	B	B	B	A	A	B	B	A	B	B	A	A	B	B	B	B	A	A	A	B	B	A	B	A	B	B	B	A	B	A	B	B	A	A	A	B	B	B	B	B	A	A
AMP0006275	2	293.43	2	545735909	B	B	B	B	B	B	A	B	B	B	A	B	B	A	A	B	B	B	B	A	A	A	B	B	A	B	A	B	B	B	A	B	A	B	B	A	A	A	B	B	B	B	B	A	A
AMP0028982	2	293.96	2	544500485	B	B	B	B	B	B	A	B	B	B	A	B	B	A	A	B	B	B	B	A	A	A	B	B	A	B	A	B	B	B	A	B	A	B	B	A	A	B	B	B	B	B	B	A	A
AMP0185230	2	294.99	2	550161319	B	B	B	B	B	B	A	B	B	B	A	B	B	A	B	B	B	B	B	A	A	A	B	B	A	B	A	B	B	B	A	B	A	B	B	A	A	B	B	B	B	B	B	A	A
AMP0091328	2	295.5	2	544136418	B	B	B	B	B	B	A	B	B	B	A	B	B	A	B	B	B	B	B	A	A	A	B	B	A	B	A	B	B	B	A	B	A	B	B	A	A	B	B	B	B	B	B	A	A
AMP0075965	2	296.01	2	544129943	B	B	B	B	B	B	A	B	B	B	A	B	B	A	B	B	B	B	B	A	A	A	B	B	A	B	B	B	B	B	A	B	A	B	B	A	A	B	B	B	B	B	B	A	A
AMP0271798	2	297.59	2	545394002	B	B	B	B	B	B	A	B	B	B	A	B	B	A	B	B	B	B	B	A	A	A	B	B	A	B	A	B	B	A	A	B	A	B	B	A	B	B	B	B	B	B	B	A	A
AMP0112291	2	298.1	2	546072122	B	B	B	B	B	B	A	B	B	B	A	B	B	A	B	B	B	B	B	A	A	A	B	B	A	B	A	B	B	A	A	B	A	B	B	A	A	B	B	B	B	B	B	A	A
AMP0123883	2	298.62	2	545956358	B	B	B	B	B	B	A	B	B	B	A	B	B	A	B	B	B	B	B	A	A	A	B	B	A	B	A	B	B	A	A	B	A	B	B	A	A	B	B	B	B	B	B	B	A
AMP0113896	2	300.8	2	541672649	B	B	A	B	B	A	A	B	B	B	A	B	B	A	B	B	B	B	B	A	A	A	B	B	A	B	A	B	B	A	A	B	A	B	B	A	A	B	B	B	B	B	B	B	A
AMP0027955	2	301.32	2	540056376	B	B	A	A	B	A	A	B	B	B	A	B	B	A	B	B	B	B	B	A	A	A	B	B	A	B	A	B	B	A	A	B	A	B	B	A	A	B	B	B	B	B	B	B	A
AMP0187586	2	301.83	2	539743853	B	B	A	A	B	A	A	B	B	B	A	B	B	A	B	B	B	B	B	A	A	A	B	B	A	B	A	B	B	A	A	B	A	B	B	A	B	B	B	B	B	B	B	B	A
AMP0140936	2	302.85	2	542939829	B	B	A	A	B	A	A	B	B	B	A	B	B	A	B	B	B	B	B	A	A	A	B	B	A	B	A	B	B	A	A	B	A	B	B	A	A	B	B	B	B	B	B	A	A
AMP0047513	2	303.88	2	539736095	B	B	A	A	B	A	A	B	B	B	A	B	B	A	B	B	B	B	B	A	A	A	B	B	A	B	A	B	B	B	A	B	A	B	B	A	A	B	B	B	B	B	B	B	A
AMP0046309	2	304.38	2	543285285	B	B	A	A	B	A	A	B	B	B	A	B	B	A	B	B	B	B	B	A	A	A	B	B	A	B	A	B	B	B	A	B	A	B	B	A	A	B	B	B	B	B	B	A	A
AMP0176637	2	304.91	2	542252732	B	B	A	A	B	A	A	B	B	B	A	B	B	A	A	B	B	B	B	A	A	A	B	B	A	B	A	B	B	B	A	B	A	B	B	A	A	B	B	B	B	B	B	A	A
AMP0047512	2	305.44	2	539736095	B	B	A	A	B	A	A	B	B	B	A	B	B	A	A	B	B	B	B	A	A	A	B	B	A	B	A	B	B	B	A	B	A	B	B	A	A	B	B	B	B	B	B	B	A
AMP0099712	2	305.96	4	428177012	B	B	A	A	B	A	A	B	B	B	A	B	B	A	A	B	B	B	B	A	A	A	B	B	A	B	A	B	B	B	A	B	A	B	B	A	A	A	B	B	B	B	B	B	A
AMP0276344	2	307.58	2	536554376	B	B	A	A	B	A	A	B	B	B	A	B	B	A	A	B	B	B	B	A	A	A	B	B	A	B	A	B	B	B	A	B	A	B	B	A	A	A	B	B	B	B	B	B	A
AMP0232990	2	308.09	2	535689693	B	B	A	A	B	A	A	B	B	B	A	B	B	A	A	B	B	B	B	A	A	A	B	B	A	B	A	B	B	B	A	B	A	B	B	A	A	A	B	B	B	B	B	B	A
AMP0276345	2	311.42	2	536554376	B	B	A	A	B	A	A	B	B	B	A	B	B	A	B	B	B	B	B	A	A	A	B	B	A	B	A	B	B	A	A	B	A	B	B	A	B	B	B	B	B	B	B	B	A
AMP0076681	2	313.01	2	535481960	B	B	A	A	B	A	A	B	B	B	A	B	B	A	B	B	B	B	B	A	A	A	B	B	A	B	A	B	B	A	A	B	A	B	B	A	A	B	B	B	B	B	B	B	A
AMP0021569	2	313.52	2	536112232	B	B	A	A	B	A	A	B	B	B	A	B	B	A	B	B	B	B	B	A	A	A	B	B	A	B	A	B	B	A	A	B	A	B	B	A	A	B	B	B	B	B	B	B	A
AMP0024304	2	314.04	2	536501614	B	B	A	A	B	A	A	B	B	B	A	B	B	A	B	B	B	B	B	A	A	A	B	B	A	B	A	B	B	B	A	B	A	B	B	A	A	B	B	B	B	B	B	B	A
AMP0021568	2	314.57	2	536112232	B	B	A	A	B	A	A	B	B	B	A	B	B	A	A	B	B	B	B	A	A	A	B	B	A	B	A	B	B	B	A	B	A	B	B	A	A	B	B	B	B	B	B	B	A
AMP0228039	2	315.09	2	535705809	B	B	A	A	B	A	A	B	B	B	A	B	B	A	A	B	B	B	B	A	A	A	B	B	A	B	A	B	B	B	A	B	A	B	B	A	A	B	B	B	B	B	B	B	A
AMP0002352	2	315.62	2	528047906	B	B	A	A	B	A	A	B	B	B	A	B	B	A	A	B	B	B	B	A	A	A	B	B	A	B	A	B	B	B	A	B	A	B	B	A	A	B	B	B	B	B	B	B	A
AMP0175374	2	316.12	2	529150167	B	B	A	A	B	A	A	B	B	B	A	B	B	A	A	B	B	B	B	A	A	A	B	B	A	B	A	B	B	A	A	B	A	B	B	A	A	B	B	B	B	B	B	B	A
AMP0088047	2	317.16	2	525692635	B	B	A	A	B	A	A	B	B	B	A	B	B	A	A	B	B	B	B	A	A	A	B	B	A	B	A	B	B	B	A	B	A	B	B	A	A	A	B	B	B	B	B	B	A
AMP0268286	2	317.67	2	525723221	B	B	A	A	B	A	A	B	B	B	A	B	B	A	A	B	B	B	B	A	A	A	B	B	A	B	A	B	B	B	A	B	A	B	B	A	A	A	B	A	B	B	B	B	A
AMP0209575	2	319.26	3	619305668	A	A	A	A	B	A	A	B	B	B	A	B	B	A	A	B	B	B	B	A	A	A	B	B	A	B	A	B	B	B	A	B	A	B	B	A	A	A	B	B	B	B	B	B	A
AMP0209574	2	320.29	1	73696327	B	A	A	A	B	A	A	B	B	B	A	B	B	A	A	B	B	B	B	A	A	A	B	B	A	B	A	B	B	B	A	B	A	B	B	A	A	B	B	B	B	B	B	B	A
AMP0119309	2	320.79	2	523522280	A	A	A	A	B	A	A	B	B	B	A	B	B	A	A	B	B	B	B	A	A	A	B	B	A	B	A	B	B	B	A	B	A	B	B	A	A	B	B	B	B	B	B	B	A
AMP0091996	2	324.11	2	529593966	B	B	A	A	B	A	A	B	B	B	A	B	B	A	B	B	B	B	B	B	A	A	B	B	A	B	A	B	B	A	A	B	A	B	B	A	B	B	B	B	B	B	B	B	A
AMP0283774	2	324.63	2	528466356	B	B	A	A	B	A	A	B	B	B	A	B	B	A	B	B	B	B	B	A	A	A	B	B	A	B	A	B	B	A	A	B	A	B	B	A	B	B	B	B	B	B	B	B	A
AMP0051386	2	325.67	2	534353315	B	B	A	A	B	A	A	B	B	B	A	B	B	A	B	B	B	B	B	A	A	A	B	B	A	B	A	B	B	B	A	B	A	B	B	A	B	B	B	B	B	B	B	B	A
AMP0028202	2	326.17	2	532478625	B	B	A	A	B	A	A	B	B	B	A	B	B	A	B	B	B	B	B	A	A	A	B	B	A	B	A	B	B	B	A	B	A	B	B	A	B	B	B	B	B	B	B	B	A
AMP0028243	2	326.7	2	531983413	B	B	A	A	B	A	A	B	B	B	A	B	B	A	B	B	B	B	B	A	A	A	B	B	A	B	A	B	B	B	A	B	A	B	B	A	A	B	B	B	B	B	B	B	A
AMP0228244	2	327.73	2	522463386	B	A	A	A	B	A	A	B	B	B	A	B	B	A	B	B	B	B	B	A	A	A	B	B	A	B	A	B	B	B	A	B	A	B	B	A	A	B	B	B	B	B	B	B	A
AMP0110677	2	328.24	2	524821173	B	A	A	A	B	A	A	B	B	B	A	B	B	A	B	B	B	B	B	A	A	A	B	B	A	B	A	B	B	B	A	B	A	B	B	A	A	B	B	B	B	B	B	B	A
AMP0119305	2	328.76	2	523522280	B	A	A	A	B	A	A	B	B	B	A	B	B	A	B	B	B	B	B	A	A	A	B	B	A	B	A	B	B	A	A	B	A	B	B	A	A	B	B	B	B	B	B	B	A
AMP0019011	2	329.28	2	532797739	B	B	A	A	B	A	A	B	B	B	A	B	B	A	B	B	B	B	B	A	A	A	B	B	A	B	A	B	B	A	A	B	A	B	B	A	A	B	B	B	B	B	B	B	A
AMP0182492	2	331.43	2	522371785	A	A	A	A	B	A	A	B	B	B	A	B	B	A	A	B	B	B	B	A	A	A	B	B	A	B	A	B	B	A	A	B	A	B	B	A	A	B	B	B	B	B	B	B	A
AMP0185460	2	332.48	2	522409907	B	A	A	A	B	A	A	B	B	B	A	B	B	A	B	B	B	B	B	A	A	A	B	B	A	B	A	B	B	A	A	B	A	B	B	A	A	B	B	B	B	B	B	B	A
AMP0259362	2	333.01	2	519253026	B	A	A	A	B	A	A	B	B	B	A	B	B	A	B	B	B	B	B	A	B	A	B	B	A	B	A	B	B	A	A	B	A	B	B	A	A	B	B	B	B	B	B	B	A
AMP0027648	2	333.53	2	519728857	B	A	A	A	B	A	A	B	B	B	A	B	B	A	B	B	B	B	B	A	B	A	B	B	A	B	A	B	B	A	A	B	A	B	B	A	A	B	B	B	B	B	B	B	A
AMP0285276	2	334.57	2	515826562	B	A	A	A	B	A	A	B	B	B	A	B	B	A	B	B	B	B	B	A	B	A	B	B	A	B	A	B	B	B	A	B	A	B	B	A	A	B	B	B	B	B	B	B	A
AMP0091227	2	335.07	2	515756485	B	A	A	A	B	A	A	B	B	B	A	B	B	A	B	B	B	B	B	A	B	A	B	B	A	B	A	B	B	B	A	B	A	B	B	A	A	B	B	B	B	B	B	B	A
AMP0339558	2	335.6	2	519437630	B	A	A	A	B	A	A	B	B	B	A	B	B	A	B	B	B	B	B	A	B	A	B	B	A	B	A	B	B	B	A	B	A	B	B	A	A	B	B	B	B	B	B	B	A
AMP0044223	2	336.64	2	512116038	B	A	A	A	B	A	A	B	B	B	A	B	B	A	B	B	B	B	B	A	B	A	B	B	A	B	A	B	B	A	A	B	A	B	B	A	A	B	B	B	B	B	B	B	A
AMP0027582	2	337.14	2	514534774	B	A	A	A	B	A	A	B	B	B	A	B	B	A	B	B	B	B	B	A	B	A	B	B	A	B	A	B	B	B	A	B	A	B	B	A	A	B	B	B	B	B	B	B	A
AMP0224084	2	337.64	2	514786991	B	A	A	A	B	A	A	B	B	B	A	B	B	A	B	B	B	B	B	A	B	A	B	B	A	B	A	B	B	B	A	B	A	B	B	A	B	B	B	B	B	B	B	B	A
AMP0016792	2	338.68	2	506661866	B	A	A	A	B	A	A	B	B	B	A	B	B	A	B	B	B	B	B	A	B	A	B	B	A	B	A	B	B	B	A	B	A	B	B	A	A	B	B	B	B	B	B	B	A
AMP0229661	2	345.87	2	514302022	B	B	A	B	B	A	A	B	B	B	B	B	B	A	B	B	B	B	B	A	B	B	B	B	A	B	B	B	B	B	A	B	A	B	B	B	A	B	B	B	B	B	B	B	B
AMP0086444	2	353.76	2	513975980	A	A	A	A	B	A	A	B	B	B	A	B	B	A	A	B	B	B	B	A	B	A	B	B	A	B	A	B	B	B	A	B	A	B	B	A	A	B	B	B	B	B	B	B	A
AMP0118919	2	354.29	2	513103347	A	A	A	A	B	A	A	B	B	B	A	B	B	A	A	B	B	B	B	A	B	A	B	B	A	B	A	B	B	B	A	B	A	B	B	A	A	B	B	B	B	B	B	B	A
AMP0253985	2	354.8	2	511870811	A	A	A	A	A	A	A	B	B	B	A	B	B	A	A	B	B	B	B	A	B	A	B	B	A	B	A	B	B	B	A	B	A	B	B	A	A	B	B	B	B	B	B	B	A
AMP0119879	2	356.38	2	515463999	A	A	A	A	B	A	A	B	B	B	A	B	B	A	B	B	B	B	B	A	B	A	B	B	A	B	A	B	B	B	A	B	A	B	B	A	A	B	B	B	B	B	B	B	A
AMP0029234	2	356.89	2	516384594	A	A	A	A	B	A	A	B	B	B	A	B	B	A	A	B	B	B	B	A	B	A	B	B	A	B	A	B	B	B	A	B	A	B	B	A	A	B	B	B	B	B	B	B	A
AMP0209155	2	357.41	2	515464032	B	A	A	A	B	A	A	B	B	B	A	B	B	A	A	B	B	B	B	A	B	A	B	B	A	B	A	B	B	B	A	B	A	B	B	A	A	B	B	B	B	B	B	B	A
AMP0252342	2	357.94	2	520636432	B	A	A	A	B	A	A	B	B	B	A	B	B	A	A	B	B	B	B	A	B	A	B	B	A	B	A	B	B	B	A	B	A	B	B	A	A	A	B	B	B	B	B	B	A
AMP0007259	2	358.47	2	516169570	A	A	A	A	B	A	A	B	B	B	A	B	B	A	A	B	B	B	B	A	B	A	B	B	A	B	A	B	B	B	A	B	A	B	B	A	A	A	B	B	B	B	B	B	A
AMP0108490	2	358.99	6	128690660	A	A	A	A	B	A	A	B	B	B	A	B	B	A	A	B	B	B	B	A	B	A	B	B	A	B	A	B	B	B	A	B	A	B	B	A	A	A	B	B	B	B	B	B	A
AMP0037433	2	359.52	2	505870084	A	A	A	A	B	A	A	B	B	B	A	B	B	A	A	B	B	B	B	A	B	A	B	B	A	B	A	B	B	B	A	B	A	B	B	A	A	A	B	B	B	B	B	B	A
AMP0016793	2	360.02	2	506661866	A	A	A	A	B	A	A	B	B	B	A	B	B	A	A	B	B	B	B	A	B	A	B	B	A	B	A	B	B	B	A	B	A	B	B	A	A	B	B	B	B	B	B	B	A
AMP0010267	2	361.06	2	496085666	A	A	A	A	B	A	A	B	B	B	A	B	B	A	A	B	B	B	B	A	B	A	B	B	A	B	A	B	B	B	A	B	A	B	B	A	A	A	B	B	B	B	B	B	A
AMP0125448	2	361.57	2	168822919	A	A	A	A	B	A	A	B	B	B	A	B	B	A	A	B	B	B	B	A	B	A	B	B	A	B	A	B	A	B	A	B	A	B	B	A	A	A	B	B	B	B	B	B	A
AMP0155436	2	363.16	2	499637336	A	A	A	A	B	A	A	B	B	B	A	B	B	A	A	B	B	B	B	A	B	A	B	B	A	B	A	B	B	B	A	B	A	B	B	A	A	B	B	B	B	B	B	B	A
AMP0346582	2	364.19	2	499106452	A	A	A	A	B	A	A	B	B	B	A	B	B	A	B	B	B	B	B	A	B	A	B	B	A	B	A	B	B	B	A	B	A	B	B	A	A	B	B	B	B	B	B	B	A
AMP0022439	2	364.69	2	497272664	A	A	A	A	B	A	A	B	B	B	A	B	B	A	A	B	B	B	B	A	B	A	B	B	A	B	A	B	B	B	A	B	A	B	B	A	A	B	B	B	B	B	B	B	A
AMP0146194	2	365.19	2	499106439	B	A	A	A	B	A	A	B	B	B	A	B	B	A	A	B	B	B	B	A	B	A	B	B	A	B	A	B	B	B	A	B	A	B	B	A	A	B	B	B	B	B	B	B	A
AMP0118782	2	366.23	2	501271851	A	A	A	A	B	A	A	B	B	B	A	B	B	A	A	A	B	B	B	A	B	A	B	B	A	B	A	B	B	B	A	B	A	B	B	A	A	B	B	B	B	B	B	B	A
AMP0032137	2	368.38	2	486030426	A	A	A	A	B	A	A	B	B	B	A	B	B	A	A	B	B	B	B	A	B	A	B	B	A	B	B	B	B	B	A	B	A	B	B	A	A	A	B	B	B	B	B	B	A
AMP0002571	2	368.9	2	488704468	A	A	A	A	B	A	A	B	B	B	A	B	B	A	A	B	B	B	B	A	B	A	B	B	A	B	B	B	B	B	A	B	A	B	B	A	A	B	B	B	B	B	B	B	A
AMP0290341	2	369.4	2	490798721	A	A	A	A	B	A	A	B	B	B	A	A	B	A	A	B	B	B	B	A	B	A	B	B	A	B	B	B	B	B	A	B	A	B	B	A	A	B	B	B	B	B	B	B	A
AMP0127835	2	370.43	2	486756844	A	A	A	A	B	A	A	B	B	B	A	B	B	A	A	B	B	B	B	A	B	A	B	B	A	B	B	B	B	A	A	B	A	B	B	A	A	B	B	B	B	B	B	B	A
AMP0284114	2	373.17	2	484556841	B	A	A	A	B	A	A	B	B	B	A	B	B	A	B	B	B	B	B	A	B	A	B	B	A	B	B	B	B	B	A	B	A	B	B	A	A	B	B	B	B	B	B	B	A
AMP0057757	2	373.68	2	486967386	B	A	A	A	B	A	A	B	B	B	A	B	B	A	B	B	B	B	B	A	B	A	B	B	A	B	B	B	B	B	A	B	A	B	B	A	A	B	B	B	B	B	B	B	A
AMP0302333	2	374.21	2	489938532	B	A	A	A	B	A	A	B	B	B	A	B	B	A	B	B	B	B	B	A	B	A	B	B	A	B	B	B	B	B	A	B	A	B	B	A	A	B	B	B	B	B	B	B	A
AMP0128427	2	375.28	2	499842810	B	A	A	A	B	A	A	B	B	B	A	B	B	A	B	B	B	B	B	A	B	A	B	B	A	B	A	B	B	B	A	B	A	B	B	A	A	B	B	B	B	B	B	B	A
AMP0076670	2	375.8	2	493681102	B	A	A	A	B	A	A	B	B	B	A	B	B	A	B	B	B	B	B	A	B	A	B	B	A	B	A	B	B	B	A	B	A	B	B	A	A	B	B	B	B	B	B	B	A
AMP0315337	2	376.31	2	495842280	B	A	A	A	B	A	A	B	B	B	A	B	B	A	B	B	B	B	B	A	B	A	B	B	A	B	A	B	B	B	A	B	A	B	B	A	B	B	B	B	B	B	B	B	A
AMP0162467	2	377.9	2	498167732	B	A	A	A	B	A	A	B	B	B	A	B	B	A	A	B	B	B	B	A	B	A	B	B	A	B	A	B	B	A	A	B	A	B	B	A	A	B	B	B	B	B	B	B	A
AMP0077617	2	379.5	2	507360928	B	A	A	A	B	A	A	B	B	B	A	B	B	A	B	B	B	B	B	A	B	A	B	B	A	B	A	B	B	A	A	B	A	B	B	A	A	B	B	B	B	B	B	B	A
AMP0123830	2	380.53	2	507318837	B	A	A	A	B	A	A	B	B	B	A	B	B	A	B	B	B	B	B	A	B	A	B	B	A	B	A	B	B	A	A	B	A	B	B	A	A	B	B	B	B	B	B	B	A
AMP0009635	2	381.04	2	505613141	B	A	A	A	B	A	A	B	B	B	A	B	B	A	B	B	B	B	B	A	B	A	B	B	A	B	A	B	B	A	A	B	A	B	B	A	A	B	B	B	B	B	B	B	A
AMP0073246	2	381.54	2	508382221	B	A	A	A	B	A	A	B	A	B	A	B	B	A	B	B	B	B	B	A	B	A	B	B	A	B	A	B	B	A	A	B	A	B	B	A	A	B	B	B	B	B	B	B	A
AMP0213122	2	382.58	2	509672193	B	A	A	A	B	A	A	B	B	B	A	B	B	A	B	B	B	B	B	A	B	A	B	B	A	B	A	B	B	A	A	B	A	B	B	A	B	B	B	B	B	B	B	B	A
AMP0186075	2	383.1	2	498392034	B	A	A	A	B	A	A	B	B	B	A	B	B	A	B	B	B	B	B	A	B	A	B	B	A	B	A	B	B	A	A	B	A	B	B	A	B	B	B	B	B	B	B	B	A
AMP0011688	2	383.63	2	493743870	B	A	A	A	B	A	A	B	B	B	A	B	B	A	B	B	B	B	B	A	B	A	B	B	A	B	A	B	B	A	A	B	A	B	B	A	A	B	B	B	B	B	B	B	A
AMP0258960	2	384.16	2	492601930	B	A	A	A	B	A	A	B	B	B	A	B	B	A	B	B	B	B	B	A	B	A	B	B	A	B	A	B	B	A	A	B	A	B	B	A	A	B	B	B	B	B	B	B	A
AMP0030340	2	384.68	2	489274181	B	A	A	A	B	A	A	B	B	B	A	B	B	A	B	B	B	B	B	A	B	A	B	B	A	B	B	B	B	A	A	B	A	B	B	A	A	B	B	B	B	B	B	B	A
AMP0115095	2	385.19	2	484164609	B	A	A	A	B	A	A	B	B	B	A	B	B	A	B	B	B	B	B	A	B	A	B	B	A	B	B	B	B	A	A	B	A	B	B	A	A	B	B	B	B	B	B	B	A
AMP0275086	2	386.78	2	485873162	B	A	A	A	B	A	A	B	B	B	A	B	B	A	B	B	B	B	B	A	B	A	B	B	A	B	B	B	B	A	A	B	B	B	B	A	B	B	B	B	B	B	B	B	A
AMP0323814	2	390.11	2	482459837	B	A	A	A	B	A	B	B	B	B	A	B	B	B	B	B	B	B	B	A	B	A	B	B	A	B	B	B	B	A	A	B	A	B	B	A	B	B	B	B	B	B	B	B	A
AMP0162290	2	391.71	2	481987909	B	A	A	A	B	A	B	B	B	B	A	B	B	B	A	B	B	B	B	A	B	A	B	B	A	B	B	B	B	A	A	B	A	B	B	A	A	B	B	B	B	B	B	B	A
AMP0066910	2	392.22	2	481104553	B	A	A	A	B	A	B	B	B	B	A	B	B	B	B	B	B	B	B	A	B	A	B	B	A	B	B	B	B	A	A	B	A	B	B	A	A	B	B	B	B	B	B	B	A
AMP0208716	2	393.26	2	477859640	B	A	A	A	B	A	B	B	B	B	A	B	B	B	B	B	B	B	B	A	B	A	B	B	A	B	B	B	B	A	A	B	A	B	B	A	A	B	B	B	B	B	B	B	A
AMP0041863	2	393.76	2	480288719	B	A	A	A	B	A	B	B	B	B	A	B	B	B	B	B	B	B	B	A	B	A	B	B	A	B	B	B	B	A	A	B	A	B	B	A	A	B	B	B	B	B	B	B	A
AMP0092113	2	394.29	2	478626526	B	A	A	A	B	A	B	B	B	B	A	B	B	B	B	B	B	B	B	A	B	A	B	B	A	B	B	B	B	B	A	B	A	B	B	A	A	B	B	B	B	B	B	B	A
AMP0213901	2	394.79	2	479197396	B	A	A	A	B	A	B	B	B	B	A	B	B	B	B	B	B	B	B	A	B	A	B	B	A	B	B	B	B	B	A	B	A	B	B	A	A	B	B	B	B	B	B	B	A
AMP0071353	2	395.83	2	481565315	B	A	A	A	B	A	B	B	B	B	A	B	B	B	B	B	B	B	B	A	B	A	B	B	A	B	B	B	B	B	A	B	A	B	B	A	A	B	B	B	B	B	B	B	A
AMP0203985	2	396.35	2	482129228	A	A	A	A	B	A	B	B	B	B	A	B	B	B	B	B	B	B	B	A	B	A	B	B	A	B	B	B	B	B	A	B	A	B	B	A	A	B	B	B	B	B	B	B	A
AMP0076791	2	397.42	2	482238893	A	A	A	A	B	A	B	B	B	B	A	B	B	B	A	B	B	B	B	A	B	A	B	B	A	B	B	B	B	B	A	B	A	B	B	A	A	B	B	B	B	B	B	B	A
AMP0066862	2	397.94	2	482000627	A	A	A	A	B	A	B	B	B	B	A	B	B	B	A	B	B	B	B	A	B	A	B	B	A	B	B	B	B	B	A	B	A	B	B	A	A	A	B	B	B	B	B	B	A
AMP0214978	2	398.47	2	479592119	A	A	A	A	B	A	B	B	B	B	A	B	B	B	A	B	B	B	B	A	B	A	B	B	A	B	B	B	B	B	A	B	A	B	B	A	A	A	B	B	B	B	B	B	A
AMP0315527	2	400.63	6	11627564	A	A	A	A	B	A	B	B	B	B	A	B	B	B	A	B	B	B	B	A	B	A	B	B	A	B	B	B	B	B	A	B	B	B	B	A	A	B	B	B	B	B	B	B	A
AMP0177211	2	401.15	2	476637926	A	A	A	A	B	A	B	B	B	B	A	B	B	B	A	B	B	B	B	A	B	A	B	B	A	B	B	B	B	B	A	B	A	B	B	A	A	B	B	B	B	B	B	B	A
AMP0043405	2	401.67	2	477146556	A	A	A	A	B	A	B	B	B	B	A	B	B	B	A	B	B	B	B	A	B	A	B	B	A	B	B	B	B	B	A	B	A	B	B	A	A	B	B	B	B	B	B	B	A
AMP0223866	2	402.2	2	477267896	B	A	A	A	B	A	B	B	B	B	A	B	B	B	A	B	B	B	B	A	B	A	B	B	A	B	B	B	B	B	A	B	A	B	B	A	A	B	B	B	B	B	B	B	A
AMP0120789	2	405.54	2	474524165	B	A	A	A	B	A	B	B	B	B	A	B	B	B	B	B	B	B	B	A	B	B	B	B	A	B	B	B	B	A	A	B	B	B	B	A	A	B	B	B	B	B	B	B	A
AMP0057824	2	407.13	2	470568334	B	A	A	A	B	A	B	B	B	B	A	B	B	B	B	B	B	B	B	A	B	B	B	B	A	B	B	B	B	B	A	B	B	B	B	A	A	B	B	B	B	B	B	B	A
AMP0004737	2	407.64	2	474430719	B	A	A	A	B	A	B	B	B	B	A	B	B	B	B	B	B	B	B	A	B	B	B	B	A	B	B	B	B	A	A	B	B	B	B	A	A	B	B	B	B	B	B	B	A
AMP0162098	2	408.17	2	475644825	B	A	A	A	B	A	B	B	B	B	A	B	B	B	B	B	B	B	B	A	B	B	B	B	A	B	B	B	B	A	A	B	B	B	B	A	B	B	B	B	B	B	B	B	A
AMP0265118	2	408.69	2	462725925	B	A	A	A	B	A	B	B	B	B	A	B	B	B	B	B	B	B	B	A	B	B	B	B	A	B	B	B	B	A	A	B	B	B	B	B	B	B	B	B	B	B	B	B	A
AMP0256833	2	409.73	2	462618520	B	A	A	A	B	A	B	B	B	B	A	B	B	B	B	B	B	B	B	A	B	B	B	B	A	B	B	B	B	A	A	B	B	B	B	B	A	B	B	B	B	B	B	B	A
AMP0034252	2	410.24	2	460858555	B	A	A	A	B	A	B	B	B	B	A	B	B	B	B	B	B	B	B	A	B	B	B	B	A	B	B	B	B	A	A	B	B	B	B	B	A	B	B	B	B	B	B	B	A
AMP0127524	2	410.74	2	465769197	B	A	A	A	B	A	B	B	B	B	A	B	B	B	B	B	B	B	B	B	B	B	B	B	A	B	B	B	B	A	A	B	B	B	B	B	A	B	B	B	B	B	B	B	A
AMP0060333	2	411.78	2	463867938	B	A	A	A	B	A	B	B	B	B	A	B	B	B	B	B	B	B	B	A	B	B	B	B	A	B	B	B	B	B	A	B	B	B	B	B	A	B	B	B	B	B	B	B	A
AMP0196231	2	412.29	2	468663516	B	A	A	A	B	A	B	B	B	B	A	B	B	B	B	B	B	B	B	A	B	B	B	B	A	B	B	B	B	B	A	B	B	B	B	B	B	B	B	B	B	B	B	B	A
AMP0045515	2	413.88	2	462313543	B	A	A	A	B	A	B	B	B	B	A	B	B	B	B	B	B	B	B	A	B	B	B	B	A	B	B	B	B	B	A	B	B	B	B	B	A	B	B	B	B	B	B	B	A
AMP0156498	2	414.41	2	461501345	A	A	A	A	B	A	B	B	B	B	A	B	B	B	B	B	B	B	B	A	B	B	B	B	A	B	B	B	B	B	A	B	B	B	B	B	A	B	B	B	B	B	B	B	A
AMP0305555	2	415.47	2	472528568	A	A	A	A	B	A	B	B	B	B	A	B	B	B	B	B	B	B	B	A	B	B	B	B	A	B	B	B	B	B	A	B	B	B	B	A	A	B	B	B	B	B	B	B	A
AMP0027409	2	416	2	472976086	A	A	A	A	B	A	B	B	B	B	A	B	B	B	B	B	B	B	B	A	B	B	B	B	A	B	B	B	B	B	A	B	B	B	B	A	A	A	B	B	B	B	B	B	A
AMP0269564	2	416.53	2	471306806	A	A	A	A	B	A	B	B	B	B	A	B	B	B	B	B	B	B	B	A	B	B	B	B	A	B	B	B	B	B	A	B	B	B	B	A	A	A	B	B	B	B	B	B	A
AMP0057633	2	417.05	2	465172812	A	A	A	A	B	A	B	B	B	B	A	B	B	B	B	B	B	B	B	A	B	B	B	B	A	B	B	B	B	B	A	B	B	B	B	B	A	A	B	B	B	B	B	B	A
AMP0313815	2	417.58	2	466371885	A	A	A	A	B	A	B	B	B	B	A	B	B	B	B	B	B	B	B	A	B	B	B	B	A	B	B	B	B	A	A	B	B	B	B	B	A	A	B	B	B	B	B	B	A
AMP0184620	2	418.64	2	476177144	A	A	A	A	B	A	B	B	B	B	A	B	B	B	B	B	B	B	B	A	B	B	B	B	A	B	B	B	B	A	A	B	B	B	B	A	A	A	B	B	B	B	B	B	A
AMP0091781	2	421.96	2	454032834	A	A	A	A	B	A	B	B	B	B	A	B	B	A	B	B	B	B	B	A	B	B	B	B	A	B	B	B	B	B	A	B	B	B	B	B	A	A	B	B	B	B	B	B	A
AMP0042702	2	422.48	2	458701526	A	A	A	A	B	A	B	B	B	B	A	B	B	A	B	B	B	B	B	A	B	B	B	B	A	B	B	B	B	B	A	B	B	B	B	B	A	A	B	B	B	B	B	B	A
AMP0028678	2	423	2	459524781	A	A	A	A	B	A	B	B	B	B	A	B	B	A	B	B	B	B	B	A	B	B	B	B	A	B	B	B	B	B	A	B	B	B	B	B	A	B	B	B	B	B	B	B	A
AMP0056853	2	423.51	2	458068276	A	A	A	A	B	A	B	B	B	B	A	B	B	A	B	B	B	B	B	A	B	B	B	B	A	B	B	B	B	A	A	B	B	B	B	B	A	B	B	B	B	B	B	B	A
AMP0179788	2	425.09	2	456821637	B	A	A	A	B	A	B	B	B	B	A	B	B	A	B	B	B	B	B	A	B	B	B	B	A	B	B	B	B	B	A	B	B	B	B	B	A	B	B	B	B	B	B	B	A
AMP0091999	2	425.6	2	454032834	A	A	A	A	B	A	B	B	B	B	A	B	B	A	B	B	B	B	B	A	B	B	B	B	A	B	B	B	B	B	A	B	B	B	B	B	A	B	B	B	B	B	B	B	A
AMP0086246	2	426.13	2	452526238	A	A	A	A	B	A	B	B	B	B	A	B	B	A	B	B	B	B	B	A	B	B	B	B	A	B	B	B	B	B	A	B	B	B	B	B	A	B	B	B	B	B	B	B	A
AMP0004138	2	426.66	2	452200116	A	A	A	A	B	A	B	B	B	B	A	B	B	A	B	B	B	B	B	A	B	B	B	B	A	B	B	B	B	B	A	B	B	B	B	B	A	A	B	B	B	B	B	B	A
AMP0199214	2	427.16	2	452185608	A	A	A	A	B	A	B	B	B	B	A	B	B	A	B	B	B	B	B	A	B	B	B	B	A	B	B	B	B	A	A	B	B	B	B	B	A	A	B	B	B	B	B	B	A
AMP0055831	2	428.2	2	446878780	A	A	A	A	B	A	B	B	B	B	A	B	B	A	B	B	B	B	B	A	B	B	B	B	A	B	B	B	B	B	A	B	B	B	B	B	A	A	B	B	B	B	B	B	A
AMP0070553	2	428.72	2	446764136	A	A	A	A	B	A	B	B	B	B	A	B	B	A	B	B	B	B	B	A	B	B	B	B	A	B	B	B	B	B	A	B	B	B	B	B	A	B	B	B	B	B	B	B	A
AMP0223217	2	431.46	2	451394114	B	A	A	A	B	A	B	B	B	B	A	B	B	A	B	B	B	B	B	A	B	B	B	B	A	B	B	B	B	B	A	B	B	B	B	B	A	B	B	B	B	B	B	B	A
AMP0004137	2	431.98	2	452200116	B	A	A	A	B	A	B	B	B	B	A	B	B	A	B	B	B	B	B	A	B	B	B	B	A	B	B	B	B	B	A	B	B	B	B	B	A	B	B	B	B	B	B	B	A
AMP0302365	2	432.51	2	448703570	B	A	A	A	B	A	B	B	B	B	A	B	B	A	B	B	B	B	B	A	B	B	B	B	A	B	B	B	B	B	A	B	B	B	B	B	A	B	B	B	B	B	B	B	A
AMP0058122	2	433.03	2	446473719	B	A	A	A	B	A	B	B	B	B	A	B	B	A	B	B	B	B	B	A	B	B	B	B	A	B	B	B	B	B	A	B	B	B	B	B	A	B	B	B	B	B	B	B	A
AMP0232876	2	433.56	2	447135377	B	A	A	A	B	A	B	B	B	B	A	B	B	A	B	B	B	B	B	A	B	B	B	B	A	B	B	B	B	B	A	B	B	B	B	B	A	B	B	B	B	B	B	B	A
AMP0280600	2	434.09	2	446991542	B	A	A	A	B	A	B	B	B	B	A	B	B	A	B	B	B	B	B	A	B	B	B	B	A	B	B	B	B	B	A	B	B	B	B	B	B	B	B	B	B	B	B	B	A
AMP0017884	2	434.61	2	442907853	B	A	A	A	B	A	B	B	B	B	A	B	B	A	B	B	B	B	B	A	B	B	B	B	A	B	B	B	B	B	A	B	B	B	B	B	B	B	B	B	B	B	B	B	A
AMP0021771	2	435.68	2	443176948	B	A	A	A	B	B	B	B	B	B	A	B	B	A	B	B	B	B	B	A	B	B	B	B	A	B	B	B	B	B	A	B	B	B	B	B	A	B	B	B	B	B	B	B	A
AMP0312730	2	437.28	2	445494302	B	A	A	A	B	B	B	B	B	B	A	B	B	B	B	B	B	B	B	A	B	B	B	B	A	B	B	B	B	B	A	B	B	B	B	B	A	B	B	B	B	B	B	B	A
AMP0206610	2	440.61	2	427012272	B	A	A	A	B	A	B	B	B	B	A	B	B	A	B	B	B	B	B	A	B	B	B	B	A	B	B	B	B	B	A	B	B	B	B	B	A	B	B	B	B	B	B	B	A
AMP0186815	2	441.68	2	452560079	B	A	A	A	B	A	B	B	B	B	A	B	B	A	B	B	B	B	B	A	B	B	B	B	A	B	B	B	B	A	A	B	B	B	B	B	A	B	B	B	B	B	B	B	A
AMP0033380	2	442.2	2	448592428	B	A	A	A	B	A	B	B	B	B	A	B	B	A	B	B	B	B	B	A	B	B	B	B	A	B	B	B	B	A	A	B	B	B	B	B	A	B	B	B	B	B	B	B	A
AMP0055832	2	442.71	2	446878780	B	A	A	A	B	A	B	B	B	B	A	B	B	A	B	B	B	B	B	A	B	B	B	B	A	B	B	B	B	A	A	B	B	B	B	B	A	B	B	B	B	B	B	B	A
AMP0348151	2	444.29	2	455695563	B	A	A	A	B	A	B	B	B	B	A	B	B	A	B	B	B	B	B	A	B	B	B	B	A	B	B	B	B	A	A	B	B	B	B	B	A	B	B	B	B	B	B	B	A
AMP0007266	2	444.8	2	454736148	B	A	A	A	B	A	B	B	B	B	A	B	B	A	B	B	B	B	B	A	B	B	B	B	A	B	B	B	B	A	A	B	B	B	B	B	A	B	B	B	B	B	B	B	A
AMP0160117	2	445.3	2	457548095	B	A	A	A	B	A	B	B	B	B	A	B	B	A	B	B	B	B	B	A	B	B	B	B	A	B	B	B	B	A	A	B	B	B	B	B	B	B	B	B	B	B	B	B	A
AMP0059555	2	446.33	2	458777435	B	A	A	A	B	A	B	B	B	B	A	B	B	A	B	B	B	B	B	A	B	B	B	B	A	B	B	B	B	A	A	B	B	B	B	B	A	B	B	B	B	B	B	B	A
AMP0234363	2	447.36	2	456227291	B	A	A	A	B	A	B	B	B	B	A	B	B	A	B	B	B	B	B	A	B	B	B	B	A	B	B	B	B	B	A	B	B	B	B	B	A	B	B	B	B	B	B	B	A
AMP0048386	2	447.86	2	459203042	B	A	A	A	B	A	B	B	B	B	A	B	B	A	B	B	B	B	B	A	B	B	B	B	A	B	B	B	B	B	A	B	B	B	B	B	A	B	B	B	B	B	B	B	A
AMP0166256	2	448.39	2	459456120	B	A	A	A	B	A	B	B	B	B	A	B	B	A	B	B	B	B	B	A	B	B	B	B	A	B	B	B	B	B	A	B	B	B	B	B	B	B	B	B	B	B	B	B	A
AMP0003109	2	449.45	2	452605378	B	A	A	A	B	A	B	B	B	B	A	B	B	A	B	B	B	B	B	A	B	B	B	B	A	B	B	B	B	B	A	B	B	B	B	B	B	B	B	B	B	B	B	B	A
AMP0092690	2	449.98	2	452692874	B	A	A	A	B	A	B	B	B	B	A	B	B	A	B	B	B	B	B	A	B	B	B	B	A	B	B	B	B	A	A	B	B	B	B	B	B	B	B	B	B	B	B	B	A
AMP0327082	2	450.5	2	428146449	B	A	A	A	B	A	B	B	B	B	A	B	B	A	B	B	B	B	B	A	B	B	B	B	A	B	B	B	B	A	A	B	B	B	B	B	B	B	B	B	B	B	B	B	A
AMP0331366	2	451.03	2	428655582	B	A	A	A	B	A	B	B	B	B	A	B	B	A	B	B	B	B	B	A	B	B	B	B	A	B	B	B	B	B	A	B	B	B	B	B	B	B	B	B	B	B	B	B	A
AMP0104192	2	451.56	2	422714983	B	A	A	A	B	A	B	B	B	B	A	B	B	A	B	B	B	B	B	A	B	B	B	B	A	B	B	B	B	B	A	B	B	B	B	B	A	B	B	B	B	B	B	B	A
AMP0045104	2	452.08	2	424015994	B	A	A	A	B	A	B	B	B	B	A	B	B	A	B	B	B	B	B	A	B	B	B	B	A	B	B	B	B	A	A	B	B	B	B	B	A	B	B	B	B	B	B	B	A
AMP0015977	2	452.61	2	438504140	B	A	A	A	B	A	B	B	B	B	A	B	B	A	B	B	B	B	B	A	B	B	B	B	A	B	B	B	B	A	A	B	B	B	B	B	A	B	B	B	B	B	B	B	A
AMP0062948	2	453.65	2	444996569	B	A	A	A	B	A	B	B	B	B	A	B	B	A	B	B	B	B	B	A	B	B	B	B	A	B	B	B	B	B	A	B	B	B	B	B	A	B	B	B	B	B	B	B	A
AMP0014928	2	454.15	2	432312294	B	A	A	A	B	A	B	B	B	B	A	B	B	A	B	B	B	B	B	A	B	B	B	B	A	B	B	B	B	B	A	B	B	B	B	B	A	B	B	B	B	B	B	B	A
AMP0224750	2	454.66	2	438650047	A	A	A	A	B	A	B	B	B	B	A	B	B	A	B	B	B	B	B	A	B	B	B	B	A	B	B	B	B	B	A	B	B	B	B	B	A	B	B	B	B	B	B	B	A
AMP0115956	2	456.24	2	422348590	B	A	A	A	B	A	B	B	B	B	A	B	B	A	B	B	B	B	B	A	B	B	B	B	A	B	B	B	B	B	A	B	B	B	B	B	A	B	B	B	B	B	B	B	A
AMP0124183	2	456.75	2	435013055	B	A	A	A	B	A	B	B	B	B	A	B	B	A	B	B	B	B	B	A	B	B	B	B	A	B	B	B	B	B	A	B	B	B	B	B	A	B	B	B	B	B	B	B	A
AMP0072939	2	457.28	2	446082415	B	A	A	A	B	A	B	B	B	B	A	B	B	A	B	B	B	B	B	A	B	B	B	B	A	B	B	B	B	B	A	B	B	B	B	B	A	B	B	B	B	B	B	B	A
AMP0014929	2	457.78	2	432312294	A	A	A	A	B	A	B	B	B	B	A	B	B	A	B	B	B	B	B	A	B	B	B	B	A	B	B	B	B	B	A	B	B	B	B	B	A	B	B	B	B	B	B	B	A
AMP0167495	2	458.8	2	428967584	B	A	A	A	B	A	B	B	B	B	A	B	B	A	B	B	B	B	B	A	B	B	B	B	A	B	B	B	B	B	A	B	B	B	B	B	A	B	B	B	B	B	B	B	A
AMP0111421	2	459.3	2	423594555	A	A	A	A	B	A	B	B	B	B	A	B	B	A	B	B	B	B	B	A	B	B	B	B	A	B	B	B	B	B	A	B	B	B	B	B	A	B	B	B	B	B	B	B	A
AMP0274919	2	459.8	2	427155381	A	A	A	A	B	A	B	B	B	B	A	B	B	A	B	B	B	B	B	A	B	B	B	B	A	B	B	B	B	B	A	B	B	B	A	B	A	B	B	B	B	B	B	B	A
AMP0027420	2	460.84	2	425848592	A	A	A	A	B	A	B	B	B	B	A	B	B	A	B	B	B	B	B	A	B	B	B	B	A	B	B	B	B	B	A	B	B	B	B	B	A	A	B	B	B	B	B	B	A
AMP0195396	2	461.35	2	427598784	A	A	A	A	B	A	B	B	B	B	A	B	B	A	B	B	B	B	B	A	B	B	B	B	A	A	B	B	B	B	A	B	B	B	B	B	A	A	B	B	B	B	B	B	A
AMP0037352	2	462.93	2	439780827	A	A	A	A	B	A	B	B	B	B	A	B	B	A	B	B	B	B	B	A	B	B	B	B	A	B	B	B	B	A	A	B	B	B	B	B	A	A	B	B	B	B	B	B	A
AMP0017844	2	463.44	2	443068469	A	A	A	A	B	A	B	B	B	B	A	B	B	A	B	B	B	B	B	A	B	B	B	B	A	B	B	B	B	B	A	B	B	B	B	B	A	A	B	B	B	B	B	B	A
AMP0315373	2	463.96	2	444429973	A	A	A	A	B	A	B	B	B	B	A	B	B	A	B	B	B	B	B	A	B	B	B	B	A	B	B	B	B	B	A	B	B	B	B	B	A	A	B	B	B	B	B	B	A
AMP0207981	2	466.11	2	445485803	B	A	A	A	B	A	B	B	B	B	A	B	B	A	B	B	B	B	B	A	B	B	B	B	A	B	B	B	B	B	A	B	B	A	B	B	A	A	B	B	B	B	B	B	A
AMP0010965	2	470.66	2	396419285	B	A	A	A	B	A	B	B	B	B	A	B	B	A	B	B	B	B	B	A	B	B	B	B	A	B	B	B	B	B	A	B	B	B	B	A	A	B	B	B	B	B	B	B	A
AMP0017939	2	472.27	2	397421514	A	A	A	A	B	A	B	B	B	B	A	B	B	A	B	B	B	B	B	A	B	B	B	B	A	B	B	B	B	B	A	B	B	B	B	A	A	A	B	B	B	B	B	B	A
AMP0057888	2	472.8	2	415905642	A	A	A	A	B	A	B	B	B	A	A	B	B	A	B	B	B	B	B	A	B	B	B	B	A	B	B	B	B	B	A	B	B	B	B	A	A	A	B	B	B	B	B	B	A
AMP0004253	2	473.3	2	412027500	A	A	A	A	B	A	B	B	B	A	A	B	B	A	B	B	B	B	B	A	B	B	B	A	A	B	B	B	B	B	A	B	B	B	B	A	A	A	B	B	B	B	B	B	A
AMP0074522	2	474.34	2	417299321	A	A	A	A	B	A	B	B	B	A	A	B	B	A	B	B	B	B	B	A	B	B	B	B	A	B	B	B	B	B	A	B	B	B	B	A	A	A	B	B	B	B	B	B	A
AMP0003001	2	474.87	2	420415841	A	A	A	A	B	A	B	B	B	A	A	B	B	A	B	B	B	B	B	A	B	B	B	B	A	B	B	B	B	B	A	B	B	B	B	A	A	B	B	B	B	B	B	B	A
AMP0011663	2	475.39	2	239636908	A	A	A	A	B	A	B	B	B	A	A	B	B	A	B	B	B	B	B	A	B	B	B	B	A	B	B	B	B	B	A	B	B	B	B	A	A	B	B	B	B	B	B	B	A
AMP0066085	2	475.9	2	408130377	B	A	A	A	B	A	B	B	B	A	A	B	B	A	B	B	B	B	B	A	B	B	B	B	A	B	B	B	B	B	A	B	B	B	B	A	A	B	B	B	B	B	B	B	A
AMP0171855	2	477.48	2	393143575	A	A	A	A	B	A	B	B	B	B	A	B	B	A	B	B	B	B	B	A	B	B	B	B	A	B	B	B	B	B	A	B	B	B	B	A	A	B	B	B	B	B	B	B	A
AMP0005007	2	477.99	2	401262543	A	A	A	A	B	A	B	B	B	B	A	B	B	A	B	B	B	B	B	A	B	B	B	B	A	B	B	B	B	B	A	B	B	B	B	A	A	B	B	B	B	B	B	B	A
AMP0013438	2	478.5	2	395725044	A	A	A	A	B	A	B	B	B	B	A	B	B	A	B	B	B	B	B	A	B	B	B	B	A	B	B	B	B	A	A	B	B	B	B	A	A	B	B	B	B	B	B	B	A
AMP0295340	2	479.53	5	178701476	A	A	A	A	B	A	B	B	B	B	A	B	B	A	B	B	B	B	B	A	B	B	B	B	A	B	B	B	B	B	A	B	B	B	B	A	A	B	B	B	B	B	B	B	A
AMP0283744	2	480.57	2	416917632	B	A	A	A	B	A	B	B	B	B	A	B	B	A	B	B	B	B	B	A	B	B	B	B	A	B	B	B	B	B	A	B	B	B	B	A	A	B	B	B	B	B	B	B	A
AMP0038792	2	481.08	2	412757000	B	A	A	A	B	A	B	B	B	B	A	B	B	A	B	B	B	B	B	A	B	B	B	B	A	B	B	B	B	B	A	B	B	B	B	A	A	B	B	B	B	B	B	B	A
AMP0089955	2	481.6	3	329592198	B	A	A	A	B	A	B	B	B	B	A	B	B	A	B	B	B	B	B	A	B	B	B	B	A	B	B	B	B	A	A	B	B	B	B	A	A	B	B	B	B	B	B	B	A
AMP0039457	2	482.13	2	390556447	B	A	A	A	B	A	B	B	B	B	A	B	B	A	B	B	B	B	B	A	B	B	B	B	A	B	B	B	B	A	A	B	B	B	B	A	B	B	B	B	B	B	B	B	A
AMP0082849	2	482.65	2	394533766	B	A	A	A	B	A	B	B	B	B	A	B	B	A	B	B	B	B	B	A	B	B	B	B	A	B	B	B	B	A	A	B	B	B	B	A	B	B	B	B	B	B	B	B	A
AMP0100547	2	483.71	2	391938412	B	A	A	A	B	A	B	B	B	B	A	B	B	A	B	B	B	B	B	A	B	B	B	B	A	B	B	B	B	A	A	B	B	B	B	A	A	B	B	B	B	B	B	B	A
AMP0048825	2	484.73	2	391969697	B	A	A	A	B	A	B	B	B	B	A	B	B	A	B	B	B	B	B	A	B	B	B	B	A	B	B	B	B	A	A	B	B	B	B	A	A	B	B	B	B	B	B	B	A
AMP0005004	2	485.23	2	401262543	B	A	A	A	B	A	B	B	B	B	A	B	B	A	B	B	B	B	B	A	B	B	B	B	A	B	B	B	B	A	A	B	B	B	B	A	A	B	B	B	B	B	B	B	A
AMP0187879	2	485.74	2	383411090	B	A	A	A	B	A	B	B	B	B	A	B	B	A	B	B	B	B	B	A	B	B	B	B	A	B	B	B	B	A	A	B	B	B	B	A	A	B	B	B	B	B	B	B	A
AMP0280716	2	486.77	2	396998296	B	A	A	A	B	A	B	B	B	A	A	B	B	A	B	B	B	B	B	A	B	B	B	B	A	B	B	B	B	A	A	B	B	B	B	A	A	B	B	B	B	B	B	B	A
AMP0157675	2	488.37	2	385811178	B	A	A	A	B	A	B	B	B	B	A	B	B	A	B	B	B	B	B	A	B	B	B	B	A	B	B	B	B	A	A	B	B	B	B	A	B	B	B	B	B	B	B	B	A
AMP0128004	2	490.53	2	418274031	B	A	A	B	B	A	B	B	B	B	A	B	B	A	B	B	B	B	B	A	B	B	B	B	A	B	B	B	B	B	A	B	B	B	B	A	B	B	B	B	B	B	B	B	A
AMP0171069	2	491.57	2	415051282	B	A	A	A	B	A	B	B	B	B	A	B	B	A	B	B	B	B	B	A	B	B	B	B	A	B	B	B	B	B	A	B	B	B	B	A	B	B	B	B	B	B	B	B	A
AMP0012974	2	493.16	2	420463818	B	A	A	A	B	A	B	B	B	B	A	B	B	A	B	B	B	B	B	A	B	B	B	B	A	B	B	B	B	B	A	B	B	B	B	A	A	B	B	B	B	B	B	B	A
AMP0040529	2	493.67	2	418464892	B	A	A	A	B	A	B	B	B	B	A	B	B	A	B	B	B	B	B	A	B	B	B	B	A	B	B	B	B	B	A	B	B	B	B	A	A	B	B	B	B	B	B	B	A
AMP0354329	2	494.17	2	419378187	B	A	A	A	B	A	B	B	B	B	A	B	B	A	B	B	B	B	B	A	B	B	B	B	A	B	B	B	B	B	A	B	B	B	B	A	A	B	B	B	B	B	B	B	A
AMP0052789	2	495.21	2	417324698	B	A	A	A	B	B	B	B	B	B	A	B	B	A	B	B	B	B	B	A	B	B	B	B	A	B	B	B	B	B	A	B	B	B	B	A	A	B	B	B	B	B	B	B	A
AMP0095838	2	495.74	2	416076605	B	A	A	A	B	B	B	B	B	B	A	B	B	A	B	B	B	B	B	A	B	B	B	B	A	B	B	B	B	B	A	B	B	B	B	A	A	B	B	B	B	B	B	B	A
AMP0252645	2	496.79	2	394544887	B	A	A	A	B	A	B	B	B	B	A	B	B	A	B	B	B	B	B	A	B	B	B	B	A	B	B	B	B	B	A	B	B	B	B	A	A	B	B	B	B	B	B	B	A
AMP0136513	2	497.83	2	412770346	B	A	B	A	B	A	B	B	B	B	A	B	B	A	B	B	B	B	B	A	B	B	B	B	A	B	B	B	B	B	A	B	B	B	B	A	A	B	B	B	B	B	B	B	A
AMP0205333	2	498.87	2	415275890	B	A	A	A	B	A	B	B	B	B	A	B	B	A	B	B	B	B	B	A	B	B	B	B	A	B	B	B	B	B	A	B	B	B	B	A	A	B	B	B	B	B	B	B	A
AMP0244797	2	499.91	2	405051628	B	A	A	A	B	A	B	B	B	B	A	B	B	A	B	B	B	B	B	B	B	B	B	B	A	B	B	B	B	B	A	B	B	B	B	A	A	B	B	B	B	B	B	B	A
AMP0274041	2	500.93	2	403368692	B	A	A	A	B	A	B	B	B	B	A	B	B	A	B	B	B	B	B	A	B	B	B	B	A	B	B	B	B	B	A	B	B	B	B	A	A	B	B	B	B	B	B	B	A
AMP0007253	2	501.44	2	404780476	B	A	A	A	B	A	B	B	B	B	A	B	B	A	B	B	B	B	B	A	B	B	B	B	A	B	B	B	B	B	A	B	B	B	B	A	A	B	B	B	B	B	B	B	A
AMP0127010	2	501.94	2	412900056	B	A	A	A	B	A	B	B	B	B	A	B	B	A	B	B	B	B	B	A	B	B	B	B	A	B	B	B	B	B	A	B	B	B	B	A	A	B	B	B	B	B	B	B	A
AMP0092914	2	502.98	2	378617817	B	A	A	A	B	A	A	B	B	B	A	B	B	A	B	B	B	B	B	A	B	B	B	B	A	B	B	B	B	B	A	B	B	B	B	A	A	B	B	B	B	B	B	B	A
AMP0092915	2	504.59	2	378617817	A	A	A	A	B	A	A	B	B	B	A	B	B	A	B	B	B	B	B	A	B	B	B	B	A	B	B	B	B	B	A	B	B	B	B	A	A	B	B	B	B	B	B	B	A
AMP0029051	2	506.76	2	275787036	A	A	A	A	B	A	A	B	B	B	A	B	B	A	B	B	B	B	B	A	B	B	B	B	A	B	B	B	B	B	A	B	A	B	B	A	A	B	B	B	B	B	B	B	A
AMP0074179	2	507.28	2	214408568	A	A	A	A	B	A	A	B	B	B	A	B	B	A	B	B	B	B	B	A	B	B	B	B	A	B	B	B	B	B	A	B	A	B	B	A	A	B	B	B	B	B	B	B	A
AMP0116310	2	508.89	2	374853263	A	A	A	A	B	A	A	B	B	B	A	B	B	A	B	B	B	B	B	A	B	B	B	B	A	B	B	B	B	B	A	A	A	B	B	A	A	B	B	B	B	B	B	B	A
AMP0018628	2	510.48	2	375566140	A	A	A	A	B	A	A	B	B	B	A	B	B	A	B	B	B	B	B	A	B	B	B	B	A	B	B	B	B	B	A	B	A	B	B	A	A	A	B	B	B	B	B	B	A
AMP0042246	2	510.99	2	376485626	A	A	A	A	B	A	A	B	B	B	A	B	B	A	B	B	B	B	B	A	B	B	B	B	A	B	B	B	B	B	A	B	A	B	B	A	A	B	B	B	B	B	B	B	A
AMP0052821	2	511.52	2	376828697	B	A	A	A	B	A	A	B	B	B	A	B	B	A	B	B	B	B	B	A	B	B	B	B	A	B	B	B	B	B	A	B	A	B	B	A	A	B	B	B	B	B	B	B	A
AMP0003399	2	512.05	3	394909634	B	A	A	A	B	A	A	B	B	B	A	B	B	A	B	B	B	B	B	A	B	B	B	B	A	B	B	B	B	B	A	B	A	B	B	A	A	B	B	B	B	B	B	B	A
AMP0312731	2	512.56	2	361397539	B	A	A	A	B	A	A	B	B	B	A	B	B	A	B	B	B	B	B	A	B	B	B	B	A	B	B	B	B	B	A	B	A	B	B	A	A	B	B	B	B	B	B	B	A
AMP0143490	2	514.71	2	365926697	B	B	A	A	B	A	A	B	B	B	A	B	B	A	B	B	B	B	B	A	B	B	B	B	A	B	B	B	B	B	A	B	A	B	B	A	A	B	B	B	B	B	B	B	A
AMP0343539	2	515.23	2	359316216	B	B	A	A	B	A	A	B	B	B	A	B	B	A	B	B	B	B	B	A	B	B	B	B	A	B	B	B	B	B	A	B	A	B	B	A	A	B	B	B	B	B	B	B	A
AMP0159454	2	515.75	2	219198263	B	A	A	A	B	A	A	B	B	B	A	B	B	A	B	B	B	B	B	A	B	B	B	B	A	B	B	B	B	B	A	B	A	B	B	A	A	B	B	B	B	B	B	B	A
AMP0298827	2	516.25	2	228744554	B	A	A	A	B	A	A	B	B	B	A	B	B	A	B	B	B	B	B	A	B	B	B	B	A	B	B	B	B	B	A	B	A	B	B	A	A	B	B	B	B	B	B	B	A
AMP0029472	2	517.29	2	272836017	B	A	A	A	B	A	A	B	B	B	A	B	B	A	B	B	B	B	B	A	B	B	B	B	A	B	B	B	B	A	A	B	A	B	B	A	A	B	B	B	B	B	B	B	A
AMP0163943	2	517.8	2	235406551	B	A	A	A	B	A	A	B	B	B	A	B	B	A	A	B	B	B	B	A	B	B	B	B	A	B	B	B	B	A	A	B	A	B	B	A	A	B	B	B	B	B	B	B	A
AMP0180925	2	519.39	2	228719630	B	A	A	A	B	A	A	B	B	B	A	B	B	A	B	B	B	B	B	A	B	B	B	B	A	B	B	B	B	A	A	B	A	B	B	A	A	B	B	B	B	B	B	B	A
AMP0157590	2	520.44	2	191381650	B	A	A	A	B	A	A	B	B	B	A	B	B	A	B	B	B	B	B	A	B	B	B	B	A	B	B	B	B	A	A	B	A	B	B	A	A	B	B	B	B	B	B	B	A
AMP0105471	2	521.47	2	341643231	B	A	A	A	B	A	A	B	B	B	A	B	B	A	B	B	B	B	B	A	B	B	B	B	A	B	B	B	B	B	A	B	A	B	B	A	A	B	B	B	B	B	B	B	A
AMP0118631	2	521.97	2	321305224	B	A	A	A	B	A	A	B	B	B	A	B	B	A	B	B	B	B	B	A	B	B	B	B	A	B	B	B	B	B	A	B	A	B	B	A	A	B	B	B	B	B	B	B	A
AMP0202875	2	523.57	2	333179084	B	A	A	A	B	A	A	B	B	B	A	B	B	A	B	B	B	B	B	A	B	B	B	B	A	B	B	B	B	B	A	B	A	B	B	A	A	B	B	B	B	B	B	B	A
AMP0233978	2	525.73	2	305829531	B	A	A	A	B	A	A	B	B	B	A	B	B	B	B	B	B	B	B	A	B	B	B	B	A	B	B	B	B	B	A	B	A	B	B	A	A	B	B	B	B	B	B	B	A
AMP0066719	2	527.34	2	315066166	B	A	A	A	B	A	A	B	B	B	A	B	B	A	B	B	B	B	B	A	B	B	B	B	A	B	B	B	B	B	A	B	A	B	B	B	A	B	B	B	B	B	B	B	A
AMP0139300	2	527.86	2	377700781	B	A	A	A	B	A	A	B	B	B	A	B	B	A	B	B	B	B	B	A	B	B	B	B	A	B	B	B	B	B	A	B	A	B	B	B	A	B	B	B	B	B	B	B	A
AMP0008469	2	528.39	2	374975193	B	A	A	A	B	A	A	B	B	B	A	B	B	A	B	B	B	B	B	A	B	B	B	B	A	B	B	B	B	B	A	B	A	B	B	A	A	B	B	B	B	B	B	B	A
AMP0257370	2	528.89	2	376715081	B	A	A	A	B	A	A	B	B	B	A	B	B	A	B	B	B	B	B	A	B	B	A	B	A	B	B	B	B	B	A	B	A	B	B	A	A	B	B	B	B	B	B	B	A
AMP0063560	2	529.93	2	378214628	B	A	A	A	B	A	A	B	B	B	A	B	B	A	B	B	B	B	B	A	B	B	B	B	A	B	B	B	B	A	A	B	A	B	B	A	A	B	B	B	B	B	B	B	A
AMP0131698	2	530.44	2	376237665	B	A	A	A	B	A	A	B	B	B	A	B	B	A	B	B	B	B	B	A	B	B	B	B	A	B	B	B	B	A	A	B	A	B	B	A	A	B	B	B	B	B	B	B	A
AMP0220545	2	532.03	2	249765605	B	A	A	A	B	A	A	B	B	B	A	B	B	A	B	B	B	B	B	A	B	B	B	B	A	B	B	B	B	A	A	B	A	B	B	A	A	B	B	B	B	B	B	B	A
AMP0123714	2	533.06	2	182148432	B	A	A	A	B	A	A	B	B	B	A	B	B	A	B	B	B	B	B	A	B	B	B	B	A	B	B	B	B	A	B	B	A	B	B	A	A	B	B	B	B	B	B	B	A
AMP0000978	2	533.56	2	227853737	B	A	A	A	B	A	A	B	B	B	A	B	B	A	B	B	B	B	B	A	B	B	B	B	A	B	B	B	B	A	A	B	A	B	B	A	A	B	B	B	B	B	B	B	A
AMP0027710	2	534.06	2	363708097	B	A	A	A	B	A	A	B	B	B	A	B	B	A	B	B	B	B	B	A	B	B	B	B	B	B	B	B	B	A	A	B	A	B	B	A	A	B	B	B	B	B	B	B	A
AMP0038040	2	535.09	1	369792491	B	A	A	A	B	A	A	B	B	B	A	B	B	A	B	B	B	B	B	A	B	B	B	B	A	B	B	B	B	A	A	B	A	B	B	A	A	B	B	B	B	B	B	B	A
AMP0253309	2	536.13	2	251210657	B	A	A	B	B	A	A	B	B	B	A	B	B	A	B	B	B	B	B	A	B	B	B	B	A	B	B	B	B	A	A	B	A	B	B	A	A	B	B	B	B	B	B	B	A
AMP0003310	2	537.18	2	209792541	B	A	A	A	B	A	A	B	B	B	A	B	B	A	B	B	B	B	B	A	B	B	B	B	A	B	B	B	B	A	A	B	A	B	B	A	B	B	B	B	B	B	B	B	A
AMP0164377	2	537.71	2	238520186	B	A	A	A	B	A	A	B	B	B	A	B	B	A	B	B	B	B	B	A	B	B	B	B	A	B	B	B	B	A	A	B	A	B	B	A	B	B	B	B	B	B	B	B	A
AMP0070443	2	538.75	2	305649655	B	A	A	A	B	A	A	B	B	B	A	B	B	A	B	B	B	B	B	A	B	B	B	B	A	B	B	B	B	A	A	B	A	B	B	A	A	B	B	B	B	B	B	B	A
AMP0093015	2	539.25	2	350436277	B	A	A	A	B	A	A	B	B	B	A	B	B	A	B	B	B	B	B	A	B	B	B	B	A	B	B	B	B	A	A	B	A	B	B	A	A	B	B	B	B	B	B	B	A
AMP0329764	2	539.75	2	195674205	B	A	A	A	B	A	A	B	B	B	A	B	B	A	B	B	B	B	B	A	B	B	B	B	A	B	B	B	B	A	A	B	A	B	B	A	A	B	B	B	B	B	B	B	A
AMP0008499	2	540.78	2	228421335	B	A	A	A	B	A	A	B	B	B	A	B	B	A	B	B	B	B	B	A	B	A	B	B	A	B	B	B	B	A	A	B	A	B	B	A	A	B	B	B	B	B	B	B	A
AMP0312092	2	542.37	2	260198575	B	A	A	A	B	A	A	B	B	B	A	B	B	A	B	B	B	B	B	A	B	B	B	B	A	B	B	B	B	B	A	B	A	B	B	A	A	B	B	A	B	B	B	B	A
AMP0021965	2	542.88	2	201131249	B	A	A	A	B	A	A	B	B	B	A	B	B	A	B	B	B	B	B	A	B	B	B	B	A	B	B	B	B	B	A	B	A	B	B	A	A	B	B	B	B	B	B	B	A
AMP0133904	2	543.39	2	278445745	A	A	A	A	B	A	A	B	B	B	A	B	B	A	B	B	B	B	B	A	B	B	B	B	A	B	B	B	B	B	A	B	A	B	B	A	A	B	B	B	B	B	B	B	A
AMP0070572	2	544.97	2	357958645	B	A	A	A	B	A	A	B	B	B	A	B	B	A	B	B	B	B	B	A	B	B	B	B	A	B	B	B	B	B	A	B	A	B	B	A	B	B	B	B	B	B	B	B	A
AMP0128957	2	545.48	2	245536728	B	A	A	A	B	A	A	B	B	B	A	B	B	A	B	B	B	B	B	A	B	B	B	B	A	B	B	B	B	B	A	B	A	B	B	A	B	B	B	B	B	B	B	B	A
AMP0347782	2	546.54	2	376613704	B	A	A	A	B	A	A	B	B	B	A	B	B	A	B	B	B	B	B	A	B	B	B	B	A	B	B	B	B	B	A	B	A	B	B	A	B	B	B	B	B	B	B	B	A
AMP0042931	2	548.13	2	292751179	B	A	A	A	B	A	A	B	B	B	A	B	B	A	B	B	B	B	B	A	B	B	B	B	A	B	B	B	B	B	A	B	A	B	B	A	A	B	B	B	B	B	B	B	A
AMP0291550	2	548.64	2	351093867	B	A	A	A	B	A	A	B	B	B	A	B	B	A	B	B	B	B	B	A	B	B	B	B	A	B	B	B	B	B	A	B	A	B	B	A	B	B	B	B	B	B	B	B	A
AMP0028960	2	549.16	2	318912758	B	A	A	A	B	A	A	B	B	B	A	B	B	A	B	B	B	B	B	A	B	B	B	B	A	B	B	B	B	B	A	B	A	B	B	A	B	B	B	B	B	B	B	B	A
AMP0046633	2	549.67	2	211853708	B	A	A	A	B	A	A	B	B	B	A	B	B	B	B	B	B	B	B	A	B	B	B	B	A	B	B	B	B	B	A	B	A	B	B	A	B	B	B	B	B	B	B	B	A
AMP0233906	2	550.7	2	183396505	B	A	A	A	B	A	A	B	B	B	A	B	B	A	B	B	B	B	B	A	B	B	B	B	A	B	B	B	B	B	A	B	A	B	B	A	B	B	B	B	B	B	B	B	A
AMP0337242	2	551.23	2	338998357	B	A	A	A	B	A	A	B	B	B	A	B	B	A	B	B	B	B	B	A	B	B	B	B	A	B	B	B	B	B	A	B	A	B	B	A	A	B	B	B	B	B	B	B	A
AMP0205347	2	552.3	2	269428767	B	A	A	A	B	A	A	B	B	B	A	B	B	A	B	B	B	B	B	A	B	B	B	B	A	B	B	B	B	A	A	B	A	B	B	A	A	B	B	B	B	B	B	B	A
AMP0200596	2	552.82	2	278368349	B	A	A	A	B	A	A	B	B	B	A	B	B	A	B	B	B	B	B	A	B	B	B	B	A	B	B	B	B	A	A	B	A	B	B	A	A	B	B	B	B	B	B	B	A
AMP0281501	2	553.35	2	343521602	B	A	A	A	B	A	A	B	B	B	A	B	B	A	B	B	B	B	B	A	B	B	B	B	A	B	B	B	B	B	A	B	A	B	B	A	A	B	B	B	B	B	B	B	A
AMP0183596	2	553.86	2	253737144	B	A	A	A	B	A	A	B	B	B	A	B	B	A	B	B	B	B	B	A	B	B	B	B	A	B	B	B	B	B	A	B	A	B	B	A	A	B	B	B	B	B	B	B	A
AMP0003925	2	555.45	2	372447289	B	A	A	A	B	A	A	B	B	B	A	B	B	A	B	B	B	B	B	A	B	B	B	B	A	B	B	B	B	B	A	B	A	B	B	A	A	B	B	B	B	B	B	B	A
AMP0139969	2	556.48	2	296104478	B	A	A	A	B	A	A	B	B	B	A	B	B	A	B	B	B	B	B	A	B	B	B	B	A	B	B	B	B	B	A	B	A	B	B	A	A	B	B	B	B	B	B	B	A
AMP0002377	2	556.98	2	243066054	B	A	A	A	B	A	A	B	B	B	A	B	B	A	B	B	B	B	B	A	B	B	B	B	A	B	B	B	B	B	A	B	A	B	B	A	A	B	B	B	B	B	B	B	A
AMP0086306	2	557.48	2	260071599	B	A	A	A	B	A	A	B	B	B	A	B	B	A	B	B	B	B	B	A	B	B	B	B	A	B	B	B	B	B	A	B	A	B	B	A	A	B	B	B	B	B	B	B	B
AMP0195895	2	558.51	2	293255155	B	A	A	A	B	A	A	B	B	B	A	B	B	A	B	B	B	B	B	A	B	B	B	B	A	B	B	B	B	B	A	B	A	B	B	A	A	B	B	B	B	B	B	B	A
AMP0180927	2	559.55	2	255219840	B	A	A	A	B	A	B	B	B	B	A	B	B	A	B	B	B	B	B	A	B	B	B	B	A	B	B	B	B	B	A	B	A	B	B	A	A	B	B	B	B	B	B	B	A
AMP0115219	2	560.59	2	203720164	B	A	A	A	B	A	A	B	B	B	A	B	B	A	B	B	B	B	B	A	B	B	B	B	A	B	B	B	B	B	A	B	A	B	B	A	A	B	B	B	B	B	B	B	A
AMP0038974	2	561.63	2	206535861	B	A	A	A	B	A	A	B	B	B	A	B	B	A	B	B	B	B	B	A	B	B	B	B	A	B	B	B	B	B	A	B	A	B	B	A	A	B	B	B	B	B	B	B	A
AMP0228056	2	562.67	2	241790668	B	A	A	A	B	A	A	B	B	B	A	B	B	A	B	B	B	B	B	A	B	B	B	B	A	B	B	B	B	B	A	B	A	B	B	A	A	B	B	B	B	B	B	B	A
AMP0184509	2	563.71	2	349595127	B	A	A	A	B	A	A	B	B	B	A	B	B	A	B	B	B	B	B	A	B	B	B	B	A	B	B	B	B	B	A	B	A	B	B	A	A	B	B	B	B	B	B	B	A
AMP0242715	2	566.45	2	265882508	B	A	A	A	B	A	A	B	B	B	A	B	B	A	B	B	B	B	B	A	B	B	B	B	A	B	B	B	B	A	A	B	B	B	B	A	A	B	B	B	B	B	B	B	A
AMP0071133	2	569.18	2	330516878	B	A	A	A	B	A	A	B	B	B	A	B	B	A	B	B	B	B	B	A	B	B	B	B	A	B	B	B	B	A	A	B	A	B	B	A	A	B	B	B	B	B	B	B	A
AMP0217589	2	569.7	2	291689769	B	A	A	A	B	A	A	B	B	B	A	B	B	A	B	B	B	B	B	A	B	B	B	B	A	B	B	B	B	A	A	B	A	B	B	A	A	B	B	B	B	B	B	B	A
AMP0176789	2	571.3	2	305486705	B	A	A	A	B	A	A	B	B	B	A	B	B	A	B	B	B	B	B	B	B	B	B	B	A	B	B	B	B	A	A	B	A	B	B	A	A	B	B	B	B	B	B	B	A
AMP0272193	2	572.9	2	312579248	B	A	A	A	B	A	A	B	B	B	A	B	B	A	B	B	B	B	B	A	B	B	B	B	A	B	B	B	B	A	A	B	A	B	B	A	A	B	B	B	B	B	B	B	A
AMP0238020	2	573.43	2	332163960	B	A	A	A	B	A	A	B	B	B	A	B	B	A	B	B	B	B	B	A	B	B	B	B	A	B	B	B	B	B	A	B	A	B	B	A	A	B	B	B	B	B	B	B	A
AMP0200900	2	573.96	2	160442862	B	A	A	A	B	A	A	B	B	B	A	B	B	A	B	B	B	B	B	A	B	B	B	B	A	B	B	B	B	B	A	B	A	B	B	A	A	B	B	B	B	B	B	B	A
AMP0128236	2	575	2	163093535	B	A	A	A	B	A	A	B	B	B	A	B	B	A	B	B	B	B	B	A	B	B	B	B	A	B	B	B	B	B	A	B	A	B	B	A	A	B	B	B	B	B	B	B	A
AMP0017987	2	575.5	2	173198136	B	A	A	A	B	A	A	B	B	B	A	B	B	A	B	B	B	B	B	A	B	B	B	B	A	B	B	B	B	B	A	B	A	B	B	A	A	B	B	B	B	B	B	B	A
AMP0137576	2	576.02	2	159719314	B	A	A	A	B	A	A	B	B	B	A	B	B	A	B	B	B	B	B	A	B	B	B	B	A	B	B	B	B	B	A	B	A	B	B	A	A	B	B	B	B	B	B	B	A
AMP0359406	2	576.54	2	164279560	A	A	A	A	B	A	A	B	B	B	A	B	B	A	B	B	B	B	B	A	B	B	B	B	A	B	B	B	B	B	A	B	A	B	B	A	A	B	B	B	B	B	B	B	A
AMP0016937	2	578.69	2	159132143	B	A	A	A	B	A	A	B	B	B	B	B	B	A	B	B	B	B	B	A	B	B	B	B	A	B	B	B	B	B	A	B	A	B	B	A	A	B	B	B	B	B	B	B	A
AMP0239202	2	580.85	5	269585193	B	A	A	A	B	A	A	B	B	B	A	B	B	A	B	B	B	B	B	A	B	B	B	B	A	B	B	B	B	A	A	B	A	B	B	A	A	B	B	B	B	B	B	B	A
AMP0347857	2	581.89	2	173201669	B	A	A	A	B	A	A	B	B	B	A	B	B	A	B	B	B	B	B	A	B	B	B	B	A	B	B	B	B	A	A	B	A	B	B	A	A	B	B	B	B	B	B	B	A
AMP0001840	2	582.39	2	169544919	B	A	A	A	B	A	A	B	B	B	A	B	B	A	B	B	B	B	B	A	B	B	B	B	A	B	B	B	B	A	A	B	A	B	B	A	A	B	B	B	B	B	B	B	A
AMP0300971	2	582.89	2	169255187	B	A	A	A	B	A	A	B	B	B	A	B	B	A	B	B	B	B	B	A	B	B	B	B	A	B	B	B	B	A	A	B	A	B	B	A	A	B	B	B	B	B	B	B	A
AMP0071646	2	583.93	2	162742341	B	A	A	A	B	A	A	B	B	B	A	B	B	A	B	B	B	B	B	A	B	B	B	B	A	B	B	B	B	A	A	B	A	B	B	A	B	B	B	B	B	B	B	B	A
AMP0011409	2	584.46	2	165942215	B	A	A	A	B	A	A	B	B	B	A	B	B	A	B	B	B	B	B	A	B	B	B	B	A	B	B	B	B	B	A	B	A	B	B	A	B	B	B	B	B	B	B	B	A
AMP0210272	2	584.98	2	156778836	B	A	A	A	B	A	A	B	B	B	A	B	B	A	B	B	A	B	B	A	B	B	B	B	A	B	B	B	B	B	A	B	A	B	B	A	B	B	B	B	B	B	B	B	A
AMP0083926	2	585.51	2	156734064	B	A	A	A	B	A	A	B	B	B	A	B	B	A	B	B	A	B	B	A	B	B	B	B	A	B	B	B	B	B	A	B	A	B	B	A	A	B	B	B	B	B	B	B	A
AMP0091837	2	586.03	2	156850958	B	A	A	A	B	A	A	B	B	B	A	B	B	A	B	B	A	B	B	A	B	B	B	B	A	B	B	B	B	A	A	B	A	B	B	A	A	B	B	B	B	B	B	B	A
AMP0003700	2	586.56	2	134359594	B	A	A	A	B	A	A	B	B	B	A	B	B	A	B	B	A	B	B	A	B	B	B	B	A	B	B	B	B	A	A	B	A	B	B	A	A	B	B	B	B	B	B	B	A
AMP0004601	2	587.6	2	119774622	B	A	A	A	B	A	A	B	B	B	A	B	B	A	B	B	A	B	B	A	B	A	B	B	A	B	B	B	B	A	A	B	A	B	B	A	A	B	B	B	B	B	B	B	B
AMP0038663	2	588.1	2	122368907	B	A	A	A	B	A	A	B	B	B	A	B	B	A	B	B	A	B	B	A	B	B	B	B	A	B	B	B	B	A	A	B	A	B	B	A	A	B	B	B	B	B	B	B	B
AMP0212420	2	588.63	2	117288715	B	A	A	A	B	A	B	B	B	B	A	B	B	A	B	B	A	B	B	A	B	B	B	B	A	B	B	B	B	A	A	B	A	B	B	A	A	B	B	B	B	B	B	B	B
AMP0073648	2	590.23	2	113536318	B	A	A	A	B	A	B	B	B	B	A	B	B	B	B	B	A	B	B	A	B	B	B	B	A	B	B	B	B	A	A	B	A	B	B	A	B	B	B	B	B	B	B	B	B
AMP0004265	2	590.74	2	112935889	B	A	A	A	B	A	B	B	B	B	A	B	B	B	B	B	A	B	B	A	B	B	B	B	A	B	B	B	B	A	A	B	A	B	B	A	A	B	B	B	B	B	B	B	B
AMP0071288	2	591.24	2	111831388	B	A	A	A	B	A	B	B	B	B	A	B	B	B	B	B	A	B	B	A	B	B	B	B	A	B	B	B	A	A	A	B	A	B	B	A	A	B	B	B	B	B	B	B	B
AMP0300568	2	592.28	2	79572790	B	A	A	A	B	A	B	B	B	B	A	B	B	B	B	B	A	B	B	A	B	B	B	B	A	B	B	B	B	A	A	B	A	B	B	A	A	B	B	B	B	B	B	B	B
AMP0069977	2	592.8	2	79846119	B	A	A	A	B	A	B	B	B	B	A	B	B	B	B	B	A	B	B	A	B	B	B	B	A	B	B	B	B	B	A	B	A	B	B	A	A	B	B	B	B	B	B	B	B
AMP0032833	2	593.33	2	113391636	B	A	A	A	B	A	B	B	B	B	A	B	B	B	B	B	A	B	B	A	B	B	B	B	A	B	B	B	B	B	A	B	A	B	B	A	A	B	B	B	B	B	B	B	B
AMP0165671	2	593.83	2	112470331	B	A	A	A	B	A	B	B	B	B	A	B	B	B	B	B	A	B	B	A	B	B	B	B	A	B	B	B	B	B	A	B	A	B	B	A	B	B	B	B	B	B	B	B	B
AMP0234413	2	594.86	2	113113894	B	A	A	A	B	A	B	B	B	B	A	B	B	B	B	B	A	B	B	A	B	B	B	B	A	B	B	B	B	B	A	B	A	B	B	A	A	B	B	B	B	B	B	B	B
AMP0188035	2	597.02	2	118180938	B	A	A	A	B	A	B	B	B	B	A	B	B	A	B	B	A	B	B	A	B	B	B	B	A	B	B	B	B	B	A	B	A	B	B	A	A	B	B	B	B	B	B	B	B
AMP0044194	2	597.54	2	118223893	B	A	A	A	B	A	B	B	B	B	A	B	B	A	B	B	A	B	B	A	B	B	B	B	A	B	B	B	B	B	A	B	A	B	B	A	A	B	B	B	B	B	B	B	B
AMP0006280	2	598.06	2	127762214	B	A	A	A	B	A	A	B	B	B	A	B	B	A	B	B	A	B	B	A	B	B	B	B	A	B	B	B	B	B	A	B	A	B	B	A	A	B	B	B	B	B	B	B	B
AMP0203490	2	599.1	2	123891565	B	A	A	B	B	A	A	B	B	B	A	B	B	A	B	B	A	B	B	A	B	B	B	B	A	B	B	B	B	B	A	B	A	B	B	A	B	B	B	B	B	B	B	B	B
AMP0092341	2	599.6	2	127030647	B	A	A	A	B	A	A	B	B	B	A	B	B	A	B	B	A	B	B	A	B	B	B	B	A	B	B	B	B	B	A	B	A	B	B	A	B	B	B	B	B	B	B	B	B
AMP0290326	2	600.1	2	121492138	B	A	A	A	B	A	A	B	B	B	B	B	B	A	B	B	A	B	B	A	B	B	B	B	A	B	B	B	B	B	A	B	A	B	B	A	B	B	B	B	B	B	B	B	B
AMP0146201	2	601.14	2	145223407	B	A	A	A	B	A	A	B	B	B	A	B	B	A	B	B	A	B	B	A	B	B	B	B	A	B	B	B	B	B	A	B	A	B	B	A	B	B	B	B	B	B	B	B	A
AMP0176575	2	603.29	2	130035556	B	A	A	A	B	A	A	B	B	B	A	B	B	A	B	B	A	B	B	A	B	B	B	B	A	B	B	B	B	B	A	B	A	B	B	A	A	B	B	B	B	B	B	B	B
AMP0233267	2	603.81	2	119996099	B	A	A	A	B	A	A	B	B	B	A	B	B	A	B	B	A	B	B	A	B	B	B	B	A	B	B	B	B	B	A	B	A	B	B	A	A	B	B	B	B	B	B	B	B
AMP0128270	2	605.41	2	125233811	B	A	A	A	B	A	A	B	B	B	A	B	B	A	B	B	A	B	B	A	B	B	B	B	A	B	B	B	B	B	A	B	A	B	B	A	A	B	B	B	B	B	B	B	B
AMP0017383	2	605.92	2	129498644	B	A	A	A	B	A	A	B	B	B	A	B	B	A	B	B	A	B	B	A	B	B	B	B	A	B	B	B	B	B	A	B	A	B	B	A	A	B	B	B	B	B	B	B	B
AMP0238954	2	606.44	2	137730090	B	A	A	A	B	A	A	B	B	B	A	B	B	A	B	B	A	B	B	A	B	B	B	B	A	B	B	B	B	B	A	B	A	B	B	A	A	B	B	B	B	B	B	B	A
AMP0005500	2	607.48	2	132571410	B	A	B	A	B	A	A	B	B	B	A	B	B	A	B	B	A	B	B	A	B	B	B	B	A	B	B	B	B	B	A	B	A	B	B	A	A	B	B	B	B	B	B	B	A
AMP0007368	2	607.98	2	147611829	B	A	A	A	B	A	A	B	B	B	A	B	B	A	B	B	A	B	B	A	B	B	B	B	A	B	B	B	B	B	A	B	A	B	B	A	A	B	B	B	B	B	B	B	A
AMP0157670	2	608.49	2	155800233	B	B	A	A	B	A	A	B	B	B	A	B	B	A	B	B	A	B	B	A	B	B	B	B	A	B	B	B	B	B	A	B	A	B	B	A	A	B	B	B	B	B	B	B	A
AMP0227604	2	609.51	2	145029619	B	A	A	A	B	A	A	B	B	A	A	B	B	A	B	B	A	B	B	A	B	B	B	B	A	B	B	B	B	B	A	B	A	B	B	A	A	B	B	B	B	B	B	B	A
AMP0314962	2	610.55	2	144149103	B	A	A	A	B	A	A	B	B	B	A	B	B	A	B	B	A	B	B	A	B	B	B	B	A	B	B	B	B	B	A	B	A	B	B	B	A	B	B	B	B	B	B	B	A
AMP0161793	2	611.6	2	142343944	B	A	A	A	B	A	A	B	B	B	A	B	B	A	B	B	A	B	B	A	B	B	B	B	A	B	B	B	B	B	A	B	A	B	B	A	A	B	B	B	B	B	B	B	A
AMP0324503	2	613.2	7	113024761	B	A	A	A	B	A	A	B	B	B	A	B	B	A	B	B	A	B	B	A	B	B	B	B	A	B	B	B	B	B	A	B	A	B	B	A	A	A	B	B	B	B	B	B	A
AMP0129077	2	613.71	2	154194556	B	A	A	A	B	A	A	B	B	B	A	B	B	A	B	B	A	B	B	A	B	B	B	B	A	B	B	B	B	B	A	B	A	B	B	A	A	B	B	B	B	B	B	B	A
AMP0284824	2	614.75	2	145725293	A	A	A	A	B	A	A	B	B	B	A	B	B	A	B	B	A	B	B	A	B	B	B	B	A	B	B	B	B	B	A	B	A	B	B	A	A	B	B	B	B	B	B	B	A
AMP0021977	2	615.25	2	148735959	A	A	A	A	B	A	A	B	B	B	A	B	B	A	B	B	A	B	B	A	B	B	B	B	A	B	B	B	B	B	A	B	A	B	B	A	A	B	B	B	B	B	B	B	A
AMP0031759	2	615.76	2	131883091	A	A	A	A	B	A	A	B	B	B	A	B	B	A	B	B	A	B	B	A	B	B	B	B	A	B	B	B	B	B	A	B	A	B	B	A	A	B	B	B	B	B	B	B	B
AMP0090973	2	617.34	2	156850958	A	A	A	A	B	A	A	B	B	B	A	B	B	A	B	B	A	B	B	A	B	B	B	B	A	B	B	B	B	B	A	B	A	B	B	A	A	A	B	B	B	B	B	B	A
AMP0034883	2	617.85	2	147605424	A	A	A	A	B	A	A	B	B	B	A	B	B	A	B	B	A	B	B	A	B	B	B	B	A	B	B	B	B	B	A	B	A	B	B	A	A	A	B	B	B	B	B	B	A
AMP0165879	2	618.35	2	130606573	A	A	A	A	B	A	A	B	B	B	A	B	B	A	B	B	A	B	B	A	B	B	B	B	A	B	B	B	B	B	A	B	A	B	B	A	A	A	B	B	B	B	B	B	B
AMP0314963	2	619.39	2	144149103	A	A	A	A	B	A	A	B	B	B	A	B	B	A	B	B	A	B	B	A	B	B	B	B	A	B	B	B	B	B	A	B	A	B	B	A	A	A	B	B	B	B	B	B	A
AMP0209026	2	622.72	2	178871432	A	A	A	A	B	A	A	B	B	B	A	B	B	A	B	B	B	B	B	A	B	B	B	B	A	B	B	B	A	B	A	B	A	B	B	A	A	B	B	B	B	B	B	B	A
AMP0293317	2	623.75	2	160493317	A	A	A	A	B	A	A	B	B	B	A	A	B	A	B	B	B	B	B	A	B	B	B	B	A	B	B	B	B	B	A	B	A	B	B	A	A	B	B	B	B	B	B	B	A
AMP0008914	2	624.26	2	169172645	A	A	A	A	B	A	A	B	B	B	A	B	B	A	B	B	B	B	B	A	B	B	B	B	A	B	B	B	B	B	A	B	A	B	B	A	A	B	B	B	B	B	B	B	A
AMP0179800	2	624.77	2	175391783	A	A	A	A	B	A	A	B	B	B	A	B	B	A	B	B	B	B	B	A	B	B	B	B	A	B	B	B	B	A	A	B	A	B	B	A	A	B	B	B	B	B	B	B	A
AMP0033342	2	626.36	2	341530439	A	A	A	A	B	A	A	B	B	B	A	B	B	A	B	B	B	B	B	A	B	B	B	B	A	B	B	B	B	B	A	B	A	B	B	A	A	B	B	B	B	B	B	B	A
AMP0280337	2	627.42	2	313592890	A	A	A	A	B	A	A	B	B	B	A	B	B	A	B	B	B	B	B	A	B	B	B	B	A	B	B	B	A	B	A	B	A	B	B	A	A	B	B	B	B	B	B	B	A
AMP0348874	2	628.46	2	357239630	A	A	A	A	B	A	A	B	B	B	A	B	B	A	B	B	B	B	B	A	B	B	B	B	A	B	B	B	B	B	A	B	A	B	B	A	A	B	B	B	B	B	B	B	A
AMP0090016	2	629.48	2	287122578	A	A	A	A	B	A	B	B	B	B	A	B	B	A	B	B	B	B	B	A	B	B	B	B	A	B	B	B	B	B	A	B	A	B	B	A	A	B	B	B	B	B	B	B	A
AMP0005282	2	629.98	2	225621384	A	A	A	A	B	A	A	B	B	B	A	B	B	A	B	B	B	B	B	A	B	B	B	B	A	B	B	B	B	B	A	B	A	B	B	A	A	B	B	B	B	B	B	B	A
AMP0041273	2	630.48	2	206648007	A	A	A	A	B	A	A	B	B	B	A	B	B	A	B	B	B	B	B	A	B	B	B	B	A	B	B	B	B	B	A	B	A	B	B	A	A	B	B	B	B	B	B	B	A
AMP0207825	2	631.51	2	340246192	A	A	A	A	B	A	A	B	B	B	A	B	B	A	B	B	B	B	B	A	B	B	B	B	A	B	B	B	B	B	A	B	A	B	B	A	A	B	B	B	B	B	B	B	A
AMP0158291	2	632.56	2	247562959	A	A	A	A	B	A	A	B	B	B	A	B	B	A	B	B	B	B	B	A	B	B	B	B	A	B	B	B	B	A	A	B	A	B	B	A	A	B	B	B	B	B	B	B	A
AMP0324568	2	633.08	2	288028641	A	A	A	A	B	A	A	B	B	B	A	B	B	A	B	B	B	B	B	A	B	B	B	B	A	B	B	B	B	A	A	B	A	B	B	A	A	B	B	B	B	B	B	B	A
AMP0061209	2	635.81	2	286500805	A	A	A	A	B	A	A	B	B	B	A	B	B	A	B	B	B	B	A	A	B	B	B	B	A	A	B	B	B	B	A	B	A	B	B	A	A	A	B	B	B	B	B	B	A
AMP0207056	2	637.41	2	314453801	A	A	A	A	B	A	A	B	B	B	A	B	B	A	B	B	B	B	B	A	B	B	B	B	A	B	B	B	B	B	A	B	A	B	B	A	A	A	B	B	B	B	B	B	A
AMP0029368	2	638.46	2	257722741	A	A	A	A	B	A	A	B	B	B	A	B	B	A	B	B	B	B	B	A	B	B	B	B	A	B	B	B	B	B	A	B	A	B	B	A	A	A	B	B	B	B	B	B	A
AMP0338699	2	639.5	2	351758958	A	A	A	A	B	A	A	B	B	B	A	B	B	A	B	B	B	B	B	A	B	B	B	B	A	B	B	B	B	B	A	B	A	B	B	A	A	A	B	B	B	B	B	B	A
AMP0207604	2	640.53	2	217379858	A	A	A	A	B	A	A	B	B	B	A	B	B	A	B	B	B	B	B	A	B	B	B	B	A	B	B	B	B	B	A	B	A	B	B	A	A	A	B	B	B	B	B	B	A
AMP0020125	2	641.56	2	213017975	A	A	A	A	B	A	A	B	B	B	A	B	B	A	B	B	B	B	B	A	B	B	B	B	A	B	B	B	B	B	A	B	A	B	B	A	A	A	B	B	B	B	B	B	A
AMP0003673	2	642.06	2	229999439	A	A	A	A	B	A	A	B	B	B	A	B	B	A	B	B	B	B	B	A	B	B	B	B	A	B	B	B	B	B	A	B	A	B	B	A	A	A	B	B	B	B	B	B	A
AMP0088679	2	642.56	2	292546657	A	A	A	A	B	A	A	B	B	B	A	B	B	A	B	B	B	B	B	A	B	B	B	B	A	B	B	B	B	B	A	B	A	B	B	A	A	A	B	B	B	B	B	B	A
AMP0118482	2	643.59	2	252187717	A	A	A	A	B	A	A	B	B	B	A	B	B	A	B	B	B	B	B	A	B	B	B	B	A	B	B	B	B	B	A	B	A	B	B	A	A	A	B	B	B	B	B	B	A
AMP0030839	2	644.63	2	315479851	A	A	A	A	B	A	A	B	B	B	A	B	B	A	B	B	B	B	B	A	B	B	B	B	A	B	B	B	B	A	A	B	A	B	B	A	A	A	B	B	B	B	B	B	A
AMP0123823	2	645.67	3	63324535	A	A	A	A	B	A	A	B	B	B	A	B	B	A	B	B	B	B	B	A	B	B	B	B	A	B	B	B	B	B	A	B	A	B	B	A	A	A	B	B	B	B	B	B	A
AMP0091439	2	646.71	2	363165893	B	A	A	A	B	A	A	B	B	B	A	B	B	A	B	B	B	B	B	A	B	B	B	B	A	B	B	B	B	B	A	B	A	B	B	A	A	A	B	B	B	B	B	B	A
AMP0060488	2	647.76	2	330713652	A	A	A	A	B	A	A	B	B	B	A	B	B	A	B	B	B	B	B	A	B	B	B	B	A	B	B	B	B	B	A	B	A	B	B	A	A	A	B	B	B	B	B	B	A
AMP0003631	2	648.83	2	177855790	A	A	A	A	B	A	A	B	B	B	A	B	B	A	B	B	B	B	B	A	B	B	B	B	A	B	B	B	B	B	A	B	A	B	B	A	A	A	B	B	B	B	B	B	A
AMP0280690	2	649.35	2	173859648	B	A	A	A	B	A	A	B	B	B	A	B	B	A	B	B	B	B	B	A	B	B	B	B	A	B	B	B	B	B	A	B	A	B	B	A	A	A	B	B	B	B	B	B	A
AMP0003335	2	649.87	2	169119644	B	A	A	A	B	A	A	B	B	B	A	B	B	A	B	B	B	B	B	A	B	B	B	B	A	B	B	B	B	B	A	B	A	B	B	A	A	B	B	B	B	B	B	B	A
AMP0146114	2	652.03	2	144221608	A	A	A	A	B	A	A	B	B	B	A	B	B	A	B	B	A	B	B	A	B	B	B	B	A	B	B	B	B	B	A	B	A	B	B	A	A	A	B	B	B	B	B	B	A
AMP0191359	2	653.07	2	119519649	A	A	A	A	B	A	A	B	B	B	A	B	B	A	B	B	A	B	B	A	B	B	B	B	A	B	B	B	B	A	A	B	A	B	B	A	A	A	B	B	B	B	B	B	B
AMP0010588	2	653.57	2	119696034	A	A	A	A	B	A	A	B	B	B	A	B	B	A	B	B	A	B	B	A	B	B	B	B	A	B	B	B	B	B	A	B	A	B	B	A	A	A	B	B	B	B	B	B	B
AMP0052708	2	654.1	2	125351725	A	A	A	A	B	A	A	B	B	B	A	B	B	A	B	B	A	B	B	A	B	B	B	B	A	B	B	B	B	B	A	B	A	B	B	A	A	B	B	B	B	B	B	B	B
AMP0142795	2	655.14	2	115986801	B	A	A	A	B	A	B	B	B	B	A	B	B	A	B	B	A	B	B	A	B	B	B	B	A	B	B	B	B	B	A	B	A	B	B	A	A	B	B	B	B	B	B	B	B
AMP0006185	2	655.64	7	271791686	A	A	A	A	B	A	B	B	B	B	A	B	B	A	B	B	A	B	B	A	B	B	B	B	A	B	B	B	B	B	A	B	A	B	B	A	A	B	B	B	B	B	B	B	B
AMP0093402	2	656.15	2	118616198	A	A	A	A	B	A	B	B	B	B	A	B	B	A	B	B	A	B	B	A	B	B	B	B	A	B	B	B	B	B	A	B	A	B	B	A	A	A	B	B	B	B	B	B	B
AMP0032832	2	658.3	2	113391636	A	A	A	A	B	A	B	A	B	B	A	B	B	B	B	B	A	B	B	A	B	B	B	B	A	B	B	B	B	B	A	B	A	B	B	A	A	B	B	B	B	B	B	B	B
AMP0073599	2	658.82	7	294000037	A	A	A	A	B	A	B	B	B	B	A	B	B	B	B	B	A	B	B	A	B	B	B	B	A	B	B	B	B	B	A	B	A	B	B	A	A	B	B	B	B	B	B	B	B
AMP0004264	2	659.34	2	112935889	A	A	A	A	B	A	B	B	B	B	A	B	B	B	B	B	A	B	B	A	B	B	B	B	A	B	B	B	B	B	A	B	A	B	B	A	A	A	B	B	B	B	B	B	B
AMP0033280	2	660.95	2	109176229	A	A	A	A	B	A	A	B	B	B	A	B	B	B	B	B	A	B	B	A	B	B	B	B	A	B	A	B	A	B	A	B	A	B	B	A	A	A	B	B	B	B	B	B	B
AMP0188320	2	664.88	2	91359022	A	A	A	A	A	A	B	B	B	B	A	B	B	B	B	B	A	B	A	A	B	B	B	B	A	B	B	B	A	B	A	B	A	B	B	A	A	B	B	B	B	B	B	B	B
AMP0095253	2	666.49	2	106867608	A	A	A	A	B	A	B	B	B	B	A	B	B	B	B	B	A	B	B	A	B	B	B	B	A	B	B	B	A	B	A	B	A	B	B	A	A	B	B	B	B	B	B	B	B
AMP0020627	2	667.01	2	7947004	A	A	A	A	B	A	B	B	B	B	A	B	B	B	B	B	A	B	B	A	B	B	B	B	A	B	B	B	A	B	A	B	A	B	B	A	A	B	B	B	B	B	B	B	B
AMP0025263	2	667.54	2	110895214	B	A	A	A	B	A	B	B	B	B	A	B	B	B	B	B	A	B	B	A	B	B	B	B	A	B	B	B	A	B	A	B	A	B	B	A	A	B	B	B	B	B	B	B	B
AMP0134198	2	668.07	2	111105589	B	A	A	A	B	A	B	B	B	B	A	B	B	B	B	B	A	B	B	A	B	B	B	B	A	B	B	B	A	B	A	B	A	B	B	A	A	A	B	B	B	B	B	B	B
AMP0222562	2	668.59	2	111216505	A	A	A	A	B	A	B	B	B	B	A	B	B	B	B	B	A	B	B	A	B	B	B	B	A	B	B	B	A	B	A	B	A	B	B	A	A	A	B	B	B	B	B	B	B
AMP0097011	2	669.12	2	109376995	A	A	A	A	B	A	B	B	B	B	A	B	B	B	B	B	A	B	B	A	B	B	B	B	A	B	B	B	A	A	A	B	A	B	B	A	A	A	B	B	B	B	B	B	B
AMP0056906	2	669.65	2	107493006	A	A	A	A	B	A	B	B	B	B	A	B	B	B	B	B	A	B	B	A	B	B	B	B	A	B	B	B	A	A	A	B	A	B	B	A	A	A	B	B	B	B	B	B	B
AMP0006365	2	670.17	2	107566641	A	A	A	A	B	A	B	B	B	B	A	B	B	B	B	B	A	B	B	A	B	B	B	B	A	B	B	B	A	B	A	B	A	B	B	A	A	A	B	B	B	B	B	B	B
AMP0004631	2	670.7	2	88744267	A	A	A	A	B	A	B	B	B	B	A	B	B	B	B	B	A	B	B	A	B	B	B	B	A	B	B	B	A	B	A	B	A	B	B	A	A	A	B	B	B	B	B	B	B
AMP0103710	2	671.2	2	97674357	A	A	A	A	B	A	B	B	B	B	A	B	B	B	B	B	A	B	B	A	B	B	B	B	A	B	B	B	A	B	A	B	A	B	B	A	A	A	B	B	A	B	B	B	B
AMP0224126	2	672.24	2	82817410	A	A	A	A	B	A	B	B	B	B	A	B	B	B	B	B	A	B	B	A	B	B	B	B	A	B	B	B	B	B	A	B	A	B	B	A	A	A	B	B	B	B	B	B	B
AMP0323944	2	672.75	2	82204754	A	A	A	A	B	A	B	B	B	B	A	B	B	B	B	B	A	B	B	A	B	B	B	B	A	B	B	B	B	B	A	B	A	B	B	A	A	A	B	B	B	B	B	B	A
AMP0339007	2	674.91	2	100180145	A	A	A	A	B	A	B	B	B	B	A	B	B	B	B	B	A	B	B	A	B	A	B	B	A	B	B	B	A	B	A	B	A	B	B	A	A	B	B	B	B	B	B	B	B
AMP0339024	2	675.96	2	84428184	A	A	A	A	B	A	B	B	B	B	A	B	B	B	B	B	A	B	B	A	B	B	B	B	A	B	B	B	A	B	A	B	A	B	B	A	A	B	B	B	B	B	B	B	B
AMP0048318	2	676.98	2	82204738	A	A	A	A	B	A	B	B	B	B	A	B	B	B	B	B	A	B	B	A	B	B	B	B	A	B	B	B	B	B	A	B	A	B	B	A	A	B	B	B	B	B	B	B	B
AMP0029117	2	677.48	2	26144786	A	A	A	A	B	A	B	B	B	B	A	B	B	B	B	B	A	B	B	A	B	B	B	B	A	B	B	B	A	B	A	B	A	B	B	A	A	B	B	B	B	B	B	B	B
AMP0335341	2	677.99	2	83285755	A	A	A	A	B	A	B	B	B	B	A	B	B	B	B	B	A	B	B	A	B	B	B	B	A	B	B	B	A	B	A	B	A	B	B	A	A	B	B	B	B	B	B	B	B
AMP0339047	2	679.02	2	98466304	A	A	A	A	B	A	B	B	B	B	A	B	B	B	B	B	A	B	B	A	B	B	B	B	A	B	B	B	A	A	A	B	A	B	B	A	A	B	B	B	B	B	B	B	B
AMP0037553	2	680.61	2	92070833	B	A	A	A	B	A	B	B	B	B	A	B	B	B	B	B	A	B	B	A	B	B	B	B	A	B	B	B	A	B	A	B	A	B	B	A	A	A	B	B	B	B	B	B	B
AMP0238015	2	681.12	4	225682283	B	A	A	A	B	A	B	B	B	B	A	B	B	B	B	B	A	B	B	A	B	B	B	B	A	B	B	B	A	B	A	B	A	B	B	A	A	B	B	B	B	B	B	B	B
AMP0157066	2	681.64	2	100317432	B	A	A	A	B	A	B	B	B	B	A	B	B	B	B	B	A	B	B	A	B	B	B	B	A	B	B	B	A	B	A	B	A	B	B	A	A	B	B	B	B	B	B	B	B
AMP0097761	2	682.68	2	95335987	B	A	A	A	B	A	B	B	B	B	A	B	B	B	B	B	A	B	B	A	B	B	B	B	A	B	B	B	A	B	A	B	A	B	B	A	B	B	B	B	B	B	B	B	B
AMP0007269	2	683.18	2	86404361	B	A	A	A	B	A	B	B	B	B	A	B	B	B	B	B	A	B	B	A	B	B	B	B	A	B	B	B	A	B	A	B	A	B	B	A	A	B	B	B	B	B	B	B	B
AMP0233514	2	683.69	2	84914283	B	A	A	A	B	A	B	B	B	B	A	B	B	B	B	B	A	B	B	A	B	B	B	B	A	B	B	B	A	B	A	B	A	B	B	A	A	B	B	B	B	B	B	B	B
AMP0229983	2	684.72	2	100222327	B	A	A	A	B	A	B	B	B	B	A	B	B	B	B	B	A	B	B	A	B	B	B	B	A	B	B	B	A	B	A	B	A	B	B	A	A	B	B	B	B	B	B	B	B
AMP0335340	2	686.3	2	83285755	B	A	A	A	B	A	B	B	B	B	A	B	B	B	B	B	A	B	B	A	B	B	B	B	A	B	B	B	A	A	A	B	A	B	B	A	A	B	B	B	B	B	B	B	B
AMP0031046	2	686.82	2	93030070	B	A	A	A	B	A	B	B	B	B	A	B	B	B	B	B	A	B	B	A	B	B	B	B	A	B	B	B	A	A	A	B	A	B	B	A	A	B	B	B	B	B	B	B	B
AMP0251108	2	687.32	2	93798128	B	A	A	A	B	A	B	B	B	B	A	B	B	B	B	B	A	B	B	A	B	A	B	B	A	B	B	B	A	A	A	B	A	B	B	A	A	B	B	B	B	B	B	B	B
AMP0017775	2	688.36	2	81922511	B	A	A	A	B	A	B	B	B	B	A	B	B	B	B	B	A	B	B	A	B	B	B	B	A	B	B	B	B	A	A	B	A	B	B	A	A	B	B	B	B	B	B	B	B
AMP0204893	2	688.88	2	82892195	B	A	A	A	B	A	B	B	B	B	A	B	B	B	B	B	A	B	B	A	B	B	B	B	A	B	B	B	B	A	A	B	A	B	B	A	B	B	B	B	B	B	B	B	B
AMP0035738	2	689.41	2	99608894	B	A	A	A	B	A	B	B	B	B	A	B	B	B	B	B	A	B	B	A	B	B	B	B	A	B	B	B	A	A	A	B	A	B	B	A	B	B	B	B	B	B	B	B	B
AMP0037133	2	691.01	2	106696387	B	A	A	A	B	A	B	B	B	B	A	B	B	B	B	B	A	B	B	A	B	B	B	B	A	B	B	B	A	A	A	B	A	B	B	A	B	B	B	B	B	B	B	B	B
AMP0117942	2	692.07	2	107567030	B	A	A	A	B	A	B	B	B	B	A	B	B	B	B	B	A	B	B	A	B	B	B	B	A	B	B	B	A	A	A	B	A	B	B	A	A	B	B	B	B	B	B	B	B
AMP0281758	2	692.6	2	107191214	B	A	A	A	B	A	B	B	B	B	A	B	B	B	B	B	A	B	B	A	B	B	B	B	A	B	B	B	A	B	A	B	A	B	B	A	A	B	B	B	B	B	B	B	B
AMP0034959	2	693.64	2	110173328	B	A	A	A	B	A	B	B	B	B	A	B	B	B	B	B	A	B	B	A	B	B	B	B	A	B	B	B	A	B	A	B	A	B	B	A	A	B	B	B	B	B	B	B	B
AMP0006348	2	694.14	2	107566641	B	A	A	A	B	A	B	B	B	B	A	B	B	B	B	B	A	B	B	A	B	B	B	B	A	B	B	B	A	B	A	B	A	B	B	A	A	B	B	B	B	B	B	B	B
AMP0095254	2	694.66	2	106867608	B	A	A	A	B	A	B	B	B	B	A	B	B	B	B	B	A	B	B	A	B	B	B	B	A	B	B	B	A	A	A	B	A	B	B	A	A	B	B	B	B	B	B	B	B
AMP0145318	2	695.18	2	106484501	B	A	A	A	B	A	B	B	B	B	A	B	B	B	B	B	A	B	B	A	B	B	B	B	A	B	B	B	A	A	A	B	A	B	B	A	A	B	B	B	B	B	B	B	B
AMP0176679	2	697.92	2	83218052	B	A	A	A	B	A	B	B	B	B	A	B	B	B	B	B	A	B	B	A	B	B	B	B	A	B	B	B	B	A	A	B	A	B	B	A	A	B	B	B	B	B	B	B	B
AMP0048320	2	698.98	2	82204738	B	A	A	A	B	A	B	B	B	B	A	B	B	B	B	B	A	B	B	A	B	B	B	B	A	B	B	B	B	B	A	B	A	B	B	A	A	B	B	B	B	B	B	B	B
AMP0214952	2	699.5	2	80641285	B	A	A	A	B	A	B	B	B	B	A	B	B	B	B	B	A	B	B	A	B	B	B	B	A	B	B	B	B	B	A	B	A	B	B	A	A	B	B	B	B	B	B	B	B
AMP0303817	2	701.11	2	78659758	B	A	A	A	B	A	B	B	B	B	A	B	B	B	B	B	A	B	B	A	B	B	B	B	A	B	B	B	B	B	A	B	B	B	B	A	A	B	B	B	B	B	B	B	B
AMP0317046	2	702.16	2	78734728	B	A	A	A	B	A	B	B	B	B	A	B	B	B	B	B	A	B	B	A	B	B	B	B	A	B	B	B	B	B	A	B	A	B	B	A	A	B	B	B	B	B	B	B	B
AMP0048929	2	703.22	2	78220630	A	A	A	A	B	A	B	B	B	B	A	B	B	B	B	B	A	B	B	A	B	B	B	B	A	B	B	B	B	B	A	B	A	B	B	A	A	B	B	B	B	B	B	B	B
AMP0070364	2	705.95	2	74615694	B	A	A	A	B	A	B	B	B	B	A	B	B	B	B	B	A	B	B	A	B	B	B	B	A	B	B	B	B	B	A	B	A	B	B	A	B	B	B	B	B	B	B	B	B
AMP0017404	2	706.47	2	77797672	B	A	A	A	B	A	B	B	B	B	A	B	B	B	B	B	A	B	B	A	B	B	B	B	A	B	B	B	B	B	A	B	A	B	B	A	A	B	B	B	B	B	B	B	B
AMP0014260	2	706.99	2	73022593	B	A	A	A	B	A	B	B	B	B	A	B	B	B	B	B	A	B	B	A	B	B	B	B	A	B	B	B	B	B	A	B	A	B	B	A	A	B	B	B	B	B	B	B	B
AMP0007167	2	707.52	2	70614709	B	A	A	A	B	A	B	B	B	B	A	B	B	B	B	B	A	B	B	A	B	B	B	B	A	B	B	B	B	A	A	B	A	B	B	A	A	B	B	B	B	B	B	B	B
AMP0055709	2	708.04	2	64658029	B	A	A	A	B	A	B	B	B	B	A	B	B	B	B	B	A	B	B	A	B	B	B	B	A	B	B	B	B	A	A	B	A	B	B	A	A	B	B	B	B	B	B	B	B
AMP0083255	2	708.55	5	152780855	B	A	A	A	B	A	B	B	B	B	A	B	B	B	B	B	A	B	B	A	B	B	B	B	A	B	B	B	B	A	A	B	A	B	B	A	A	B	B	B	B	B	B	B	B
AMP0134658	2	710.15	2	77891004	B	A	A	A	B	A	B	B	B	B	A	B	B	B	B	B	A	B	B	A	B	B	B	B	A	B	B	B	B	A	A	B	A	B	B	A	A	B	B	B	B	B	B	B	B
AMP0168747	2	711.2	2	76620459	A	A	A	A	B	A	B	B	B	B	A	B	B	B	B	B	A	B	B	A	B	B	B	B	A	B	B	B	B	A	A	B	A	B	B	A	A	B	B	B	B	B	B	B	B
AMP0336492	2	712.23	2	77382846	B	A	A	A	B	A	B	B	B	B	A	B	B	B	B	B	A	B	B	A	B	B	B	B	A	B	B	B	B	B	A	B	A	B	B	A	A	B	B	B	B	B	B	B	B
AMP0037611	2	712.73	2	74713353	A	A	A	A	B	A	B	B	B	B	A	B	B	B	B	B	A	B	B	A	B	B	B	B	A	B	B	B	B	B	A	B	A	B	B	A	A	B	B	B	B	B	B	B	B
AMP0283746	2	713.24	2	76526585	A	A	A	A	B	A	B	B	B	B	A	B	B	B	B	B	A	B	B	A	B	B	B	B	A	B	B	B	B	B	A	B	A	B	B	A	A	B	B	B	B	B	B	B	B
AMP0070363	2	714.28	2	74615694	A	A	A	A	B	A	B	B	B	B	A	B	B	B	B	B	A	B	B	A	B	B	B	B	A	B	B	B	B	B	A	B	A	B	B	A	A	A	B	B	B	B	B	B	B
AMP0070914	2	714.8	2	73096673	A	A	A	A	B	A	B	B	B	B	A	B	B	B	B	B	A	B	B	A	B	B	B	B	A	B	B	B	B	B	A	B	A	B	B	A	A	A	B	B	B	B	B	B	B
AMP0014274	2	715.33	2	73022593	A	A	A	A	B	A	B	B	B	B	A	B	B	B	B	B	A	B	B	A	B	B	B	B	A	B	B	B	B	B	A	B	A	B	B	A	A	B	B	B	B	B	B	B	B
AMP0185798	2	716.37	2	70230367	A	A	A	A	B	A	B	B	B	B	A	B	B	B	B	B	A	B	A	A	B	B	B	B	A	B	B	B	B	B	A	B	A	B	B	A	A	B	B	B	B	B	B	B	B
AMP0007165	2	716.87	2	70614709	A	A	A	A	B	A	B	B	B	B	A	B	B	B	B	B	A	B	B	A	B	B	B	B	A	B	B	B	B	B	A	B	A	B	B	A	A	B	B	B	B	B	B	B	B
AMP0103917	2	717.37	2	68222732	A	A	A	A	B	A	B	B	B	B	A	B	B	B	B	B	A	B	B	A	B	B	B	B	A	B	B	B	B	B	A	B	A	B	B	A	A	B	B	B	B	B	B	B	B
AMP0154897	2	718.41	2	63858521	A	A	A	A	B	A	B	B	B	B	A	B	B	B	B	B	A	B	B	A	B	B	B	B	A	B	B	B	B	B	A	B	A	B	B	A	A	B	B	B	B	B	B	B	B
AMP0253442	2	718.94	2	63417043	A	A	A	A	B	A	B	B	B	B	A	B	B	B	B	B	A	B	B	A	B	B	B	B	A	B	B	B	B	B	A	B	A	B	B	A	A	A	B	B	B	B	B	B	B
AMP0040440	2	719.46	2	70111465	A	A	A	A	B	A	B	B	B	B	A	B	B	B	B	B	A	B	B	A	B	B	B	B	A	B	B	B	B	B	A	B	A	B	B	A	A	A	B	B	B	B	B	B	B
AMP0322558	2	719.98	2	66826168	A	A	A	A	B	A	B	B	B	B	A	B	B	B	B	B	A	B	B	A	B	B	B	A	A	B	B	B	B	B	A	B	A	B	B	A	A	A	B	B	B	B	B	B	B
AMP0006766	2	723.31	4	3088208	A	A	A	A	B	A	B	B	B	B	A	B	B	B	B	B	A	B	B	A	B	B	B	B	A	B	B	B	B	B	A	B	A	B	B	A	B	B	B	B	B	B	B	B	A
AMP0163061	2	724.37	2	61772486	A	A	A	A	B	A	B	B	B	B	A	B	B	B	B	B	A	B	B	A	B	B	B	B	A	B	B	B	B	B	A	B	A	B	B	A	B	B	B	B	B	B	B	B	A
AMP0015177	2	725.97	2	58693441	A	A	A	A	B	A	B	B	B	B	A	B	B	B	B	B	A	B	B	A	B	B	B	B	A	B	B	B	B	B	A	B	A	B	B	A	B	B	B	B	B	B	B	B	A
AMP0045572	2	727.59	2	57847867	B	A	A	A	B	A	B	B	B	B	A	B	B	B	B	B	A	B	B	A	B	B	B	B	A	B	B	B	B	B	A	B	A	B	B	A	B	B	B	B	B	B	B	B	A
AMP0017715	2	728.11	5	510542464	B	A	A	A	B	A	B	B	B	B	A	B	B	B	B	B	A	B	B	A	B	B	B	B	A	B	B	B	B	A	A	B	A	B	B	A	B	B	B	B	B	B	B	B	A
AMP0150493	2	729.73	2	61099097	B	A	A	A	B	A	B	B	B	B	A	B	B	B	B	B	A	B	B	A	B	B	B	B	A	B	B	B	B	A	A	B	A	B	B	A	B	B	B	B	B	B	B	B	A
AMP0109829	2	730.25	2	61669852	B	A	A	A	B	A	B	B	B	B	A	B	B	B	B	B	A	B	B	A	B	B	B	B	A	B	B	B	B	B	A	B	A	B	B	A	B	B	B	B	B	B	B	B	A
AMP0230995	2	731.32	2	62161715	B	A	A	A	B	A	B	B	B	B	A	B	B	B	B	B	A	B	B	A	B	B	B	B	A	B	B	B	B	B	A	B	A	B	B	A	B	B	B	B	B	B	B	B	A
AMP0071959	2	732.36	2	62390170	B	A	A	A	B	A	B	B	B	B	A	B	B	B	B	B	A	B	B	A	B	B	B	B	A	B	B	B	B	A	A	B	A	B	B	A	B	B	B	B	B	B	B	B	A
AMP0154985	2	732.86	2	62453471	B	A	A	A	B	A	B	B	B	B	A	B	B	B	B	B	A	B	B	A	B	B	B	B	A	B	B	B	B	B	A	B	A	B	B	A	B	B	B	B	B	B	B	B	A
AMP0184891	2	733.38	2	63028626	B	A	A	A	B	A	B	B	B	B	A	B	B	B	B	B	A	B	B	A	B	B	B	B	A	B	B	B	B	B	A	B	A	B	B	A	B	B	B	B	B	B	B	B	A
AMP0204019	2	737.94	2	50246452	B	A	A	A	B	A	B	B	B	B	A	B	B	B	B	B	A	B	B	A	B	B	B	B	B	B	B	B	B	B	A	B	A	B	B	A	B	B	B	B	B	B	B	B	A
AMP0119140	2	739.01	2	47076040	B	A	A	A	B	A	B	B	B	B	A	B	B	B	B	B	A	B	A	A	B	B	B	B	B	B	B	B	B	B	A	B	A	B	B	A	B	B	B	B	B	B	B	B	A
AMP0056397	2	739.53	2	46371014	B	A	A	A	B	A	B	B	B	B	A	B	B	B	B	B	A	B	A	A	B	B	B	B	B	B	B	B	B	A	A	B	A	B	B	A	B	B	B	B	B	B	B	B	A
AMP0035275	2	740.06	2	50352078	B	A	A	A	B	A	B	B	B	B	A	B	B	B	B	B	A	B	B	A	B	B	B	B	B	B	B	B	B	A	A	B	A	B	B	A	B	B	B	B	B	B	B	B	A
AMP0031549	2	740.57	2	54441954	B	A	A	A	B	A	B	B	B	B	A	B	B	B	B	B	A	B	B	A	B	B	B	B	B	B	B	B	B	A	A	B	A	B	B	B	B	B	B	B	B	B	B	B	A
AMP0206511	2	742.15	2	50528925	B	A	A	A	B	A	B	B	B	B	A	B	B	B	B	B	A	B	B	A	B	B	B	B	B	B	B	B	B	B	A	B	A	B	B	A	B	B	B	B	B	B	B	B	A
AMP0019065	2	742.66	2	56746661	B	A	A	A	B	A	B	B	B	B	A	B	B	B	B	B	A	B	B	A	B	B	B	B	B	B	B	B	B	B	A	B	A	B	B	A	B	B	B	B	B	B	B	B	A
AMP0123657	2	743.19	2	53772833	B	A	A	A	B	A	B	B	B	B	A	B	B	B	B	B	A	B	B	A	B	B	B	B	B	B	B	B	B	B	A	B	A	B	B	B	B	B	B	B	B	B	B	B	A
AMP0031547	2	743.71	2	54441954	B	A	A	A	B	A	B	B	B	B	A	B	B	B	B	B	A	B	B	A	B	B	B	B	B	B	B	B	B	B	A	B	A	B	B	B	B	B	B	B	B	B	B	B	A
AMP0090142	2	744.22	2	54137606	A	A	A	A	B	A	B	B	B	B	A	B	B	B	B	B	A	B	B	A	B	B	B	B	B	B	B	B	B	B	A	B	A	B	B	B	B	B	B	B	B	B	B	B	A
AMP0212848	2	745.8	2	56544789	B	A	A	A	B	A	B	B	B	B	A	B	B	B	B	B	A	B	B	A	B	B	B	B	B	B	B	B	B	A	A	B	A	B	B	A	B	B	B	B	B	B	B	B	A
AMP0206508	2	746.31	3	510495220	A	A	A	A	B	A	B	B	B	B	A	B	B	B	B	B	A	B	B	A	B	B	B	B	B	B	B	B	B	A	A	B	A	B	B	A	B	B	B	B	B	B	B	B	A
AMP0020572	2	746.84	2	47691180	A	A	A	A	B	A	B	B	B	B	A	B	B	B	B	B	A	B	B	A	B	B	B	B	B	B	B	B	B	B	A	B	A	B	B	A	B	B	B	B	B	B	B	B	A
AMP0059419	2	747.37	7	433866574	A	A	A	A	B	A	B	B	B	B	A	B	B	B	B	B	A	B	A	A	B	B	B	B	B	B	B	B	B	B	A	B	A	B	B	A	B	B	B	B	B	B	B	B	A
AMP0024811	2	747.89	2	45115497	A	A	A	A	B	A	B	B	B	B	A	B	B	B	B	B	A	B	A	A	B	B	B	B	B	B	B	B	B	B	A	B	A	B	B	A	B	B	B	B	B	B	B	B	A
AMP0066152	2	749.51	2	44497620	A	A	A	A	B	A	B	B	B	B	A	B	B	B	B	B	A	B	A	A	B	B	B	B	B	B	B	B	B	B	A	B	A	B	B	A	B	B	B	B	B	B	B	B	A
AMP0010715	2	751.12	2	44511232	B	A	A	A	B	A	B	B	B	B	A	B	B	B	B	B	A	B	A	A	B	B	B	B	B	B	B	B	B	A	A	B	A	B	B	A	B	B	B	B	B	B	B	B	A
AMP0159928	2	753.86	2	40203513	B	B	A	A	B	A	B	B	B	A	A	B	B	B	B	B	A	B	A	A	B	B	B	B	B	B	B	B	B	A	A	B	A	B	B	A	B	B	B	B	B	B	B	B	A
AMP0056010	2	754.92	2	44114750	B	B	A	A	B	A	B	B	B	A	A	B	B	B	B	B	A	B	A	A	B	B	B	B	B	B	B	B	B	A	A	B	A	B	B	A	B	B	B	B	B	B	B	B	A
AMP0076666	2	755.43	2	40224114	B	B	A	A	B	A	B	B	B	A	A	B	B	B	B	B	A	B	A	A	B	B	B	B	B	B	B	B	B	B	A	B	A	B	B	A	B	B	B	B	B	B	B	B	A
AMP0277257	2	757.58	2	40032145	B	B	A	A	B	A	B	B	B	A	A	B	B	B	B	B	A	B	A	A	B	B	B	B	B	B	B	B	B	A	A	B	A	B	B	A	B	B	B	B	B	B	B	B	A
AMP0259048	2	758.09	2	41076321	B	B	A	A	B	A	B	B	B	A	A	B	B	B	B	B	A	B	A	A	B	B	B	B	B	B	B	B	B	A	A	B	A	B	B	A	B	B	B	B	B	B	B	B	A
AMP0006921	2	758.62	2	44016361	B	B	A	A	B	A	B	B	B	A	A	B	B	B	B	B	A	B	A	A	B	B	B	B	B	B	B	B	B	B	A	B	A	B	B	A	B	B	B	B	B	B	B	B	A
AMP0135853	2	759.69	2	39979099	B	B	A	A	B	A	B	B	B	A	A	B	B	B	B	B	A	B	A	A	B	B	B	B	B	B	B	B	B	B	A	B	A	B	B	A	B	B	B	B	B	B	B	B	A
AMP0135852	2	761.3	2	39979099	B	B	A	A	B	A	B	B	B	A	A	B	B	B	B	B	A	B	A	A	B	B	B	B	B	B	B	B	B	A	A	B	A	B	B	A	B	B	B	B	B	B	B	B	A
AMP0277256	2	761.82	2	40032145	B	B	A	A	B	A	B	B	B	A	A	B	B	B	B	B	A	B	A	A	B	B	B	B	B	B	B	B	B	A	A	B	A	B	B	A	B	B	B	B	B	B	B	B	A
AMP0091610	2	765.14	2	39274541	B	B	A	A	B	A	B	A	B	A	A	B	B	B	B	B	A	B	A	A	B	B	A	A	B	B	B	B	B	B	A	B	A	B	B	A	B	B	B	B	B	B	B	B	A
AMP0071213	2	765.66	2	39169658	B	B	A	A	B	A	B	A	B	A	A	B	B	B	B	B	A	B	A	A	B	B	A	A	B	B	B	B	B	A	A	B	A	B	B	A	B	B	B	B	B	B	B	B	A
AMP0165442	2	766.18	2	37808453	B	B	A	A	B	A	B	A	B	A	A	B	B	B	B	B	A	B	A	A	B	B	A	A	B	B	B	B	B	A	A	B	A	B	B	A	B	B	B	B	B	B	B	B	A
AMP0086270	2	767.25	2	37480732	B	B	A	A	B	A	B	A	B	A	A	B	B	B	B	B	A	B	A	A	B	B	A	A	B	B	B	B	B	A	A	B	A	B	B	A	B	B	B	B	B	B	B	B	A
AMP0078940	2	769.41	2	38852888	B	B	A	A	B	B	B	A	B	B	A	B	B	B	B	B	A	B	A	A	B	B	A	A	B	B	B	B	B	B	A	B	A	B	B	A	B	B	B	B	B	B	B	B	A
AMP0091611	2	770.46	2	39274541	B	B	A	A	B	A	B	A	B	A	A	B	B	B	B	B	A	B	A	A	B	B	A	A	B	B	B	B	B	B	A	B	A	B	B	A	B	B	B	B	B	B	B	B	A
AMP0047456	2	771.5	2	35995723	B	B	A	A	B	A	B	A	B	A	A	B	B	B	B	B	A	B	A	A	B	B	A	A	B	B	B	B	B	B	A	B	A	B	B	A	B	B	B	B	B	B	B	B	A
AMP0064484	2	772	2	38094865	B	B	A	A	B	A	B	A	B	A	A	B	B	B	B	B	A	B	A	A	B	B	A	A	B	B	B	B	B	B	A	B	A	B	B	A	B	B	B	B	B	B	B	B	A
AMP0031930	2	772.53	2	37422761	B	B	A	A	B	A	B	A	B	A	A	B	B	B	B	B	A	B	A	A	B	B	A	A	B	B	B	B	B	B	A	B	A	B	B	A	B	B	B	B	B	B	B	B	A
AMP0031929	2	773.06	2	37422761	B	B	A	A	B	A	B	A	B	A	A	B	B	B	B	B	A	B	A	A	B	B	A	A	B	B	B	B	B	B	A	B	A	B	B	A	B	B	B	B	B	B	B	B	A
AMP0020158	2	773.58	2	35772431	B	B	A	A	B	A	B	A	B	A	A	B	B	B	B	B	A	B	A	A	B	B	A	A	B	B	B	B	B	B	A	B	A	B	B	A	B	B	B	B	B	B	B	B	A
AMP0110486	2	774.11	2	35543252	B	B	A	A	B	A	B	A	B	A	A	B	B	B	B	B	A	B	A	A	B	B	A	A	B	B	B	B	B	A	A	B	A	B	B	A	B	B	B	B	B	B	B	B	A
AMP0153002	2	778.04	2	33772157	B	B	A	A	B	A	A	A	B	A	A	B	B	A	B	B	A	B	A	A	B	B	A	A	B	B	B	B	B	A	A	B	A	B	B	A	B	B	B	B	B	A	B	B	A
AMP0258716	2	778.56	2	34849727	B	B	A	A	B	A	A	A	B	A	A	B	B	A	B	B	A	B	A	A	B	B	A	A	B	B	B	B	B	A	A	B	A	B	B	A	B	B	B	B	B	A	B	B	A
AMP0166282	2	779.09	2	34765472	B	B	A	A	B	A	A	A	B	A	A	B	B	A	B	B	A	B	A	A	B	B	A	A	B	B	B	B	B	B	A	B	A	B	B	A	B	B	B	B	B	A	B	B	A
AMP0061883	2	780.14	2	33782838	B	B	A	A	B	A	A	A	B	A	A	B	B	A	B	B	A	B	A	A	B	B	A	A	B	B	B	B	B	B	A	B	A	B	B	A	B	B	B	B	B	A	B	B	A
AMP0053555	2	781.18	6	363191812	B	B	A	A	B	A	A	A	B	A	A	B	B	A	B	B	A	B	A	A	B	B	A	A	B	B	B	B	B	B	A	B	A	B	B	A	B	B	B	B	B	A	B	B	A
AMP0346591	2	782.78	2	32179430	B	B	A	A	B	A	A	A	B	A	A	B	B	A	B	B	A	B	A	A	B	B	A	A	B	B	B	B	B	B	A	B	A	B	B	A	B	B	B	B	B	A	B	B	A
AMP0204136	2	784.37	2	33012581	B	B	A	A	B	A	A	A	B	A	A	B	B	A	B	B	A	B	A	A	B	B	A	A	B	B	B	B	B	B	A	B	A	B	B	A	B	B	B	B	B	A	B	B	A
AMP0045929	2	784.88	2	32322361	B	B	A	A	B	A	A	A	B	A	A	B	B	A	B	B	A	B	A	A	B	B	A	A	B	B	B	B	B	B	A	B	A	B	B	A	B	B	B	B	B	A	B	B	A
AMP0050892	2	785.4	2	32097148	B	B	A	A	B	A	A	A	B	A	A	B	B	A	B	B	A	B	A	A	B	B	A	A	B	B	B	B	B	B	A	B	A	B	B	A	B	B	B	B	B	A	B	B	A
AMP0027940	2	785.92	7	164274044	B	B	A	A	B	A	A	A	B	A	A	B	B	A	B	B	A	B	A	A	B	B	A	A	B	B	B	B	B	A	A	B	A	B	B	A	B	B	B	B	B	A	B	B	A
AMP0134711	2	788.08	2	31940105	B	B	A	A	B	A	A	A	B	A	A	B	B	A	B	B	A	B	A	A	B	B	A	A	B	B	B	B	B	B	A	B	A	B	B	A	B	B	B	B	B	A	B	B	A
AMP0136652	2	788.61	2	32534073	B	B	A	A	B	A	A	A	B	A	A	B	B	A	B	B	A	B	A	A	B	B	A	A	B	B	B	B	B	B	A	B	A	B	B	A	B	B	B	B	B	A	B	B	A
AMP0112047	2	789.13	1	494540326	B	B	A	A	B	A	A	A	B	A	A	B	B	A	B	B	A	B	A	A	B	B	A	A	B	B	B	B	B	A	A	B	A	B	B	A	B	B	B	B	B	A	B	B	A
AMP0025380	2	790.75	2	31649058	B	B	A	A	B	A	A	A	B	A	A	B	B	A	B	B	A	B	A	A	B	B	A	A	B	B	B	B	B	A	B	B	A	B	B	A	B	B	B	B	B	A	B	B	A
AMP0326827	2	793.49	2	29141333	B	B	A	A	B	A	A	A	B	A	A	A	B	A	B	B	A	B	A	A	B	B	A	A	B	B	B	B	B	A	B	B	A	B	B	A	B	B	B	B	B	A	B	B	A
AMP0137691	2	795.64	2	31277671	B	B	A	A	B	A	A	A	B	A	A	A	B	A	B	B	A	B	A	A	B	B	A	A	B	B	B	B	B	A	B	B	A	B	B	A	B	B	B	B	B	A	B	B	A
AMP0060164	2	796.16	2	31230322	B	B	A	A	B	A	A	A	B	A	A	A	B	A	B	B	A	B	A	A	B	B	A	A	B	B	B	B	B	A	B	B	A	B	B	A	B	B	B	B	B	A	B	B	A
AMP0048943	2	796.69	2	31256590	B	B	A	A	B	A	A	A	B	A	A	A	B	A	B	B	A	B	A	A	B	B	A	A	B	B	B	B	B	B	B	B	A	B	B	A	B	B	B	B	B	A	B	B	A
AMP0166571	2	797.75	3	36324579	B	B	A	A	B	A	A	A	B	A	A	A	B	A	B	B	A	B	A	A	B	B	A	A	B	B	B	B	B	B	B	B	A	B	B	A	B	B	B	B	B	A	B	B	A
AMP0328734	2	798.27	2	30258727	B	B	A	A	B	A	A	A	B	A	A	A	B	A	B	B	A	B	A	A	B	B	A	A	B	B	B	B	B	B	B	B	A	B	B	A	B	B	B	B	B	A	B	B	A
AMP0143802	2	801.01	2	28120985	B	B	A	A	B	A	A	A	B	A	A	A	B	A	B	B	A	B	A	A	B	B	B	B	B	B	B	B	B	A	B	B	A	B	B	A	B	B	B	B	B	A	B	B	A
AMP0030798	2	801.53	2	27838773	B	B	A	A	B	A	A	A	B	A	A	A	B	A	B	B	A	B	A	A	B	B	B	B	B	B	B	B	B	A	B	B	A	B	B	A	B	B	B	B	B	A	B	B	A
AMP0143890	2	802.57	2	28120985	B	B	A	A	B	A	A	A	B	A	A	A	B	A	B	B	A	B	A	A	B	B	B	B	B	B	B	B	B	A	B	B	A	B	B	A	B	B	B	B	B	A	B	B	A
AMP0030775	2	803.07	2	27838773	B	B	A	A	B	A	A	A	B	A	A	A	B	A	B	B	A	B	A	A	B	B	B	B	B	B	B	B	B	A	B	B	A	B	B	A	B	B	B	B	B	A	B	B	A
AMP0219899	2	803.58	2	27964076	B	B	A	A	B	A	A	A	B	A	A	A	B	A	B	B	A	B	A	A	B	B	B	B	B	B	B	B	B	A	B	B	A	B	B	B	B	B	B	B	B	A	B	B	A
AMP0060359	2	804.61	2	27089891	B	B	A	A	B	A	A	A	B	A	A	A	B	A	B	B	B	B	A	A	B	B	B	B	B	B	B	B	B	A	B	B	A	B	B	A	B	B	B	B	B	A	B	B	A
AMP0174627	2	805.14	2	27480700	B	B	A	A	B	A	A	A	B	A	A	A	B	A	B	B	B	B	A	A	B	B	B	B	B	B	B	B	B	B	B	B	A	B	B	A	B	B	B	B	B	A	B	B	A
AMP0174628	2	806.74	2	27480700	B	B	A	A	B	A	A	A	B	A	A	A	B	A	B	B	B	B	A	A	B	B	B	B	B	B	B	B	B	B	B	B	A	B	B	A	B	A	B	B	B	A	B	B	A
AMP0006753	2	807.25	2	26969104	B	B	A	A	B	A	A	A	B	A	A	A	B	A	B	B	B	B	A	A	B	B	B	B	B	B	B	B	B	B	B	B	A	B	B	A	B	B	B	B	B	A	B	B	A
AMP0060360	2	807.78	2	27089891	B	B	A	A	B	A	A	A	B	A	A	A	B	A	B	B	B	B	A	A	B	B	B	B	B	B	B	B	B	A	B	B	A	B	B	A	B	B	B	B	B	A	B	B	A
AMP0022073	2	808.84	2	24032706	B	B	A	A	B	A	A	A	B	A	A	A	B	A	A	B	B	B	A	A	B	B	B	B	B	B	B	B	B	A	B	B	A	B	B	A	B	B	B	B	B	A	B	B	A
AMP0023501	2	809.37	2	24973154	B	B	A	A	B	A	A	A	B	A	A	A	B	A	A	B	B	B	A	A	B	B	B	B	B	B	B	B	B	A	B	B	A	B	B	A	B	B	B	B	B	A	B	B	A
AMP0034357	2	809.89	2	26103528	B	B	A	A	B	A	A	A	B	A	A	A	B	A	A	B	B	B	A	A	B	B	B	B	B	B	B	B	B	A	B	B	A	B	B	A	B	B	B	B	B	A	B	B	A
AMP0315414	2	810.42	2	26156940	B	B	A	A	B	A	A	A	B	A	A	A	B	A	A	B	B	B	A	A	B	B	B	B	B	B	B	B	B	B	B	B	A	B	B	A	B	B	B	B	B	A	B	B	A
AMP0017164	2	810.92	2	24751260	B	B	A	A	B	A	A	A	B	A	A	A	B	A	A	B	B	B	A	A	B	B	B	B	B	B	B	B	B	B	B	B	A	B	B	A	B	B	B	B	B	A	B	B	A
AMP0065106	2	811.94	2	26277291	B	B	A	A	B	A	A	A	B	A	A	A	B	A	A	B	B	B	A	A	B	B	B	B	B	B	B	B	B	B	B	B	A	B	B	A	B	B	B	B	B	A	B	B	A
AMP0022072	2	812.44	2	24032706	B	B	A	A	B	A	A	A	B	A	A	A	B	A	A	B	B	B	A	A	B	B	B	B	B	B	B	B	B	B	B	B	A	B	B	A	B	B	B	B	B	A	B	B	A
AMP0280539	2	812.97	2	23871573	B	B	A	A	B	A	A	A	B	A	A	A	B	A	A	B	B	B	A	A	B	B	B	B	B	B	B	B	B	B	B	B	A	B	B	A	B	B	B	B	B	A	B	B	A
AMP0020861	2	813.49	2	23605244	B	B	A	A	B	A	A	A	B	A	A	A	B	A	A	B	B	B	A	A	B	B	B	B	B	B	B	B	B	B	B	B	A	B	B	A	B	B	B	B	B	A	B	B	A
AMP0074769	2	814.02	2	21221045	B	B	A	A	B	A	A	A	B	A	A	A	B	A	A	B	B	B	A	A	B	B	B	B	B	B	B	B	B	B	B	B	A	B	B	A	B	B	B	B	A	A	B	B	A
AMP0043818	2	815.08	2	21893846	B	B	A	A	B	A	A	A	B	A	A	A	B	A	A	B	B	B	A	A	B	B	B	B	B	B	B	B	B	B	B	B	B	B	B	A	B	B	B	B	A	A	B	B	A
AMP0074768	2	815.61	2	21221045	B	B	A	A	B	A	A	A	B	A	A	A	B	A	A	B	B	B	A	A	B	B	B	B	B	B	B	B	B	A	B	B	B	B	B	A	B	B	B	B	A	A	B	B	A
AMP0144248	2	820.79	2	16281858	B	B	B	B	B	B	A	A	B	A	A	A	B	A	A	B	B	B	A	A	B	B	B	B	B	A	B	B	B	A	B	B	B	B	B	A	B	B	B	B	A	A	B	B	A
AMP0068368	2	821.31	2	19428799	B	B	B	B	B	B	A	A	B	A	A	A	B	A	A	B	B	B	A	A	B	B	B	B	B	A	B	B	B	A	B	B	B	B	B	A	B	B	B	B	A	A	B	B	A
AMP0187227	2	822.93	2	19774007	B	B	B	B	B	B	A	A	B	A	A	A	B	A	A	B	B	B	A	A	B	B	B	B	B	A	B	B	B	A	B	B	B	B	B	A	B	B	B	B	A	A	B	B	A
AMP0187228	2	823.99	2	19774007	B	B	B	B	B	B	A	A	B	A	A	A	B	A	A	B	B	B	A	A	B	B	B	B	B	A	B	B	B	A	B	B	A	B	B	A	B	B	B	B	A	A	B	B	A
AMP0229449	2	824.52	2	19504732	B	B	B	B	B	B	A	A	B	A	A	A	B	A	A	B	B	B	A	A	B	B	B	B	B	A	B	B	B	B	B	B	A	B	B	A	B	B	B	B	A	A	B	B	A
AMP0348097	2	826.68	2	18008061	B	B	B	B	B	B	A	A	B	A	A	A	B	A	A	B	B	B	A	A	B	B	B	B	B	A	B	B	B	B	B	B	A	B	B	A	B	B	B	B	A	A	B	B	A
AMP0042431	2	827.2	2	19244246	B	B	B	B	B	B	A	A	B	A	A	A	B	A	A	B	B	B	A	A	B	B	B	B	B	A	B	B	B	B	B	B	A	B	B	A	B	B	B	B	A	A	B	B	A
AMP0179398	2	827.72	2	16289905	B	B	B	B	B	B	A	A	B	A	A	A	B	A	A	B	B	B	A	A	B	B	B	B	B	A	B	B	B	B	B	B	A	B	B	A	B	B	B	B	A	A	B	B	A
AMP0198645	2	830.46	2	13817246	B	B	B	B	B	B	A	A	B	A	A	A	B	A	A	B	B	B	A	A	A	B	B	B	B	A	B	B	B	B	B	B	A	B	B	A	B	B	B	B	A	A	A	B	A
AMP0248969	2	831.52	1	98955235	B	B	B	B	B	B	A	A	B	A	A	A	B	A	A	B	B	B	A	A	B	B	B	B	B	A	B	B	B	B	B	B	A	B	B	A	B	B	B	B	A	A	B	B	A
AMP0082229	2	832.04	2	15342039	B	B	B	B	B	B	A	A	B	A	A	A	B	A	A	B	B	B	A	A	B	B	B	B	B	A	B	B	B	B	B	B	A	B	B	A	B	B	B	B	A	A	B	B	A
AMP0169127	2	832.57	2	15440655	B	B	B	B	B	B	A	A	B	A	A	A	B	A	A	B	B	B	A	A	B	B	B	B	B	A	B	B	B	A	B	B	A	B	B	A	B	B	B	B	A	A	B	B	A
AMP0082507	2	833.1	2	15125404	B	B	B	B	B	B	A	A	B	A	A	A	B	A	A	B	B	B	A	A	B	B	B	B	B	A	B	B	B	A	B	B	A	B	B	A	B	B	B	B	A	A	B	B	A
AMP0169126	2	833.62	2	15440655	B	B	B	B	B	B	A	A	B	A	A	A	B	A	A	B	B	B	A	A	B	B	B	B	B	A	B	B	B	A	B	B	B	B	B	A	B	B	B	B	A	A	B	B	A
AMP0099184	2	834.15	2	14616872	B	B	B	B	B	B	A	A	B	A	A	A	B	A	A	B	B	B	A	A	B	B	B	B	B	A	B	B	B	A	B	B	B	B	B	A	B	B	B	B	A	A	B	B	A
AMP0205307	2	834.65	2	14685942	B	B	B	B	B	B	A	A	B	A	A	A	B	A	A	B	B	B	A	A	B	B	B	B	B	A	B	B	B	B	B	B	B	B	B	A	B	B	B	B	A	A	B	B	A
AMP0211278	2	835.69	2	13913355	B	B	B	B	B	B	A	A	B	A	A	A	B	A	A	B	B	B	A	A	A	B	B	B	B	A	B	B	B	A	B	B	B	B	B	A	B	B	B	B	A	A	B	B	A
AMP0109604	2	838.43	2	13472207	B	B	B	B	B	B	A	A	B	A	A	A	B	A	A	B	B	B	A	A	A	B	B	B	B	A	B	B	B	A	B	A	A	B	B	A	B	B	A	B	A	A	B	B	A
AMP0109603	2	839.48	2	13472207	B	B	B	B	B	B	A	A	B	A	A	A	B	A	A	B	B	B	A	A	A	B	B	B	B	A	B	B	B	A	B	A	B	B	B	A	B	B	A	B	A	A	B	B	A
AMP0144508	2	840.55	2	13440810	B	B	B	B	B	B	A	A	B	A	A	A	B	A	A	B	B	B	A	A	A	B	B	B	B	A	B	B	B	B	B	A	B	B	B	A	B	B	A	B	A	A	B	B	A
AMP0338737	2	841.06	2	13115725	B	B	B	B	B	B	A	A	B	A	A	A	B	A	A	B	B	B	A	A	A	B	B	B	B	A	B	B	B	B	B	A	B	B	B	A	A	B	A	B	A	A	B	B	A
AMP0043347	2	843.21	1	4622299	B	B	B	B	B	B	A	A	B	A	A	A	B	A	A	B	B	B	A	A	A	B	B	B	B	B	B	B	B	A	B	A	B	B	B	A	B	B	A	B	A	A	A	B	A
AMP0166538	2	843.73	2	11164508	B	B	B	B	B	B	A	A	B	A	A	A	B	A	A	B	B	B	A	A	A	B	B	B	B	B	B	B	B	A	B	A	B	B	B	A	A	B	A	B	A	A	A	B	A
AMP0040719	2	844.26	2	10079337	B	B	B	B	B	B	A	A	B	A	A	A	B	A	A	B	B	B	A	A	A	B	B	B	B	B	B	B	B	A	B	A	A	B	B	A	A	B	A	B	A	A	A	B	A
AMP0245062	2	844.77	2	9136771	B	B	B	B	B	B	A	A	B	A	A	A	B	A	A	B	B	B	A	A	A	B	B	B	B	B	B	B	B	A	B	A	A	B	B	A	A	B	A	B	A	A	A	B	A
AMP0166539	2	846.36	2	11164508	B	B	B	B	B	B	A	A	B	A	A	A	B	A	A	B	B	B	A	A	A	B	B	B	B	B	B	B	B	B	B	A	A	B	B	A	A	B	A	B	A	A	A	B	A
AMP0126233	2	847.42	2	12866124	B	B	B	B	B	B	A	A	B	A	A	A	B	A	A	B	B	B	A	A	A	B	B	B	B	A	B	B	B	B	B	A	A	B	B	A	A	B	A	B	A	A	B	B	A
AMP0144240	2	851.97	2	8690519	B	B	B	B	B	B	A	A	B	A	A	A	B	A	A	B	B	B	A	B	A	B	B	B	B	B	B	B	B	B	B	A	A	B	B	A	A	B	A	B	A	A	A	B	A
AMP0353239	2	852.5	2	7903469	B	B	B	B	B	B	A	A	B	A	A	A	B	A	A	B	B	B	A	B	A	B	B	B	B	B	B	B	B	A	B	A	A	B	B	A	A	B	A	B	A	A	A	B	A
AMP0353238	2	853.03	2	7903469	B	B	B	B	B	B	A	A	B	A	A	A	B	A	A	B	B	B	A	B	A	B	B	B	B	B	B	B	B	A	B	A	A	B	B	A	A	B	A	B	A	A	A	B	A
AMP0144241	2	853.55	2	8690519	B	B	B	B	B	B	A	A	B	A	A	A	B	A	A	B	B	B	A	B	A	B	B	B	B	B	B	B	B	B	B	A	A	B	B	A	A	B	A	B	A	A	A	B	A
AMP0167687	2	860.74	2	6702944	B	A	B	B	B	B	A	A	B	A	B	A	B	B	A	B	B	B	A	B	A	B	B	B	B	B	B	B	B	B	B	A	A	B	B	A	A	B	A	B	A	A	A	B	A
AMP0199343	2	861.27	2	6377055	B	A	B	B	B	B	A	A	B	A	B	A	B	B	A	B	B	B	A	B	A	B	B	B	B	B	B	B	B	A	B	A	A	B	B	A	A	B	A	B	A	A	A	B	A
AMP0196650	2	861.8	2	13497832	A	A	B	B	B	B	A	A	B	A	B	A	B	B	A	B	B	B	A	B	A	B	B	B	B	B	B	B	B	A	B	A	A	B	B	A	A	B	A	B	A	A	A	B	A
AMP0200021	2	862.32	2	13498386	A	A	B	B	B	B	A	A	B	A	B	A	B	B	A	B	B	B	A	B	A	B	B	B	B	B	B	B	B	B	B	A	A	B	B	A	A	B	A	B	A	A	A	B	A
AMP0324785	2	862.85	3	319148017	A	A	B	B	B	B	A	A	B	A	B	A	B	B	A	B	B	B	A	B	A	B	B	B	B	B	B	B	B	B	B	A	A	B	B	A	A	A	A	B	A	A	A	B	A
AMP0218343	2	863.91	2	6138827	A	A	B	B	B	B	A	A	B	A	B	A	B	B	A	B	B	B	A	B	A	B	B	B	B	B	B	B	B	B	B	A	A	B	B	A	A	A	A	B	A	A	A	B	A
AMP0218328	2	865.51	2	6138827	B	A	B	B	B	B	A	A	B	A	B	A	B	B	A	B	B	B	A	B	A	B	B	B	B	B	B	B	B	A	B	A	A	B	B	A	A	B	A	B	A	A	A	B	A
AMP0174752	2	866.56	2	6138841	A	A	B	B	B	B	A	A	B	A	B	A	B	B	A	B	B	B	A	B	A	B	B	B	B	B	B	B	B	B	B	A	A	B	B	A	A	B	A	B	A	A	A	B	A
AMP0155259	2	867.61	2	5939551	A	A	B	B	B	B	A	A	B	A	B	A	B	B	A	B	B	B	A	B	A	B	B	B	B	B	B	B	B	B	B	A	A	B	B	A	A	B	A	B	A	A	A	B	A
AMP0271778	2	869.2	2	5821085	A	A	B	B	A	B	A	A	B	A	B	A	B	B	A	B	B	B	A	B	A	B	B	B	B	B	B	B	B	B	B	A	A	B	B	A	A	A	A	B	A	A	A	B	A
AMP0228143	2	869.71	2	4940182	A	A	B	B	A	B	A	A	B	A	B	A	B	B	A	B	B	B	A	B	A	B	B	B	B	B	B	B	B	B	B	A	A	B	B	A	A	B	A	B	A	A	A	B	A
AMP0005403	2	870.24	2	4967305	B	A	B	B	A	B	A	A	B	A	B	A	B	B	A	B	B	B	A	B	A	B	B	B	B	B	B	B	B	B	B	A	A	B	B	A	A	B	A	B	A	A	A	B	A
AMP0349437	2	870.75	2	5931213	B	A	B	B	B	B	A	A	B	A	B	A	B	B	A	B	B	B	A	B	A	B	B	B	B	B	B	B	B	B	B	A	A	B	B	A	A	B	A	B	A	A	A	B	A
AMP0040114	2	872.92	2	4401633	B	A	B	B	A	B	A	A	B	A	B	A	B	B	A	B	B	B	B	B	A	B	B	B	B	B	B	B	B	B	B	A	A	A	B	A	A	B	A	B	B	A	A	B	A
AMP0257997	3	0	3	627170814	A	A	B	B	B	B	B	B	B	A	B	B	A	A	A	B	A	B	B	B	B	A	B	B	B	A	B	B	B	A	A	B	A	B	A	B	B	B	A	A	A	A	A	A	B
AMP0300117	3	1.06	3	626943143	B	A	B	B	B	B	B	B	B	A	B	B	A	A	A	B	A	B	B	B	B	A	B	B	B	A	B	B	B	A	A	B	A	B	A	B	B	B	A	A	A	A	A	A	B
AMP0103655	3	1.59	3	626260143	B	A	B	B	B	B	B	B	B	A	B	B	A	A	A	B	A	B	B	B	B	A	B	B	B	A	B	B	B	A	A	B	A	B	A	B	B	B	A	A	A	A	A	A	B
AMP0145749	3	2.1	3	620877982	A	A	B	B	B	B	B	B	B	A	B	B	A	A	A	B	A	B	B	B	B	A	B	B	B	A	B	B	B	A	A	B	A	B	A	B	B	B	A	A	A	A	A	A	B
AMP0189013	3	4.25	3	626852979	B	A	B	B	B	B	B	B	B	A	B	B	A	A	A	B	A	B	B	B	B	A	B	B	B	A	B	B	B	B	A	B	A	B	A	B	B	B	B	A	A	A	A	A	B
AMP0188352	3	4.77	3	625982302	B	A	B	B	B	B	B	B	B	A	B	B	A	A	A	B	A	B	B	B	B	A	B	B	B	A	B	B	B	B	A	B	A	B	A	B	B	B	B	A	A	A	A	A	B
AMP0285677	3	5.29	3	625923637	B	A	B	B	B	B	B	B	B	A	B	B	A	A	A	B	A	B	B	B	B	A	B	B	B	A	B	B	B	B	A	B	A	B	A	B	B	B	B	A	A	A	A	A	B
AMP0146808	3	9.22	3	624170238	B	A	B	B	B	B	B	B	B	A	B	B	A	A	A	B	A	B	A	B	B	A	B	B	B	A	B	B	B	B	A	B	A	B	A	B	B	B	A	A	A	B	A	A	B
AMP0044807	3	10.29	3	624178686	A	A	B	B	B	B	B	B	B	A	B	B	A	A	A	B	A	B	A	B	B	A	B	B	B	A	B	B	B	A	A	B	A	B	A	B	B	B	A	A	A	B	A	A	B
AMP0271868	3	10.8	3	623930189	A	A	B	B	B	B	B	B	B	A	B	B	A	A	A	B	A	B	A	B	B	A	B	B	B	A	B	B	B	A	A	B	A	B	A	B	B	B	A	A	A	B	A	A	B
AMP0103841	3	12.38	3	624098030	B	A	B	B	B	B	B	B	B	A	B	B	A	A	A	B	A	B	A	B	B	A	B	B	B	A	B	B	B	A	A	B	A	B	A	B	B	B	A	A	A	B	A	A	B
AMP0330623	3	12.89	3	623845640	B	A	B	B	B	B	B	B	B	A	B	B	A	A	A	B	A	B	A	B	B	A	B	B	B	A	B	B	B	A	A	B	A	B	A	B	B	B	A	A	A	B	A	A	B
AMP0219418	3	13.4	3	623698322	B	A	B	B	B	B	B	B	B	A	B	B	A	A	B	B	A	B	A	B	B	A	B	B	B	A	B	B	B	A	A	B	A	B	A	B	B	B	A	A	A	B	A	A	B
AMP0011158	3	15	3	623878591	B	A	B	B	B	B	B	B	B	A	B	B	A	A	A	B	A	B	A	B	B	A	B	B	B	A	B	B	B	B	A	B	A	B	A	B	B	B	B	A	A	B	A	A	B
AMP0044409	3	15.51	3	624178686	B	A	B	B	B	B	B	B	B	A	B	B	A	A	A	B	A	B	A	B	B	A	B	B	B	A	B	B	B	B	A	B	A	B	A	B	B	B	B	A	A	B	A	A	B
AMP0117569	3	17.67	3	623354529	B	A	B	B	B	B	B	B	B	A	B	B	A	A	B	B	A	B	A	B	B	A	B	B	B	A	B	B	B	B	A	B	A	B	A	B	B	B	B	A	A	B	A	A	B
AMP0021180	3	18.74	3	622977507	B	A	B	B	B	B	B	B	B	A	B	B	A	A	B	B	A	B	A	B	B	A	B	B	B	A	B	B	B	A	A	B	A	B	A	B	B	B	A	A	A	B	A	A	B
AMP0021109	3	19.8	3	622977507	A	A	B	B	B	B	B	B	B	A	B	B	A	A	B	B	A	B	A	B	B	A	B	B	B	A	B	B	B	A	A	B	A	B	A	B	B	B	A	A	A	B	A	A	B
AMP0306294	3	20.32	3	623050357	A	A	B	B	B	B	B	A	B	A	B	B	A	A	B	B	A	B	A	B	B	A	B	B	B	A	B	B	B	A	A	B	A	B	A	B	B	B	A	A	A	B	A	A	B
AMP0154900	3	23.65	3	621851175	B	A	B	B	B	B	B	B	B	A	B	B	A	A	B	B	A	B	A	B	A	A	B	B	B	A	B	B	B	A	B	B	A	B	A	B	B	B	A	A	B	B	A	A	B
AMP0166310	3	25.26	3	622026211	B	A	B	B	B	B	B	B	B	A	B	B	A	B	B	B	A	B	A	B	A	A	B	B	B	A	B	B	B	B	B	B	A	B	A	B	B	B	B	A	B	B	A	A	B
AMP0009249	3	26.33	3	622808636	B	A	B	B	B	B	B	B	B	A	B	B	A	B	B	B	A	B	A	B	B	A	B	B	B	A	B	B	B	B	B	B	A	B	A	B	B	B	B	A	A	B	A	A	B
AMP0219823	3	26.85	3	622377963	B	A	B	B	B	B	B	B	B	A	B	B	A	B	B	B	A	B	A	B	B	A	B	B	B	A	B	B	B	B	B	B	A	B	A	B	B	B	A	A	A	B	A	A	B
AMP0135151	3	27.38	3	622451542	B	A	B	B	B	B	B	B	B	A	B	B	A	B	B	B	A	B	A	B	B	A	B	B	B	A	B	B	B	A	B	B	A	B	A	B	B	B	A	A	A	B	A	A	B
AMP0339988	3	27.91	3	622486135	B	A	B	B	B	B	B	B	B	A	B	B	A	B	B	B	A	B	A	B	B	A	B	B	B	A	B	B	B	A	B	B	A	B	A	B	B	B	A	A	A	B	A	A	B
AMP0009248	3	28.43	3	622808636	A	A	B	B	B	B	B	B	B	A	B	B	A	B	B	B	A	B	A	B	B	A	B	B	B	A	B	B	B	A	B	B	A	B	A	B	B	B	A	A	A	B	A	A	B
AMP0271953	3	29.5	3	622101076	A	A	B	B	B	B	B	B	B	A	B	B	A	B	B	B	A	B	A	B	B	A	B	A	B	A	B	B	B	A	B	B	A	B	A	B	B	B	A	A	B	B	A	A	B
AMP0048416	3	32.25	3	619609128	A	A	B	B	B	B	B	B	B	A	B	B	A	A	B	B	A	B	A	B	A	A	B	A	B	A	B	B	A	A	B	B	A	B	A	B	B	B	A	A	B	B	A	A	B
AMP0015489	3	32.77	3	618896478	A	A	B	B	B	B	B	B	B	A	B	B	A	A	B	B	A	B	A	B	A	A	B	A	B	A	B	B	A	A	B	B	A	B	A	B	B	B	A	A	B	B	A	A	B
AMP0171433	3	33.83	3	617436697	A	A	B	B	B	B	B	B	B	A	B	B	A	A	B	B	A	B	A	B	A	A	B	A	B	A	B	B	A	A	B	B	A	B	A	B	B	B	A	A	B	B	A	A	B
AMP0254453	3	36.57	3	621154921	A	A	B	B	B	B	B	B	B	A	B	B	A	A	B	B	A	B	A	B	A	A	B	B	B	A	B	B	A	A	B	B	A	B	A	B	B	B	A	A	B	B	A	A	B
AMP0047997	3	37.09	3	621144284	B	A	B	B	B	B	B	B	B	A	B	B	A	A	B	B	A	B	A	B	A	A	B	B	B	A	B	B	A	A	B	B	A	B	A	B	B	B	A	A	B	B	A	A	B
AMP0045883	3	37.62	3	618995663	B	A	B	B	B	B	B	B	B	A	B	B	A	A	B	B	A	B	A	B	A	A	B	B	B	A	B	B	A	A	B	B	A	B	A	B	B	B	A	A	B	B	A	A	B
AMP0193383	3	38.14	3	618966016	B	A	B	B	B	B	B	B	B	A	B	B	A	A	B	B	A	B	A	B	A	A	B	B	B	A	B	B	B	A	B	B	A	B	A	B	B	B	A	A	B	B	A	A	B
AMP0048414	3	40.29	3	619609128	B	A	B	B	B	B	B	B	B	A	B	B	A	A	B	B	A	B	A	B	A	A	B	B	B	A	B	B	A	B	B	B	A	B	A	B	B	B	B	A	B	B	A	A	B
AMP0015487	3	40.8	3	618896478	B	A	B	B	B	B	B	B	B	A	B	B	A	A	B	B	A	B	A	B	A	A	B	B	B	A	B	B	A	B	B	B	A	B	A	B	B	B	B	A	B	B	A	A	B
AMP0121255	3	41.86	3	617295315	B	A	B	B	B	B	B	B	B	A	B	B	A	A	B	B	A	B	A	B	A	A	B	B	B	A	B	B	A	B	B	B	A	B	A	B	B	B	B	A	B	B	A	A	B
AMP0226031	3	42.39	3	617359415	B	A	B	B	B	B	B	B	B	A	B	B	A	A	B	B	A	B	A	B	A	A	B	B	B	A	B	B	A	B	B	B	A	B	A	A	B	B	B	A	B	B	A	A	B
AMP0200450	3	42.89	3	616203660	B	A	B	B	B	B	B	B	B	A	B	B	A	A	B	B	A	B	A	B	A	A	B	B	B	A	B	B	A	B	B	B	A	B	A	A	B	B	B	A	B	B	A	A	B
AMP0236020	3	43.92	3	616674354	B	A	B	B	B	B	B	B	B	A	B	B	A	A	B	B	A	B	A	B	A	A	B	B	B	A	B	B	A	B	B	B	A	B	A	A	B	B	A	A	B	B	A	A	B
AMP0219406	3	44.97	3	616220023	B	A	B	B	B	B	B	B	B	A	B	B	A	A	B	B	A	B	A	B	A	A	B	B	B	A	B	B	A	A	B	B	A	B	A	A	B	B	A	A	B	B	A	A	B
AMP0242158	3	46.04	3	615389672	B	A	B	B	B	B	B	B	B	A	B	B	A	A	B	B	A	B	A	B	A	A	B	B	B	A	B	B	A	A	B	B	A	B	A	B	B	B	A	A	B	B	A	A	B
AMP0202033	3	49.98	3	626851693	A	A	B	B	A	B	B	B	B	A	B	B	A	A	A	B	A	B	A	B	A	A	B	A	B	A	B	B	A	A	B	B	A	B	A	B	B	B	A	A	B	B	A	A	B
AMP0322801	3	50.5	3	613838885	A	A	B	B	A	B	B	B	B	A	B	B	A	A	A	B	A	B	A	B	A	A	B	A	B	A	B	B	A	A	B	B	A	B	A	B	B	B	A	A	B	B	A	A	B
AMP0141236	3	51.03	3	613480234	A	A	B	B	A	B	B	B	B	A	B	B	A	A	A	B	A	B	A	B	A	A	B	A	B	A	B	B	A	A	B	B	A	B	A	B	B	B	A	A	B	B	A	A	B
AMP0270472	3	52.64	6	459506467	B	A	B	B	A	B	B	B	B	A	B	B	A	A	A	B	A	B	A	B	A	A	B	B	B	A	B	B	A	A	B	B	A	B	A	B	B	B	A	A	B	B	A	A	B
AMP0110530	3	53.17	3	611481822	B	A	B	B	A	B	B	B	B	A	B	B	A	B	A	B	A	B	A	B	A	A	B	B	B	A	B	B	A	A	B	B	A	B	A	B	B	B	A	A	B	B	A	A	B
AMP0238074	3	53.7	3	610201902	B	A	B	B	A	B	B	B	B	A	B	B	A	B	A	B	A	B	A	B	A	A	B	B	B	A	A	B	A	A	B	B	A	B	A	B	B	B	A	A	B	B	A	A	B
AMP0356394	3	54.74	3	610956775	B	A	B	B	A	B	B	B	B	A	B	B	A	B	A	B	A	B	A	B	A	A	B	B	B	A	A	B	A	B	B	B	A	B	A	B	B	B	B	A	B	B	A	A	B
AMP0011737	3	55.24	3	610205653	B	A	B	B	A	B	B	B	B	A	B	B	A	B	A	B	A	B	A	B	A	A	B	B	B	A	A	B	A	B	B	B	A	B	A	B	B	B	A	A	B	B	A	A	B
AMP0129146	3	55.76	3	609723785	B	A	B	B	A	B	B	B	B	A	B	B	A	B	A	B	A	B	A	B	A	A	B	B	B	A	A	B	A	B	B	B	A	B	A	B	B	B	A	A	B	B	A	A	B
AMP0020879	3	59.08	3	612498070	A	A	B	B	A	B	B	B	B	A	B	B	A	B	A	B	A	B	A	B	A	A	B	A	B	A	B	B	A	A	B	B	A	B	A	B	B	B	A	A	B	B	A	A	B
AMP0039300	3	59.6	3	611029566	A	A	B	B	A	B	B	B	B	A	B	B	A	B	A	B	A	B	A	B	A	A	B	A	B	A	A	B	A	A	B	B	A	B	A	B	B	B	A	A	B	B	A	A	B
AMP0099878	3	60.12	4	481440855	A	A	B	B	A	B	B	B	B	A	B	B	A	B	A	B	A	B	A	B	A	A	B	A	B	A	A	B	A	A	B	B	A	B	A	B	B	B	A	A	B	B	A	A	B
AMP0129147	3	60.65	3	609723785	A	A	B	B	A	B	B	B	B	A	B	B	A	B	A	B	A	B	A	B	A	A	B	A	B	A	A	B	A	A	B	B	A	B	A	B	B	B	A	A	B	B	A	A	B
AMP0122621	3	65.2	3	609207055	B	A	B	B	B	B	B	B	B	A	B	B	A	B	A	B	A	B	A	B	A	A	B	B	B	A	A	B	A	A	B	B	A	B	A	B	B	B	B	A	B	B	A	A	B
AMP0110770	3	66.81	3	609107656	A	A	B	B	B	B	B	B	B	A	B	B	A	B	A	B	A	B	A	B	A	A	B	A	B	A	A	B	A	A	B	B	A	B	A	B	B	B	A	A	B	B	A	A	B
AMP0335321	3	70.13	3	606564054	A	A	B	B	B	B	B	B	B	A	B	A	A	B	A	B	A	B	A	B	A	A	B	B	B	A	A	B	A	A	B	B	A	B	A	B	B	B	A	A	B	B	A	A	B
AMP0235893	3	70.65	3	606879397	A	A	B	B	B	B	B	B	B	A	B	A	A	B	A	B	A	B	A	B	A	A	B	A	B	A	A	B	A	A	B	B	A	B	A	B	B	B	A	A	B	B	A	A	B
AMP0011601	3	71.72	3	608169518	A	A	B	B	B	B	B	B	B	A	B	A	A	B	A	B	A	B	A	B	A	A	B	A	B	A	A	B	A	A	B	B	A	B	A	B	B	B	A	A	B	B	A	A	B
AMP0011581	3	72.24	3	608169518	B	A	B	B	B	B	B	B	B	A	B	A	A	B	A	B	A	B	A	B	A	A	B	A	B	A	A	B	A	A	B	B	A	B	A	B	B	B	A	A	B	B	A	A	B
AMP0160598	3	73.31	3	364404272	B	A	B	B	B	B	B	B	B	A	B	A	A	B	A	B	A	B	A	B	A	A	B	B	B	A	A	B	A	A	B	B	A	B	A	B	B	B	B	A	B	B	A	A	B
AMP0165907	3	73.83	3	610002671	B	A	B	B	B	B	B	B	B	A	B	A	A	B	A	B	A	B	A	B	A	A	B	B	B	A	A	B	A	B	B	B	A	B	A	B	B	B	B	A	B	B	A	A	B
AMP0267230	3	75.43	3	606879397	B	A	B	B	B	B	B	B	B	A	B	A	A	B	A	B	A	B	A	B	A	A	B	B	B	A	A	B	A	B	B	B	A	B	A	B	B	B	A	A	B	B	A	A	B
AMP0338136	3	75.94	3	606329820	B	A	B	B	B	B	B	B	B	A	B	A	A	B	A	B	A	B	A	B	A	A	B	B	B	A	A	B	A	B	B	B	A	B	A	B	B	B	B	A	B	B	A	A	B
AMP0012923	3	76.47	3	606052632	B	A	B	B	B	B	B	B	B	A	B	A	A	B	A	B	A	A	A	B	A	A	B	B	B	A	A	B	A	B	B	B	A	B	A	B	B	B	B	A	B	B	A	A	B
AMP0168583	3	77.52	3	605675140	B	A	B	B	B	B	B	B	B	A	B	A	A	B	A	B	A	A	A	B	A	A	B	B	B	A	A	B	A	A	B	B	A	B	A	B	B	B	B	B	B	B	A	A	B
AMP0204127	3	78.57	3	606064949	B	A	B	B	B	B	B	B	B	A	B	A	A	B	A	B	A	A	A	B	A	A	B	B	B	A	A	B	A	A	B	B	A	B	A	B	B	B	A	A	B	B	A	A	B
AMP0043769	3	79.62	3	605944103	A	A	B	B	B	B	B	B	B	A	B	A	A	B	A	B	A	A	A	B	A	A	B	B	B	A	A	B	A	A	B	B	A	B	A	B	A	B	A	A	B	B	A	A	B
AMP0325620	3	80.67	3	605717866	A	A	B	B	B	B	B	B	B	A	B	A	A	B	A	B	A	A	A	B	A	A	B	B	B	A	A	B	A	A	B	B	A	B	A	B	B	B	A	A	B	B	A	A	B
AMP0269233	3	82.27	3	605182996	A	A	B	B	B	B	B	B	B	A	B	A	A	B	A	B	A	A	A	B	A	A	B	B	B	A	A	B	A	A	B	A	A	B	A	B	B	B	A	A	B	B	A	A	B
AMP0269239	3	83.34	3	605182996	B	A	B	B	B	B	B	B	B	A	B	A	A	B	A	B	A	A	A	B	A	A	B	B	B	A	A	B	A	A	B	A	A	B	A	B	B	B	B	A	B	B	A	A	B
AMP0253533	3	84.4	3	604659503	B	B	B	B	B	B	B	B	B	A	B	A	A	B	A	B	A	A	A	B	A	A	B	B	B	A	A	B	A	A	B	A	A	B	A	B	B	B	B	A	B	B	A	A	B
AMP0077914	3	84.93	3	604320675	B	B	B	B	B	B	B	B	B	A	B	A	A	B	A	B	A	A	A	B	A	A	B	B	B	A	A	B	A	A	B	A	A	B	A	B	B	B	A	A	B	B	A	A	B
AMP0260633	3	85.44	3	604604777	B	A	B	B	B	B	B	B	B	A	B	A	A	B	A	B	A	A	A	B	A	A	B	B	B	A	A	B	A	A	B	A	A	B	A	B	B	B	A	A	B	B	A	A	B
AMP0003997	3	87.59	3	603780837	B	B	B	B	B	B	B	B	B	A	B	A	A	B	A	B	A	A	A	B	A	A	B	B	B	A	A	B	A	B	B	A	A	B	A	B	B	B	B	A	B	B	A	A	B
AMP0003998	3	89.76	3	603780837	A	A	B	B	B	B	B	B	B	A	B	A	A	B	A	B	A	A	A	B	A	A	B	B	B	A	A	B	A	A	B	A	A	B	A	B	B	B	A	A	B	B	A	A	B
AMP0269082	3	90.29	3	346313106	A	A	B	B	B	B	B	A	B	A	B	A	A	B	A	B	A	A	A	B	A	A	B	B	B	A	A	B	A	A	B	A	A	B	A	B	B	B	A	A	B	B	A	A	B
AMP0266877	3	93.62	3	602370988	B	B	B	B	B	B	B	A	B	A	B	A	A	B	A	B	B	A	A	B	A	A	B	B	B	A	A	B	A	A	B	A	A	B	A	B	A	B	A	A	B	B	A	A	B
AMP0122996	3	95.23	6	13422580	A	A	B	B	B	B	B	A	B	A	B	A	A	B	A	B	B	A	A	B	A	A	B	B	B	A	A	B	A	A	B	A	A	B	A	B	A	B	A	A	B	B	A	A	B
AMP0169968	3	95.75	3	601538051	A	A	B	B	B	B	B	A	B	A	B	A	A	B	A	B	B	A	A	B	A	A	B	B	B	A	A	B	A	A	B	A	A	B	A	B	A	A	A	A	B	B	A	A	B
AMP0169967	3	99.08	3	601538051	B	B	B	B	B	B	B	A	B	A	B	A	A	B	A	B	B	A	A	B	A	A	B	B	B	A	A	B	A	B	B	A	A	B	A	B	A	B	B	A	B	B	A	A	B
AMP0257142	3	103.01	3	600017655	B	B	B	B	B	B	B	A	B	A	B	A	A	B	A	B	B	A	A	B	A	A	B	B	B	A	A	B	A	B	B	A	A	B	A	B	B	B	A	B	B	B	B	A	B
AMP0126309	3	103.54	3	599833368	B	B	B	B	B	B	B	A	B	A	B	A	A	B	A	B	B	A	A	B	A	A	B	B	B	A	A	B	A	B	B	A	A	B	A	B	B	B	A	B	B	B	B	A	B
AMP0087051	3	104.07	3	599884228	B	B	B	B	B	B	B	A	B	A	B	A	A	B	A	B	B	A	A	B	A	A	B	B	B	A	A	B	A	B	B	A	A	B	A	B	A	B	A	B	B	B	B	A	B
AMP0213782	3	105.12	3	600531029	B	A	B	B	B	B	B	A	B	A	B	A	A	B	A	B	B	A	A	B	A	A	B	B	B	A	A	B	A	B	B	A	A	B	A	B	A	A	A	B	B	B	B	A	B
AMP0257103	3	106.17	3	600017655	A	A	B	B	B	B	B	A	B	A	B	A	A	B	A	B	B	A	A	B	A	A	B	B	B	A	A	B	A	B	B	A	A	B	A	B	A	B	A	B	B	B	B	A	B
AMP0144704	3	107.24	3	595962290	A	A	B	B	B	B	B	A	B	A	B	A	A	B	B	B	B	A	A	B	A	A	B	B	B	A	A	B	A	B	B	A	A	B	A	B	A	B	A	B	B	A	B	A	B
AMP0020875	3	107.76	3	595910754	A	A	B	B	B	B	B	A	B	A	B	A	A	B	B	B	B	A	A	B	A	A	B	B	B	A	A	B	A	B	B	A	A	B	A	B	A	A	A	B	B	A	B	A	B
AMP0280490	3	108.29	5	39016233	A	A	B	B	B	B	B	A	B	A	B	A	A	B	B	B	B	A	A	B	A	A	B	B	B	A	A	B	A	B	B	A	A	B	A	B	A	A	A	B	B	A	B	A	B
AMP0356572	3	108.81	3	594146586	B	A	B	B	B	B	B	A	B	A	B	A	A	B	B	B	B	A	A	B	A	A	B	B	B	A	A	B	A	B	B	A	A	B	A	B	A	A	A	B	B	A	B	A	B
AMP0311461	3	109.87	3	594205392	B	A	B	B	B	B	B	A	B	A	B	A	A	B	B	B	B	A	A	B	A	A	B	B	B	A	A	B	A	B	B	A	A	B	A	B	A	B	B	B	B	A	B	A	B
AMP0299461	3	110.92	3	598202450	B	A	B	B	B	B	B	A	B	A	B	A	A	B	B	B	B	A	A	B	A	A	B	B	B	A	A	B	A	B	B	A	A	B	A	B	A	B	A	B	B	A	B	A	B
AMP0020873	3	111.98	3	595910754	B	B	B	B	B	B	B	A	B	A	B	B	A	B	B	B	B	A	A	B	A	A	B	B	B	A	A	B	A	B	B	A	A	B	A	B	A	B	A	B	B	A	B	A	B
AMP0023109	3	112.51	3	594418125	B	B	B	B	B	B	B	A	B	A	B	B	A	B	B	B	B	A	A	B	A	A	B	B	B	A	A	B	A	B	B	A	A	B	A	B	A	B	A	B	B	A	B	A	B
AMP0211256	3	113.03	3	595242187	B	B	B	B	B	B	B	A	B	A	B	B	A	B	B	B	B	A	A	B	A	A	B	B	B	A	A	B	A	B	B	A	A	B	A	B	A	B	B	B	B	A	B	A	B
AMP0220057	3	113.55	3	596192694	B	B	B	B	B	B	B	A	B	A	B	B	A	B	B	B	B	A	A	B	A	A	B	B	B	A	A	B	A	B	B	A	A	B	A	B	A	B	B	B	B	A	B	A	B
AMP0215886	3	117.48	3	592805444	B	B	A	A	B	A	A	A	B	A	B	B	A	B	B	B	B	A	B	B	A	A	B	B	B	A	A	B	A	B	B	A	A	B	B	B	A	B	B	B	B	A	B	A	B
AMP0296662	3	118	3	592994641	B	B	A	A	B	A	B	A	B	A	B	B	A	B	B	B	B	A	B	B	A	A	B	B	B	A	A	B	A	B	B	A	A	B	B	B	A	B	B	B	B	A	B	A	B
AMP0156598	3	118.53	3	593789829	B	B	A	A	B	A	B	A	B	A	B	B	A	B	B	B	B	A	B	B	A	A	B	B	B	A	A	B	A	B	B	A	A	B	B	B	A	B	A	B	B	A	B	A	B
AMP0027241	3	119.05	3	592630201	B	B	A	A	B	A	A	A	B	A	B	B	A	B	B	B	B	A	B	B	A	A	B	B	B	A	A	B	A	B	B	A	A	B	B	B	A	B	A	B	B	A	B	A	B
AMP0016273	3	120.12	3	591438133	B	B	A	A	B	A	A	A	B	A	B	B	A	B	B	B	B	A	B	B	A	A	B	B	B	A	A	B	A	B	B	A	A	B	B	B	A	B	A	B	B	A	A	A	B
AMP0169215	3	121.16	3	589655952	B	B	A	A	B	A	A	A	B	A	B	B	A	B	B	B	B	A	B	B	A	A	B	B	B	A	A	B	A	B	B	A	A	B	B	B	A	B	B	B	B	A	A	A	B
AMP0095372	3	121.66	3	591670742	B	B	A	A	B	A	A	A	B	A	B	B	A	B	B	B	B	A	B	B	A	A	B	B	B	A	A	B	A	B	B	A	A	B	B	B	A	B	B	B	B	A	A	A	B
AMP0090116	3	122.16	3	592060905	B	B	A	A	B	A	A	A	B	A	B	B	A	B	B	B	B	A	B	B	A	A	B	B	B	A	A	B	A	B	B	A	A	B	B	B	B	B	B	B	B	A	A	A	B
AMP0211534	3	123.2	3	592361420	B	B	A	A	B	A	A	A	B	A	B	A	A	B	B	B	B	A	B	B	A	A	B	B	B	A	A	B	A	B	B	A	A	B	B	B	A	B	B	B	B	A	A	A	B
AMP0087835	3	124.26	3	590717969	B	A	A	A	B	A	A	A	B	A	B	A	A	B	B	B	B	A	B	B	A	A	B	B	B	A	A	B	A	B	B	A	A	B	B	B	A	B	A	B	B	A	A	A	B
AMP0096227	3	125.3	3	591979379	A	A	A	A	B	A	A	A	B	A	B	A	A	B	B	B	B	A	B	B	A	A	B	B	B	A	A	B	A	A	B	A	A	B	B	B	A	B	A	B	B	A	A	A	B
AMP0228556	3	125.8	2	487066043	A	A	A	A	B	A	A	A	B	A	B	A	A	B	B	B	B	A	B	B	A	A	B	B	B	A	A	B	A	B	B	A	A	B	B	B	A	B	A	B	B	A	A	A	B
AMP0033590	3	126.32	3	591079690	A	A	A	A	B	A	A	A	B	A	B	A	A	B	B	B	B	A	B	B	A	A	B	B	B	A	A	B	A	B	B	A	A	B	B	B	A	A	A	B	B	A	A	A	B
AMP0279113	3	127.9	3	593046966	A	A	A	A	B	A	A	A	B	A	B	A	A	B	B	B	B	A	B	B	A	A	B	B	B	A	A	B	A	B	B	A	A	B	B	B	A	B	A	B	B	A	B	A	B
AMP0126659	3	128.41	3	593064047	A	A	A	A	B	A	A	A	B	A	B	A	A	B	B	B	B	A	B	B	A	A	B	B	B	A	A	B	A	B	B	A	A	B	B	B	A	A	A	B	B	A	B	A	B
AMP0258144	3	128.93	7	155066168	B	A	A	A	B	A	A	A	B	A	B	A	A	B	B	B	B	A	B	B	A	A	B	B	B	A	A	B	A	B	B	A	A	B	B	B	A	A	A	B	B	A	B	A	B
AMP0344983	3	130	3	589846495	B	A	A	A	B	A	A	A	B	A	B	A	A	B	B	B	B	A	B	B	A	A	B	B	B	A	A	B	A	B	B	A	A	B	B	B	A	A	A	B	B	A	A	A	B
AMP0259433	3	133.33	3	588218536	B	B	A	A	B	A	A	A	B	A	B	A	A	B	B	B	B	A	B	B	A	A	B	B	A	A	A	B	A	B	B	A	A	B	B	B	A	B	A	A	B	A	A	A	B
AMP0046227	3	136.07	3	587854193	B	B	A	A	B	A	A	A	B	A	B	A	A	B	B	B	B	A	B	B	A	A	B	B	A	A	A	B	A	A	B	A	A	B	B	B	A	A	A	A	B	A	A	A	B
AMP0135605	3	137.13	3	586837486	B	B	A	A	B	A	A	A	B	A	B	A	A	B	B	B	B	A	B	B	A	A	B	B	A	A	A	B	A	B	B	A	A	B	B	B	A	A	A	A	B	A	A	A	B
AMP0135606	3	138.75	3	586837486	B	B	A	A	B	A	A	A	B	A	B	B	A	B	B	B	B	A	B	B	A	A	B	B	A	A	A	B	A	B	B	A	A	B	B	B	A	B	A	B	B	A	A	A	B
AMP0218706	3	139.27	2	19911726	B	B	A	A	B	A	A	A	B	A	B	B	A	B	B	B	B	A	B	B	A	A	B	B	A	A	A	B	A	B	B	A	A	B	B	B	A	B	A	B	B	A	A	A	B
AMP0046228	3	139.8	3	587854193	B	B	A	A	B	A	A	A	B	A	B	B	A	B	B	B	B	A	B	B	A	A	B	B	A	A	A	B	A	B	B	A	A	B	B	B	A	B	B	B	B	A	A	A	B
AMP0045195	3	140.86	3	586043920	B	B	A	A	B	A	A	A	B	A	B	B	A	B	B	B	B	A	B	B	A	A	B	B	A	A	A	B	A	B	A	A	A	B	B	B	A	B	B	B	B	A	A	A	B
AMP0073737	3	142.47	3	585873801	B	B	A	A	B	A	A	B	B	A	B	B	A	B	B	B	B	A	B	B	A	B	B	B	A	A	A	B	A	B	A	A	A	B	B	B	A	B	A	B	B	A	A	A	B
AMP0045197	3	144.64	3	586043920	B	B	A	A	B	A	A	A	B	A	B	A	A	B	B	B	B	A	B	B	A	A	B	B	A	A	A	B	A	B	A	A	A	B	B	B	A	B	A	A	B	A	A	A	B
AMP0082395	3	148.58	3	584487212	B	B	B	B	A	B	A	A	B	A	B	A	A	B	B	B	B	A	B	B	A	A	B	B	A	A	A	B	A	B	A	A	A	B	B	B	A	B	B	A	B	A	A	A	B
AMP0218177	3	149.1	3	584549835	B	B	B	B	A	B	A	A	B	A	B	B	A	B	B	B	B	A	B	B	A	A	B	B	A	A	A	B	A	B	A	A	A	B	B	B	A	B	B	A	B	A	A	A	B
AMP0038054	3	149.63	3	584522461	B	B	B	B	A	B	A	A	B	A	B	B	A	B	B	B	B	A	B	B	A	A	B	B	A	A	A	B	A	B	A	A	A	B	B	B	A	B	A	A	B	A	A	A	B
AMP0082394	3	150.68	3	584487212	B	B	B	B	A	B	A	A	B	A	B	A	A	B	B	B	B	A	B	B	A	A	B	B	A	A	A	B	A	B	A	A	A	B	B	B	A	A	A	A	B	A	A	A	B
AMP0023458	3	151.73	3	583917369	B	B	B	B	A	B	A	A	B	A	B	A	A	B	B	B	B	A	B	B	A	A	B	B	A	A	A	B	A	B	A	A	A	B	B	B	A	B	A	A	B	A	A	A	B
AMP0244773	3	154.48	3	583575337	B	B	B	B	A	B	A	A	B	B	B	A	A	B	B	B	B	A	B	B	A	A	B	B	A	A	A	B	A	A	A	A	A	B	B	B	A	B	B	A	B	A	A	A	B
AMP0281909	3	156.07	3	583674795	B	B	B	B	A	B	A	A	B	B	B	A	A	B	B	B	B	A	B	B	A	A	B	B	A	A	A	B	A	B	A	A	A	B	B	B	A	A	B	A	B	A	A	A	B
AMP0219650	3	156.58	3	583882448	B	B	B	B	A	B	A	A	B	B	B	A	A	B	B	B	B	A	B	B	A	A	B	B	A	A	A	B	A	B	A	A	A	B	B	B	A	B	B	A	B	A	A	A	B
AMP0219651	3	157.1	3	583882448	B	B	B	B	A	B	A	A	B	B	B	B	A	B	B	B	B	A	B	B	A	A	B	B	A	A	A	B	A	B	A	A	A	B	B	B	A	B	B	A	B	A	A	A	B
AMP0018032	3	157.63	3	583640434	B	B	B	B	A	B	A	A	B	B	B	B	A	B	B	B	B	A	B	B	A	A	B	B	A	A	A	B	A	B	A	A	A	B	B	B	A	B	B	A	B	A	A	A	B
AMP0244771	3	158.16	3	583575337	B	B	B	B	A	B	A	A	B	B	B	B	A	B	B	B	B	A	B	B	A	A	B	B	A	A	A	B	A	B	A	A	A	B	B	B	A	B	B	A	B	A	A	A	B
AMP0284133	3	160.32	3	582911605	B	B	B	B	A	B	A	A	B	B	B	B	A	B	B	B	B	A	B	B	A	A	B	B	A	A	A	B	A	B	A	A	A	B	B	B	A	B	A	A	B	A	A	A	B
AMP0080025	3	160.84	3	583204549	B	B	B	B	A	B	A	A	B	B	B	B	A	B	B	B	B	A	B	B	A	A	B	B	A	A	A	B	A	B	A	A	A	B	B	B	A	B	B	A	B	A	A	A	B
AMP0005759	3	161.35	3	582466268	B	B	B	B	A	B	A	A	B	B	B	B	A	B	B	B	B	A	B	B	A	A	B	B	A	A	A	B	A	B	A	A	A	B	B	B	A	B	B	A	B	A	A	A	B
AMP0223475	3	163.5	3	583438757	B	B	B	B	A	B	A	A	B	B	B	A	A	B	B	B	B	A	B	B	A	A	B	B	A	A	A	B	A	B	A	A	A	B	B	B	A	A	B	A	B	A	A	A	B
AMP0176133	3	164.01	3	583087830	B	B	B	B	A	B	A	A	B	B	B	A	A	B	B	B	B	A	B	B	A	A	B	B	A	A	A	B	A	B	A	A	A	B	B	B	A	B	B	A	B	A	A	A	B
AMP0041724	3	165.08	3	582062495	B	B	B	B	A	B	B	A	B	B	B	A	A	B	B	B	B	A	B	B	A	A	B	B	A	A	A	B	A	B	A	A	A	B	B	B	A	B	B	A	B	A	A	A	B
AMP0041725	3	166.69	3	582062495	B	B	B	B	A	B	B	A	B	B	B	B	A	B	B	B	B	A	B	B	A	A	B	B	A	A	A	B	A	B	A	A	A	B	B	B	A	B	A	A	B	A	A	A	B
AMP0022471	3	167.76	3	581287436	B	A	B	B	A	B	B	A	B	B	B	B	A	B	B	B	B	A	B	B	A	A	B	B	A	A	A	B	A	B	A	A	A	B	B	B	A	B	A	A	B	A	B	A	B
AMP0202096	3	168.28	3	581908889	B	A	B	B	A	B	B	A	B	B	B	B	A	B	B	B	B	A	B	B	A	A	B	B	A	A	A	B	A	B	A	A	A	B	B	B	B	B	A	A	B	A	B	A	B
AMP0181924	3	168.81	3	580563020	B	A	B	B	A	B	B	A	B	B	B	B	A	B	B	B	B	A	B	B	A	A	B	B	A	A	A	B	A	B	A	A	A	B	B	B	B	B	A	B	B	A	B	A	B
AMP0236816	3	169.33	3	579693884	B	A	B	B	A	B	B	A	B	B	B	B	A	B	B	B	B	A	B	B	A	A	B	B	A	A	A	B	A	B	A	A	A	B	B	B	A	B	A	B	B	A	B	A	B
AMP0095193	3	169.85	3	579458728	B	A	B	B	A	B	B	A	B	B	B	B	A	B	B	B	B	A	B	B	A	A	B	B	A	A	A	B	A	B	A	A	A	B	B	B	A	B	A	B	B	A	B	A	B
AMP0268801	3	172.58	3	580395736	A	A	B	B	A	B	B	A	B	B	B	B	A	B	B	B	B	A	B	B	A	A	B	B	A	A	A	B	A	A	A	A	A	B	B	B	A	B	A	A	B	A	B	A	B
AMP0319350	3	173.1	3	580646836	A	A	B	B	A	B	B	A	B	B	B	B	A	B	B	B	B	A	B	B	A	A	B	B	A	A	A	B	A	B	A	A	A	B	B	B	A	B	A	A	B	A	B	A	B
AMP0022505	3	173.63	3	581287436	A	A	B	B	A	B	B	A	B	B	B	B	A	B	B	B	B	A	B	B	A	A	B	B	A	A	A	B	A	B	A	A	A	B	B	B	A	B	B	A	B	A	B	A	B
AMP0299457	3	174.15	3	580763538	A	A	B	B	A	B	B	A	B	B	B	B	A	B	B	B	B	A	B	B	A	A	B	B	A	A	A	B	A	B	A	A	A	B	B	B	A	A	B	A	B	A	B	A	B
AMP0041761	3	178.08	3	579111040	A	A	B	B	A	B	B	A	B	B	B	B	A	B	B	B	B	A	B	A	A	A	B	B	A	A	A	A	A	A	A	A	A	B	B	B	A	B	B	A	B	A	B	A	B
AMP0025309	3	178.6	3	577107751	A	A	B	B	A	B	B	A	B	B	B	B	A	B	B	B	B	B	B	A	A	A	B	B	A	A	A	A	A	A	A	A	A	B	B	B	A	B	B	A	B	A	B	A	B
AMP0021644	3	179.13	3	574601414	A	A	B	B	A	B	B	A	B	B	B	B	A	B	B	B	B	B	B	A	A	A	B	B	A	A	A	A	A	B	A	A	A	B	B	B	A	B	B	A	B	A	B	A	B
AMP0233896	3	179.65	2	188422899	A	A	B	B	A	B	B	A	B	B	B	B	A	B	B	B	B	B	B	A	A	A	B	B	A	A	A	A	A	B	A	A	A	B	B	B	A	A	B	A	B	A	B	A	B
AMP0164078	3	181.81	3	574857524	A	A	B	B	A	B	B	A	B	B	B	B	A	B	B	B	B	B	B	A	A	A	B	B	A	A	A	A	A	A	A	A	A	B	B	B	A	B	B	B	B	A	B	A	B
AMP0326223	3	182.87	3	578554909	B	A	B	B	A	B	B	A	B	B	B	B	A	B	B	B	B	A	B	A	A	A	B	B	A	A	A	A	A	A	A	A	A	B	B	B	A	B	B	B	B	A	B	A	B
AMP0041762	3	183.4	3	579111040	B	A	B	B	A	B	B	A	B	B	B	B	A	B	B	B	B	A	B	A	A	A	B	B	A	A	A	A	A	B	A	A	A	B	B	B	A	B	B	B	B	A	B	A	B
AMP0231605	3	183.93	3	578712057	B	A	B	B	A	B	B	A	B	B	B	B	A	B	B	B	B	A	B	A	A	A	B	B	A	A	A	A	A	B	A	A	A	B	B	B	A	B	A	B	B	A	B	A	B
AMP0270106	3	186.09	3	574561736	A	A	B	B	A	B	B	A	B	B	B	B	A	B	B	B	B	B	B	A	A	A	B	B	A	A	A	A	A	A	A	A	A	B	B	B	A	B	A	B	B	A	B	A	B
AMP0297442	3	186.6	3	574377400	A	A	B	B	A	B	B	A	B	B	B	B	A	B	B	B	B	B	B	A	A	A	B	B	A	A	A	A	A	B	A	A	A	B	B	B	A	B	A	B	B	A	B	A	B
AMP0057674	3	187.13	3	576343716	A	A	B	B	A	B	B	A	B	B	B	B	A	B	B	B	B	B	B	A	A	A	B	B	A	A	A	A	A	B	A	A	A	B	B	B	A	B	A	B	B	A	B	A	B
AMP0021645	3	187.66	3	574601414	A	A	B	B	A	B	B	A	B	B	B	B	A	B	B	B	B	B	B	A	A	A	B	B	A	A	A	A	A	A	A	A	A	B	B	B	A	B	A	B	B	A	B	A	B
AMP0322942	3	188.18	3	573647295	A	A	B	B	A	B	B	A	B	B	B	B	A	B	B	B	B	B	B	A	B	A	B	B	A	A	A	A	A	A	A	A	A	B	B	B	A	B	A	B	B	A	B	A	B
AMP0114829	3	189.25	3	572667506	A	A	B	B	A	B	B	A	B	B	B	B	A	B	B	B	B	B	B	A	B	A	B	B	A	A	A	A	A	B	A	A	A	B	B	B	A	B	A	B	B	A	B	A	B
AMP0006398	3	190.31	3	572436833	A	A	B	B	A	B	B	A	B	B	B	B	A	B	B	B	B	B	B	A	B	A	B	B	A	A	A	A	A	B	A	A	A	B	B	B	A	A	B	B	B	A	B	A	B
AMP0189407	3	192.48	3	571953786	A	A	B	B	A	B	B	A	B	B	B	B	B	B	B	B	B	B	B	A	B	A	B	B	A	A	A	A	A	B	A	A	A	B	B	B	A	A	B	B	B	A	B	B	B
AMP0258029	3	194.64	3	571586375	A	A	B	B	A	B	B	A	B	B	B	B	A	B	B	B	B	B	B	A	B	A	B	B	A	A	A	A	A	B	A	A	A	B	B	B	A	A	B	A	B	A	B	B	B
AMP0081189	3	195.15	3	570932429	A	A	B	B	A	B	B	A	B	B	B	B	A	B	B	B	B	B	B	A	B	A	B	B	A	A	A	A	A	B	A	A	A	B	B	B	A	A	B	A	B	A	B	B	B
AMP0196352	3	195.68	3	571953273	A	A	B	B	A	B	B	A	B	B	B	B	A	B	B	B	B	B	B	A	B	A	B	B	A	A	A	A	A	B	A	A	A	B	B	B	A	A	B	B	B	A	B	B	B
AMP0203617	3	196.2	3	570821934	A	A	B	B	A	B	B	A	B	B	B	B	A	B	B	B	B	B	B	A	B	A	B	B	A	A	A	A	A	A	A	A	A	B	B	B	A	A	B	B	B	A	B	B	B
AMP0270285	3	196.72	3	570410838	A	A	B	B	A	B	B	A	B	B	B	B	A	B	B	B	B	B	B	A	B	A	B	B	A	A	A	A	A	A	A	A	A	B	B	B	A	A	A	B	B	A	B	B	B
AMP0162150	3	198.87	3	566625424	A	A	B	B	A	B	A	A	B	B	B	B	A	B	B	B	B	B	B	A	B	A	B	B	A	A	A	A	A	A	A	A	A	B	B	B	A	A	B	B	B	A	B	B	B
AMP0276517	3	199.38	3	567073049	A	A	B	B	A	B	B	A	B	B	B	B	A	B	B	B	B	B	B	A	B	A	B	B	A	A	A	A	A	A	A	A	A	B	B	B	A	A	B	B	B	A	B	B	B
AMP0104209	3	199.91	3	567836945	A	A	B	B	A	B	B	A	B	B	B	B	A	B	B	B	B	B	B	A	B	A	B	B	A	A	A	A	A	A	A	A	A	B	B	B	A	A	A	B	B	A	B	B	B
AMP0003687	3	200.43	3	563284637	A	A	B	B	A	B	A	A	B	B	B	B	A	B	B	B	B	B	B	A	B	A	B	B	A	A	A	A	A	A	A	A	A	B	B	B	A	A	A	B	B	A	B	B	B
AMP0030092	3	200.96	3	565011803	A	A	B	B	A	B	A	A	B	B	B	B	A	B	B	B	B	B	B	A	B	A	B	B	A	A	A	A	A	B	A	A	A	B	B	B	A	A	A	B	B	A	B	B	B
AMP0003647	3	201.49	3	563284637	A	A	B	B	A	B	A	A	B	B	B	B	A	B	B	B	B	B	B	A	B	A	B	B	A	A	A	A	A	B	A	A	A	B	B	B	A	A	B	B	B	A	B	B	B
AMP0021751	3	202.01	3	567466261	A	A	B	B	A	B	B	A	B	B	B	B	A	B	B	B	B	B	B	A	B	A	B	B	A	A	A	A	A	B	A	A	A	B	B	B	A	A	B	B	B	A	B	B	B
AMP0033102	3	202.54	7	573714076	A	A	B	B	A	B	B	A	B	B	B	B	A	B	B	B	B	B	B	A	B	A	B	B	A	A	A	A	A	B	A	A	A	B	B	B	A	A	A	B	B	A	B	B	B
AMP0087249	3	203.07	3	569589654	A	A	B	B	A	B	B	A	B	B	B	B	A	B	B	B	B	B	B	A	B	A	B	B	A	A	A	A	A	B	A	A	A	B	B	B	A	A	A	A	B	A	B	B	B
AMP0004440	3	203.59	3	569391902	A	A	B	B	A	B	B	A	B	B	B	B	A	B	B	B	B	B	B	A	B	A	B	B	A	A	A	A	A	B	A	A	A	B	B	B	A	A	B	A	B	A	B	B	B
AMP0175221	3	204.11	3	568980723	A	A	B	B	A	B	B	A	B	B	B	B	A	B	B	B	B	B	B	A	B	A	B	B	A	A	A	A	A	B	A	A	A	B	B	B	A	A	B	A	B	A	B	B	A
AMP0082165	3	207.44	3	561903900	A	A	B	B	A	B	A	A	B	B	B	B	A	B	B	B	B	B	B	A	B	A	B	B	A	A	A	A	A	B	A	A	A	B	B	B	A	A	B	A	B	A	B	B	B
AMP0040532	3	207.97	3	560745875	A	A	B	B	A	B	A	A	B	A	B	B	A	B	B	B	B	B	B	A	B	A	B	B	A	A	A	A	A	B	A	A	A	B	B	B	A	A	B	A	B	A	B	B	B
AMP0057623	3	208.48	7	399630216	A	A	B	B	A	B	A	A	B	A	B	B	A	B	B	B	B	B	B	A	B	A	B	B	A	A	A	A	A	B	A	A	A	B	B	B	A	A	B	A	B	A	B	B	B
AMP0087212	3	210.08	3	560155289	A	A	B	B	A	B	A	A	B	A	B	B	A	B	B	B	B	B	B	A	B	A	B	B	A	A	A	A	A	A	A	A	A	B	B	B	A	A	A	A	B	A	B	B	B
AMP0093349	3	210.6	3	561318883	A	A	B	B	A	B	A	A	B	A	B	B	A	B	B	B	B	B	B	A	B	A	B	B	A	A	A	A	A	A	A	A	A	B	B	B	A	A	A	A	B	A	B	B	B
AMP0057622	3	211.13	7	399630216	A	A	B	B	A	B	A	A	B	A	B	B	A	B	B	B	B	B	B	A	B	A	B	B	A	A	A	A	A	A	A	A	A	B	B	B	A	A	A	A	B	A	B	B	B
AMP0123769	3	213.87	5	264012794	A	A	B	B	A	B	A	A	B	A	B	B	A	B	B	B	B	B	B	A	B	A	B	B	A	A	A	A	A	B	A	A	A	B	B	B	A	A	B	A	B	A	B	B	B
AMP0064663	3	214.92	3	558765297	A	A	B	B	A	B	A	A	B	A	B	B	A	B	B	B	B	B	B	A	B	A	B	B	A	A	A	A	A	B	A	A	A	B	B	B	A	A	A	A	B	A	B	B	B
AMP0124287	3	215.98	6	40109061	A	A	B	B	A	B	A	A	B	A	B	B	A	B	B	B	B	B	B	A	B	A	B	B	A	A	A	A	A	A	A	A	A	B	B	B	A	B	A	A	B	A	B	B	B
AMP0245980	3	220.53	3	555551250	A	A	B	B	A	B	A	B	B	A	B	B	A	B	B	B	B	B	B	A	B	A	B	B	A	A	B	A	A	B	A	A	A	B	B	B	A	B	A	A	B	A	B	B	B
AMP0143390	3	221.05	3	555112076	A	A	B	B	A	B	A	B	B	A	B	B	A	B	B	B	B	B	B	A	B	A	B	B	A	A	B	A	A	A	A	A	A	B	B	B	A	B	A	A	B	A	B	B	B
AMP0062185	3	221.58	3	557528946	A	A	B	B	A	B	A	B	B	A	B	B	A	B	B	B	B	B	B	A	B	A	B	B	A	A	A	A	A	A	A	A	A	B	B	B	A	B	A	A	B	A	B	B	B
AMP0067073	3	222.11	3	557490126	A	A	B	B	A	B	A	B	B	A	B	B	A	B	B	B	B	B	B	A	B	A	B	B	A	A	A	A	A	A	A	A	A	B	B	B	A	B	B	A	B	A	B	B	B
AMP0212392	3	223.71	3	557165388	A	A	B	A	A	B	A	B	B	A	B	B	A	B	B	B	B	B	B	A	B	A	A	B	A	A	A	A	A	B	A	A	A	B	B	B	A	B	B	A	B	A	B	B	B
AMP0155668	3	225.29	3	556136889	A	A	B	B	A	B	A	B	B	A	B	B	A	B	B	B	B	B	B	A	B	A	B	B	A	A	A	A	A	B	A	A	A	B	B	B	A	B	B	A	B	A	B	B	B
AMP0105520	3	225.8	3	556161420	A	A	B	B	A	B	A	B	B	A	B	B	A	B	B	B	B	B	B	A	B	A	B	B	A	A	A	A	A	B	A	A	A	B	B	B	A	B	B	A	B	A	B	B	B
AMP0030878	3	226.33	3	555552512	A	A	B	B	A	B	A	B	B	A	B	B	A	B	B	B	B	B	B	A	B	A	B	B	A	A	B	A	A	B	A	A	A	B	B	B	A	B	B	A	B	A	B	B	B
AMP0020844	3	227.94	3	549628133	A	A	B	B	A	B	A	B	B	A	B	B	A	B	B	B	B	B	B	A	B	A	B	B	A	A	B	A	A	B	A	A	B	B	B	B	A	B	B	A	B	A	B	B	B
AMP0150973	3	228.98	3	549508713	A	A	B	B	A	B	A	B	B	A	B	B	A	B	B	B	B	B	B	A	B	A	B	B	A	A	B	A	A	A	A	A	B	B	B	B	B	B	B	A	B	A	B	B	B
AMP0127645	3	229.49	3	550065392	A	A	B	B	A	B	A	B	B	A	B	B	A	B	B	B	B	B	B	A	B	A	B	B	A	A	B	A	A	A	A	A	B	B	B	B	A	B	B	A	B	A	B	B	B
AMP0182949	3	230.01	3	553893575	A	A	B	B	A	B	A	B	B	A	B	B	A	B	B	B	B	B	B	A	B	A	B	B	A	A	B	A	A	A	A	A	A	B	B	B	A	B	B	A	B	A	B	B	B
AMP0003273	3	230.54	3	553783166	A	A	B	B	A	B	A	B	B	A	B	B	A	B	B	B	B	B	B	A	B	A	B	B	A	A	B	A	A	B	A	A	A	B	B	B	A	B	B	A	B	A	B	B	B
AMP0123496	3	231.06	3	395619667	A	A	B	B	A	B	A	B	B	A	B	B	A	B	B	B	B	B	B	A	B	A	B	B	A	A	B	A	A	B	A	A	A	B	B	B	A	A	B	A	B	A	B	B	B
AMP0143081	3	231.59	6	240078346	A	A	B	B	A	B	A	B	B	A	B	B	A	B	B	B	B	B	B	A	B	A	B	B	A	A	B	A	A	B	A	A	A	B	B	B	A	A	A	A	B	A	B	B	B
AMP0080908	3	232.63	3	554144545	A	A	B	B	A	B	A	B	B	A	B	B	A	B	B	B	B	B	B	A	B	A	B	B	A	A	B	A	A	A	A	A	A	B	B	B	A	B	A	A	B	A	B	B	B
AMP0003272	3	233.13	3	553783166	A	A	B	B	A	B	A	B	B	A	B	B	A	B	B	B	B	B	B	A	B	A	B	B	A	A	B	A	A	B	A	A	A	B	B	B	A	B	A	A	B	A	B	B	B
AMP0032250	3	233.66	3	552671786	A	A	B	B	A	B	A	B	B	A	B	B	A	B	B	B	B	B	B	A	B	A	B	B	A	A	B	A	A	B	A	A	B	B	B	B	A	B	A	A	B	A	B	B	B
AMP0007242	3	234.18	3	547195551	A	A	B	B	A	B	A	B	B	A	B	B	A	B	B	B	B	B	B	A	B	A	B	B	A	A	B	A	A	B	A	A	B	B	B	B	A	B	A	A	B	A	B	B	B
AMP0193083	3	234.71	3	547012117	A	A	B	B	A	B	A	B	B	A	B	B	A	B	B	B	B	B	B	A	B	A	B	B	A	A	B	A	A	A	A	A	B	B	B	B	A	B	A	A	B	A	B	B	B
AMP0156722	3	235.22	3	550801303	A	A	B	B	A	B	A	B	B	A	B	B	A	B	B	B	B	B	B	A	B	A	B	B	A	A	B	A	A	A	A	A	B	B	B	B	A	B	A	A	B	A	B	B	B
AMP0057817	3	236.8	3	547469494	A	A	B	B	A	B	A	B	B	A	B	B	A	B	B	B	B	B	B	A	B	A	B	B	A	A	B	A	A	B	A	A	B	B	B	B	A	A	A	A	B	A	B	B	B
AMP0020843	3	237.3	3	549628133	A	A	B	B	A	B	A	B	B	A	B	B	A	B	B	B	B	B	B	A	B	A	B	B	A	A	B	A	A	B	A	A	B	B	B	B	A	A	A	A	B	A	B	B	B
AMP0030594	3	238.89	3	545319751	A	A	B	B	A	B	A	B	B	A	A	B	A	B	B	B	B	B	B	A	B	A	B	B	A	A	B	A	A	B	A	A	B	B	B	B	A	A	A	A	B	A	B	B	B
AMP0042658	3	241.04	3	548117805	A	A	B	B	A	B	A	B	B	A	B	B	A	B	B	B	B	B	B	A	B	A	B	B	A	A	B	A	A	B	A	A	B	B	B	B	A	B	B	A	B	A	B	B	B
AMP0269376	3	241.56	3	544971872	A	A	B	B	A	B	A	B	B	A	B	B	A	B	B	B	B	B	B	A	B	A	B	B	A	A	B	A	A	B	A	A	B	B	B	B	A	B	B	A	B	A	B	B	B
AMP0093216	3	242.08	3	546457899	A	A	B	B	A	B	A	B	B	A	B	B	A	B	B	B	B	B	B	A	B	A	B	B	A	A	B	A	A	B	A	A	B	B	B	B	A	B	A	A	B	A	B	B	B
AMP0175896	3	242.61	3	546128075	A	A	B	B	A	B	A	B	B	A	B	B	A	B	B	B	B	B	B	A	B	A	B	B	A	A	B	A	A	A	A	A	B	B	B	B	A	B	A	A	B	A	B	B	B
AMP0068413	3	243.14	3	546164545	A	A	B	B	A	B	A	B	B	A	B	B	A	B	B	B	B	B	B	A	B	A	B	B	A	A	B	A	A	A	A	A	B	B	B	B	B	B	A	A	B	A	B	B	B
AMP0063627	3	244.2	3	543152011	A	A	B	B	A	B	A	B	B	A	B	B	A	B	B	B	B	B	B	A	B	A	B	B	A	A	B	A	A	A	A	A	B	B	B	B	B	B	A	A	B	B	B	B	B
AMP0037252	3	245.8	3	541092777	A	A	B	B	A	B	A	B	B	A	B	B	A	B	B	B	B	B	B	A	B	A	B	B	A	A	B	A	A	A	A	A	B	B	B	B	A	B	A	A	B	B	B	B	B
AMP0283912	3	247.96	3	542791477	A	A	B	B	A	B	A	B	B	A	B	B	A	B	B	B	B	B	B	A	B	A	B	B	A	A	B	A	A	B	A	A	B	B	B	B	A	A	A	A	B	B	B	B	B
AMP0152137	3	248.47	3	541606347	A	A	B	B	A	B	A	B	B	A	B	B	A	B	B	B	B	B	B	A	B	A	B	B	A	A	B	A	A	B	A	A	B	B	B	B	A	A	A	A	B	B	B	B	B
AMP0342942	3	249.51	3	536292537	A	A	B	B	A	B	A	B	B	A	B	B	A	B	B	B	B	B	B	A	B	A	B	B	A	A	B	A	A	B	A	A	B	B	B	B	A	B	A	A	B	B	B	B	B
AMP0005664	3	250.02	3	538226826	A	A	B	B	A	B	A	B	B	A	B	B	A	B	B	B	B	B	B	A	B	A	B	B	A	A	B	A	A	B	A	A	B	B	B	B	A	B	A	A	B	B	B	B	B
AMP0027667	3	250.54	3	537114490	A	A	B	B	A	B	A	B	B	A	B	B	A	B	B	B	B	B	B	A	B	A	B	B	A	A	B	A	A	B	A	A	B	B	B	B	A	B	B	A	B	B	B	B	B
AMP0027845	3	251.07	3	540503349	A	A	B	B	A	B	A	B	B	A	B	B	A	B	B	B	B	B	B	A	B	A	B	B	A	A	B	A	A	B	A	A	B	B	B	B	A	B	B	A	B	B	B	B	B
AMP0021588	3	251.59	3	537862670	A	A	B	B	A	B	A	B	B	A	B	B	A	B	B	B	B	B	B	A	B	A	B	B	A	A	B	A	A	B	A	A	B	B	B	B	A	B	A	A	B	B	B	B	B
AMP0048275	3	252.12	3	543391544	A	A	B	B	A	B	A	B	B	A	B	B	A	B	B	B	B	B	B	A	B	A	B	B	A	A	B	A	A	A	A	A	B	B	B	B	A	B	A	A	B	B	B	B	B
AMP0037251	3	252.62	3	541092777	A	A	B	B	A	B	A	B	B	A	B	B	A	B	B	B	B	B	B	A	B	A	B	B	A	A	B	A	A	A	A	A	B	B	B	B	A	B	B	A	B	B	B	B	B
AMP0034304	3	253.66	3	536015076	A	A	B	B	A	B	A	B	B	A	B	B	A	B	B	B	B	B	B	A	B	A	B	B	A	A	B	A	A	A	A	A	B	B	B	B	A	B	A	A	B	B	B	B	B
AMP0090339	3	255.26	3	535467977	A	A	B	B	A	B	A	B	B	A	B	B	A	B	B	B	B	B	B	B	B	A	B	B	A	A	B	A	A	A	A	A	B	B	B	B	A	B	A	A	B	B	B	B	B
AMP0091023	3	255.77	3	535035934	A	A	B	B	A	B	A	B	B	A	B	B	A	B	B	B	B	B	B	B	B	A	B	B	A	A	B	A	A	A	A	A	B	B	B	B	A	B	A	A	B	B	B	B	B
AMP0070499	3	256.28	3	535287312	A	A	B	B	A	B	A	B	B	A	B	B	A	B	B	B	B	B	B	B	B	A	B	B	A	A	B	A	A	A	A	A	B	B	B	B	A	B	B	A	B	B	B	B	B
AMP0074919	3	258.43	3	532183327	A	A	B	B	A	B	A	B	B	A	B	B	A	B	B	B	B	B	B	B	B	A	B	B	A	A	B	A	A	B	A	A	B	B	B	B	A	B	A	A	B	B	B	B	B
AMP0070497	3	258.95	3	535287312	A	A	B	B	A	B	A	B	B	A	B	B	A	B	B	B	B	B	B	B	B	A	B	B	A	A	B	A	A	B	A	A	B	B	B	B	A	B	A	A	B	B	B	B	B
AMP0040986	3	259.46	3	532490775	A	A	B	B	A	B	A	B	B	A	B	B	A	B	B	B	B	B	B	B	B	A	B	B	A	A	B	A	A	B	A	A	B	B	B	B	A	A	A	A	B	B	B	B	B
AMP0224336	3	261.63	3	532807979	A	A	B	B	A	B	A	B	B	A	B	B	A	B	B	B	B	B	B	B	B	A	B	B	A	A	B	A	A	B	A	A	B	B	B	B	A	B	A	A	B	B	B	B	B
AMP0157552	3	262.15	3	531785718	A	A	B	B	A	B	A	B	B	A	B	B	A	B	B	B	B	B	B	B	B	A	B	B	A	A	B	A	A	A	A	A	B	B	B	B	A	B	A	A	B	B	B	B	B
AMP0124038	3	263.19	3	533647906	A	A	B	B	A	B	A	B	B	A	B	B	A	B	B	B	B	B	B	B	B	A	B	B	A	A	B	A	A	A	A	A	B	B	B	B	B	B	B	A	B	B	B	B	B
AMP0299648	3	263.69	3	532831133	A	A	B	B	A	B	A	B	B	A	B	B	A	B	B	B	B	B	B	B	B	A	B	B	A	A	B	A	A	A	A	A	B	B	B	B	A	B	B	A	B	B	B	B	B
AMP0040988	3	264.22	3	532490775	A	A	B	B	A	B	A	B	B	A	B	B	A	B	B	B	B	B	B	B	B	A	B	B	A	A	B	A	A	B	A	A	B	B	B	B	A	B	B	A	B	B	B	B	B
AMP0040293	3	266.38	3	525815288	A	A	B	B	A	B	A	B	B	A	B	B	B	B	B	B	B	B	B	B	B	A	B	B	A	A	B	A	A	B	A	A	B	B	B	B	A	B	B	A	B	B	B	B	B
AMP0118772	3	266.9	3	528402246	A	A	B	B	A	B	A	B	B	A	B	B	B	B	B	B	B	B	B	B	B	A	B	B	A	A	B	A	A	B	A	A	B	B	B	B	A	B	B	A	B	B	B	B	B
AMP0286351	3	267.42	3	530635645	A	A	B	B	A	B	A	B	B	A	B	B	A	B	B	B	B	B	B	B	B	A	B	B	A	A	B	A	A	B	A	A	B	B	B	B	A	B	B	A	B	B	B	B	B
AMP0092334	3	267.95	3	531031712	A	A	B	B	A	B	A	B	B	A	B	B	A	B	B	B	B	B	B	B	B	A	B	B	A	A	B	A	A	A	A	A	B	B	B	B	A	B	B	A	B	B	B	B	B
AMP0004308	3	268.48	3	529506078	A	A	B	B	A	B	A	B	B	A	B	B	A	B	B	B	B	B	B	B	B	A	B	B	A	A	B	A	A	A	A	A	B	B	B	B	A	B	A	A	B	B	B	B	B
AMP0080577	3	269	3	526746431	A	A	B	B	A	B	A	B	B	A	B	B	B	B	B	B	B	B	B	B	B	A	B	B	A	A	B	A	A	A	A	A	B	B	B	B	A	B	A	A	B	B	B	B	B
AMP0329271	3	269.53	3	526695194	A	A	B	B	A	B	A	B	B	A	B	B	B	B	B	B	B	B	B	B	B	A	B	B	A	A	B	A	A	B	A	A	B	B	B	B	A	B	A	A	B	B	B	B	B
AMP0248686	3	270.04	3	529320927	A	A	B	B	A	B	A	B	B	A	B	B	A	B	B	B	B	B	B	B	B	A	B	B	A	A	B	A	A	B	A	A	B	B	B	B	A	B	A	A	B	B	B	B	B
AMP0301332	3	272.21	3	525353932	A	A	B	B	A	B	A	B	B	A	B	B	B	B	B	B	B	B	B	B	B	A	B	B	A	A	B	A	A	A	A	A	B	B	B	B	A	B	B	A	B	B	B	B	B
AMP0042675	3	272.73	3	520924444	A	A	B	B	A	B	A	B	B	A	B	B	B	B	B	B	B	B	B	B	B	A	B	B	A	A	B	A	A	A	A	A	B	B	B	B	A	B	B	A	B	B	B	B	B
AMP0020756	3	273.26	3	521270879	A	A	B	B	A	B	A	B	B	A	B	B	B	B	B	B	B	B	B	B	B	A	B	B	A	A	B	A	A	A	A	A	B	B	B	B	A	B	A	A	B	B	B	B	B
AMP0018406	3	273.79	3	520865811	A	A	B	B	A	B	A	B	B	A	B	B	B	B	B	B	B	B	B	B	B	A	B	B	A	A	B	A	A	B	A	A	B	B	B	B	A	B	A	A	B	B	B	B	B
AMP0210574	3	274.31	3	524700563	A	A	B	B	A	B	A	B	B	A	B	B	B	B	B	B	B	B	B	B	B	A	B	B	A	A	B	A	A	B	A	A	B	B	B	B	A	B	A	A	B	B	B	B	B
AMP0082779	3	276.47	3	519786746	A	A	B	B	A	B	A	A	B	A	B	B	B	B	B	B	B	B	B	B	B	A	B	B	A	A	B	A	A	B	A	A	B	B	B	B	A	A	A	A	B	B	B	B	B
AMP0236485	3	276.99	3	521320791	A	A	B	B	A	B	A	B	B	A	B	B	B	B	B	B	B	B	B	B	B	A	B	B	A	A	B	A	A	B	A	A	B	B	B	B	A	A	A	A	B	B	B	B	B
AMP0259018	3	277.52	3	525485674	A	A	B	B	A	B	A	B	B	A	B	B	B	B	B	B	B	B	B	B	B	A	B	B	A	A	B	A	A	B	A	A	B	B	B	B	A	A	A	A	B	B	B	B	B
AMP0004309	3	278.55	3	529506078	A	A	B	B	A	B	A	B	B	A	B	B	A	B	B	B	B	B	B	B	B	A	B	B	A	A	B	A	A	B	A	A	B	B	B	B	A	A	A	A	B	B	B	B	B
AMP0172682	3	279.06	3	528143296	A	A	B	B	A	B	A	B	B	A	B	B	B	B	B	B	B	B	B	B	B	A	B	B	A	A	B	A	A	B	A	A	B	B	B	B	A	A	A	A	B	B	B	B	B
AMP0237048	3	279.58	3	528737915	A	A	B	B	A	B	A	B	B	A	B	B	B	B	B	B	B	B	B	B	B	A	B	B	A	A	B	A	A	B	A	A	B	B	B	B	A	B	A	A	B	B	B	B	B
AMP0322567	3	280.1	3	530450648	A	A	B	B	A	B	A	B	B	A	B	B	A	B	B	B	B	B	B	B	B	A	B	B	A	A	B	A	A	B	A	A	B	B	B	B	A	B	A	A	B	B	B	B	B
AMP0093138	3	282.25	3	522731428	A	A	B	B	A	B	A	B	B	A	B	B	B	B	B	B	B	B	B	B	B	A	B	B	A	A	B	A	A	B	A	A	B	B	B	B	A	B	B	A	B	B	B	B	B
AMP0018405	3	282.76	3	520865811	A	A	B	B	A	B	A	B	B	A	B	B	B	B	B	B	B	B	B	B	B	A	B	B	A	A	B	A	A	B	A	A	B	B	B	B	A	B	A	A	B	B	B	B	B
AMP0074937	3	283.29	3	519795535	A	A	B	B	A	B	A	A	B	A	B	B	B	B	B	B	B	B	B	B	B	A	B	B	A	A	B	A	A	B	A	A	B	B	B	B	A	B	A	A	B	B	B	B	B
AMP0003694	3	283.82	3	517352457	A	A	B	B	A	B	A	A	B	A	B	B	B	B	B	B	B	B	B	B	B	A	B	B	A	A	B	A	A	B	A	A	B	B	B	B	A	B	A	A	B	B	B	B	B
AMP0081103	3	284.34	3	518142340	A	A	B	B	A	B	A	A	B	A	B	B	B	B	B	B	B	B	B	B	B	A	B	B	A	A	B	A	A	B	A	A	B	B	B	B	A	A	A	A	B	B	B	B	B
AMP0338566	3	284.87	3	517180650	A	A	B	B	A	B	A	A	B	A	B	B	B	B	B	B	B	B	B	B	B	A	B	B	A	A	B	A	A	B	A	A	B	B	B	B	A	A	A	A	B	B	B	B	B
AMP0042327	3	285.93	3	512240868	A	A	B	B	A	B	B	A	B	A	B	B	B	B	B	B	B	B	B	B	B	A	B	B	A	A	B	A	A	B	A	B	B	B	B	B	A	A	A	A	B	B	B	B	B
AMP0142567	3	286.46	3	514926580	A	A	B	B	A	B	B	A	B	A	B	B	B	B	B	B	B	B	B	B	B	A	B	B	A	A	B	A	A	B	A	B	B	B	B	B	A	B	A	A	B	B	B	B	B
AMP0110067	3	286.98	3	516277201	A	A	B	B	A	B	B	A	B	A	B	B	B	B	B	B	B	B	B	B	B	A	B	B	A	A	B	A	A	B	A	B	B	B	B	B	A	B	A	A	B	B	B	B	B
AMP0142261	3	288.02	3	505255745	A	A	B	B	A	B	B	A	B	A	B	B	B	B	B	B	B	B	B	B	B	A	B	B	A	A	B	A	A	B	A	B	B	B	B	B	A	A	A	A	B	B	B	B	B
AMP0297451	3	288.53	3	505947034	A	A	B	B	A	B	B	A	B	A	B	B	B	B	B	B	B	B	B	B	B	A	B	B	A	A	B	A	A	B	A	B	B	B	B	B	A	B	A	A	B	B	B	B	B
AMP0338413	3	289.05	3	506805914	A	A	B	B	A	B	B	A	B	A	B	B	B	B	B	B	B	B	B	B	B	A	B	B	A	A	B	A	A	B	A	B	B	B	B	B	A	B	A	A	B	B	B	B	B
AMP0142802	3	290.09	3	512605485	A	A	B	B	A	B	B	A	B	A	B	B	B	B	B	B	B	B	B	B	B	A	B	B	A	A	B	A	A	B	A	B	B	B	B	B	A	B	A	A	B	B	B	B	B
AMP0082031	3	290.59	3	506578965	A	A	B	B	A	B	B	A	B	A	B	B	B	B	B	B	B	B	B	B	B	A	B	B	A	A	B	A	A	B	A	B	B	B	B	B	A	B	A	A	B	B	B	B	B
AMP0348193	3	291.63	3	509506096	A	A	B	B	A	B	B	B	B	A	B	B	B	B	B	B	B	B	B	B	B	A	B	B	A	A	B	A	A	B	A	B	B	B	B	B	A	B	A	A	B	B	B	B	B
AMP0054379	3	292.13	3	514119169	A	A	B	B	A	B	B	A	B	A	B	B	B	B	B	B	B	B	B	B	B	A	B	B	A	A	B	A	A	B	A	B	B	B	B	B	A	B	A	A	B	B	B	B	B
AMP0324563	3	292.64	3	511757157	A	A	B	B	A	B	B	A	B	A	B	B	B	B	B	B	B	B	B	B	B	A	B	B	A	A	B	A	A	B	A	B	B	B	B	B	A	B	A	A	B	B	B	B	B
AMP0024765	3	293.68	3	509812142	A	A	B	B	A	B	B	A	B	A	B	B	B	B	B	B	B	B	B	B	B	A	B	B	A	A	B	A	A	A	A	B	B	B	B	B	A	B	A	A	B	B	B	B	B
AMP0047584	3	294.2	3	505460812	A	A	B	B	A	B	B	A	B	A	B	B	B	B	B	B	B	B	B	B	B	A	B	B	A	A	B	A	A	A	A	B	B	B	B	B	A	A	A	A	B	B	B	B	B
AMP0142260	3	294.73	3	505255745	A	A	B	B	A	B	B	A	B	A	B	B	B	B	B	B	B	B	B	B	B	A	B	B	A	A	B	A	A	A	A	B	B	B	B	B	A	A	A	A	B	B	B	B	B
AMP0286486	3	295.79	3	504330416	A	A	B	B	A	B	B	A	B	B	B	B	B	B	B	B	B	B	B	B	B	A	B	B	A	A	B	A	A	B	A	B	B	B	B	B	A	A	A	A	B	B	B	B	B
AMP0233879	3	296.32	3	504786136	A	A	B	B	A	B	B	A	B	B	B	B	B	B	B	B	B	B	B	B	B	A	B	B	A	A	B	A	A	B	A	B	B	B	B	B	A	A	A	A	B	B	B	B	B
AMP0031143	3	296.84	3	505199413	A	A	B	B	A	B	B	A	B	A	B	B	B	B	B	B	B	B	B	B	B	A	B	B	A	A	B	A	A	B	A	B	B	B	B	B	A	A	A	A	B	B	B	B	B
AMP0252788	3	299.01	3	509056654	A	A	B	B	A	B	B	A	B	A	B	B	B	B	B	B	B	B	B	B	B	A	B	B	A	A	B	A	A	A	A	B	B	B	B	B	A	B	A	A	B	B	B	B	B
AMP0098202	3	299.52	7	184884890	A	A	B	B	A	B	B	A	B	A	B	B	B	B	B	B	B	B	B	B	B	A	B	B	A	A	B	A	A	A	A	B	B	B	B	B	A	B	A	A	B	B	B	B	B
AMP0336263	3	300.59	3	517180650	A	A	B	B	A	B	A	A	B	A	B	B	B	B	B	B	B	B	B	B	B	A	B	B	A	A	B	A	A	A	A	A	B	B	B	B	A	B	A	A	B	B	B	B	B
AMP0316782	3	301.65	3	517799588	A	A	B	B	A	B	A	A	B	A	B	B	B	B	B	B	B	B	B	B	B	A	B	B	A	A	B	A	A	A	A	A	B	B	B	B	A	B	A	A	B	B	B	B	B
AMP0059565	3	302.18	3	517993350	A	A	B	B	A	B	A	A	B	A	B	B	B	B	B	B	B	B	B	B	B	A	B	B	A	A	B	A	A	B	A	A	B	B	B	B	A	B	A	A	B	B	B	B	B
AMP0074858	3	303.24	3	519795535	A	A	B	B	A	B	A	A	B	A	B	B	B	B	B	B	B	B	B	B	B	A	B	B	A	A	B	A	A	B	A	A	B	B	B	B	A	B	B	A	B	B	B	B	B
AMP0204491	3	303.76	3	519943394	A	A	B	B	A	B	A	B	B	A	B	B	B	B	B	B	B	B	B	B	B	A	B	B	A	A	B	A	A	B	A	A	B	B	B	B	A	B	B	A	B	B	B	B	B
AMP0200190	3	308.95	6	344072446	A	B	B	B	B	B	A	A	B	A	B	B	B	B	B	B	B	B	B	B	B	A	B	B	A	A	B	A	A	B	A	B	B	B	B	B	A	A	A	A	B	B	B	B	B
AMP0003544	3	310.54	3	492416461	A	B	B	B	B	B	A	A	B	A	B	B	B	B	B	A	B	B	B	B	B	A	B	B	A	A	B	A	A	A	A	B	B	B	B	B	A	A	A	A	B	B	B	B	B
AMP0057685	3	311.05	3	501433524	A	B	B	B	B	B	A	A	B	A	B	B	B	B	B	A	B	B	B	B	B	A	B	B	A	A	B	A	A	A	A	B	B	B	B	B	A	A	A	A	B	B	B	B	B
AMP0011786	3	311.58	3	499096429	A	B	B	B	B	B	A	A	B	A	B	B	B	B	B	A	B	B	B	B	B	A	B	B	A	A	B	A	A	B	A	B	B	B	B	B	A	A	A	A	B	B	B	B	B
AMP0075072	3	313.19	3	501531169	B	B	B	B	B	B	A	A	B	A	B	B	B	B	B	A	B	B	B	B	B	A	B	B	A	A	B	A	A	B	A	B	B	B	B	B	A	A	A	A	B	B	B	B	B
AMP0097010	3	313.71	3	492451881	B	B	B	B	B	B	A	A	B	B	B	B	B	B	B	A	B	B	B	B	B	A	B	B	A	A	B	A	A	B	A	B	B	B	B	B	A	A	A	A	B	B	B	B	B
AMP0010330	3	317.04	3	481870872	B	B	B	B	B	B	A	A	B	A	B	B	B	B	B	A	B	B	B	B	B	A	B	B	A	A	B	A	A	A	A	B	B	B	B	B	A	A	B	A	B	B	B	B	B
AMP0152371	3	318.09	3	482292801	B	B	B	B	B	B	A	A	B	A	B	B	B	B	B	A	B	B	B	B	B	A	B	B	A	A	B	A	A	B	A	B	B	B	B	B	A	A	B	A	B	B	B	B	B
AMP0020631	3	319.14	3	482857263	A	B	B	B	B	B	A	A	B	A	B	B	B	B	B	A	B	B	B	B	B	A	B	B	A	A	B	A	A	B	A	B	B	B	B	B	A	A	B	A	B	B	B	B	B
AMP0042388	3	319.66	3	487839404	A	B	B	B	B	B	A	A	B	A	B	B	B	B	B	A	B	B	B	B	B	A	B	B	A	A	B	A	A	B	A	B	B	B	B	B	A	A	A	A	B	B	B	B	B
AMP0042501	3	320.19	3	487852789	A	B	B	B	B	B	A	A	B	B	B	B	B	B	B	A	B	B	B	B	B	A	B	B	A	A	B	A	A	B	A	B	B	B	B	B	A	A	A	A	B	B	B	B	B
AMP0146729	3	322.37	3	493920645	A	B	B	B	B	B	A	A	B	B	B	B	B	B	B	A	B	B	B	B	B	A	B	B	A	A	B	A	A	A	A	B	B	B	B	B	A	A	A	A	B	B	B	B	B
AMP0079466	3	322.89	3	492986216	B	B	B	B	B	B	A	A	B	B	B	B	B	B	B	A	B	B	B	B	B	A	B	B	A	A	B	A	A	A	A	B	B	B	B	B	A	A	A	A	B	B	B	B	B
AMP0087509	3	323.94	3	478318195	B	B	B	B	B	B	A	A	B	A	B	B	B	B	B	A	B	B	B	B	B	A	B	B	A	A	B	A	A	A	A	B	B	B	B	B	A	A	A	A	B	B	B	B	B
AMP0293867	3	324.97	3	503462750	B	B	B	B	B	B	A	A	B	B	B	B	B	B	B	B	B	B	B	B	B	A	B	B	A	A	B	A	A	A	A	B	B	B	B	B	A	A	A	A	B	B	B	B	B
AMP0020667	3	325.47	3	493268430	B	B	B	B	B	B	A	A	B	B	B	B	B	B	B	A	B	B	B	B	B	A	B	B	A	A	B	A	A	A	A	B	B	B	B	B	A	A	A	A	B	B	B	B	B
AMP0019686	3	325.97	3	498503382	B	B	B	B	B	B	A	A	B	B	B	B	B	B	B	A	B	B	B	B	B	A	B	B	A	A	B	A	A	B	A	B	B	B	B	B	A	A	A	A	B	B	B	B	B
AMP0200559	3	327.01	3	494464090	B	B	B	B	B	B	A	A	B	B	B	B	B	B	B	A	B	B	B	B	B	A	B	B	A	A	B	A	A	A	A	B	B	B	B	B	A	A	A	A	B	B	B	B	B
AMP0036239	3	328.6	3	491408727	B	B	B	B	B	B	A	A	B	B	B	B	B	B	B	A	B	B	B	B	B	A	B	B	B	A	B	A	A	A	A	B	B	B	B	B	A	A	A	A	B	B	B	B	B
AMP0190015	3	331.34	3	487848047	B	B	B	B	B	B	A	A	B	B	B	B	B	B	B	A	B	B	B	B	B	A	B	B	A	A	B	A	A	A	A	B	B	B	B	B	A	A	A	A	B	B	B	B	B
AMP0004512	3	331.85	3	485703827	B	B	B	B	B	B	A	A	B	B	B	B	B	B	B	A	B	B	B	B	B	A	B	B	A	A	B	A	A	A	A	B	B	B	B	B	A	A	A	A	B	B	B	B	B
AMP0122599	3	332.36	6	18096405	A	B	B	B	B	B	A	A	B	B	B	B	B	B	B	A	B	B	B	B	B	A	B	B	A	A	B	A	A	A	A	B	B	B	B	B	A	A	A	A	B	B	B	B	B
AMP0060078	3	333.38	3	487205474	B	B	B	B	B	B	A	A	B	B	B	B	B	B	B	A	B	B	B	B	B	A	B	B	A	A	B	A	A	B	A	B	B	B	B	B	A	A	A	A	B	B	B	B	B
AMP0007196	3	334.41	3	483931591	B	B	B	B	B	B	A	A	B	B	B	B	B	B	B	A	B	B	B	B	B	A	B	B	A	A	B	A	A	A	A	B	B	B	B	B	A	A	B	A	B	B	B	B	B
AMP0152372	3	334.91	3	482292801	B	B	B	B	B	B	A	A	B	B	B	B	B	B	B	A	B	B	B	B	B	A	B	B	A	A	B	A	A	B	A	B	B	B	B	B	A	A	B	A	B	B	B	B	B
AMP0070387	3	335.44	3	481791892	B	B	B	B	B	B	A	A	B	B	B	B	B	B	B	A	B	B	B	B	B	A	B	B	A	B	B	A	A	B	A	B	B	B	B	B	A	A	B	A	B	B	B	B	B
AMP0203968	3	337.05	3	481109617	B	B	B	B	B	B	A	A	B	B	B	B	B	B	B	A	B	B	B	B	B	A	B	B	A	B	B	A	A	A	A	B	B	B	B	B	A	A	B	A	B	B	B	B	B
AMP0089868	3	338.09	3	472640170	B	B	B	B	B	B	A	A	B	B	B	B	B	B	B	A	B	B	B	B	B	A	B	B	A	B	B	A	A	A	A	B	B	B	B	B	A	A	B	A	B	B	B	B	B
AMP0030458	3	338.59	3	467671080	B	B	B	B	B	B	A	A	B	B	B	B	B	B	B	A	B	B	B	B	B	A	B	B	A	B	B	A	A	A	A	B	B	B	B	B	A	A	B	A	B	B	B	B	B
AMP0244540	3	339.63	3	472990974	B	B	B	B	B	B	A	A	B	B	B	B	B	B	B	A	B	B	B	B	B	B	B	B	A	B	B	A	A	B	A	B	B	B	B	B	A	A	B	A	B	B	B	B	B
AMP0030808	3	340.14	3	474102191	B	B	B	B	B	B	A	A	B	B	B	B	B	B	B	A	B	B	B	B	B	A	B	B	A	B	B	A	A	B	A	B	B	B	B	B	A	A	B	A	B	B	B	B	B
AMP0034208	3	340.64	3	468819268	B	B	B	B	B	B	A	A	B	B	B	B	B	B	B	A	B	B	B	B	B	A	B	B	A	B	B	A	A	B	A	B	B	B	B	B	A	A	B	A	B	B	B	B	B
AMP0206616	3	341.68	3	466910142	B	B	B	B	B	B	A	A	B	A	B	B	B	B	B	A	B	B	B	B	B	A	B	B	A	B	B	A	A	B	A	B	B	B	B	B	A	A	B	A	B	B	B	B	B
AMP0076730	3	342.18	3	466093132	B	B	B	B	B	B	A	A	B	A	B	B	B	B	B	A	B	B	B	B	B	A	B	B	A	B	B	A	A	B	A	B	B	B	B	B	A	A	B	A	B	B	B	B	B
AMP0068832	3	343.22	3	477661362	B	B	B	B	B	B	A	A	B	A	B	B	B	B	B	A	B	B	B	B	B	A	B	B	A	B	B	A	A	A	A	B	B	B	B	B	A	A	B	A	B	B	B	B	B
AMP0199551	3	343.74	3	464583294	B	B	B	B	B	B	A	A	B	A	B	B	B	B	B	A	A	B	B	B	B	A	B	B	A	B	B	A	A	A	A	B	B	B	B	B	A	A	B	A	B	B	B	B	B
AMP0041172	3	344.27	3	463000454	B	B	B	B	B	B	A	A	B	A	B	B	B	B	B	A	A	B	B	B	B	A	B	B	A	B	B	A	A	A	A	B	B	B	B	B	A	A	B	A	B	B	B	B	B
AMP0141964	3	344.8	3	464571923	B	B	B	B	B	B	A	A	B	A	B	B	B	B	B	A	A	B	B	B	B	A	B	B	A	B	B	A	A	A	A	B	B	B	B	B	A	A	B	A	B	B	B	B	B
AMP0019132	3	347.54	3	481334549	B	B	B	B	B	B	A	A	B	A	B	A	B	B	B	A	B	B	B	B	B	A	B	B	A	A	B	A	A	B	A	B	B	B	B	B	A	A	B	A	B	B	B	B	B
AMP0276295	3	348.05	3	480494134	B	B	B	B	B	B	A	A	B	A	B	B	B	B	B	A	B	B	B	B	B	A	B	B	A	A	B	A	A	B	A	B	B	B	B	B	A	A	B	A	B	B	B	B	B
AMP0203970	3	348.58	3	481109617	B	B	B	B	B	B	A	A	B	A	B	B	B	B	B	A	B	B	B	B	B	A	B	B	A	A	B	A	A	A	A	B	B	B	B	B	A	A	B	A	B	B	B	B	B
AMP0167845	3	349.11	3	472465723	B	B	B	B	B	B	A	A	B	A	B	B	B	B	B	A	B	B	B	B	B	A	B	B	A	A	B	A	A	A	A	B	B	B	B	B	A	A	B	A	B	B	B	B	B
AMP0004477	3	349.63	3	475264710	B	B	B	B	B	B	A	A	B	A	B	B	B	B	B	A	B	B	B	B	B	A	B	B	A	A	B	A	A	B	A	B	B	B	B	B	A	A	B	A	B	B	B	B	B
AMP0129188	3	350.67	3	465823439	B	B	B	B	B	B	A	A	B	A	B	B	B	B	B	A	B	B	B	B	B	A	B	B	A	B	B	A	A	B	A	B	B	B	B	B	A	A	A	A	B	B	B	B	B
AMP0169897	3	351.17	3	466011107	B	B	B	B	B	B	A	A	B	A	B	B	B	B	B	A	B	B	B	B	B	A	B	B	A	B	B	A	A	B	A	B	B	B	B	B	A	A	B	A	B	B	B	B	B
AMP0076717	3	351.68	3	466093132	B	B	B	B	B	B	A	A	B	A	B	B	B	B	B	A	B	B	B	B	B	A	B	B	A	B	B	A	B	B	A	B	B	B	B	B	A	A	B	A	B	B	B	B	B
AMP0112635	3	352.71	3	463435872	B	B	B	B	B	B	A	A	B	A	B	B	B	B	B	A	A	B	B	B	B	A	B	B	A	B	B	A	A	B	A	B	B	B	B	B	A	A	B	A	B	B	B	B	B
AMP0027625	3	353.24	3	472388277	B	B	B	B	B	B	A	A	B	A	B	B	B	B	B	A	A	B	B	B	B	A	B	B	A	B	B	B	A	B	A	B	B	B	B	B	A	A	B	A	B	B	B	B	B
AMP0266385	3	353.77	3	457738058	B	B	B	B	B	B	A	A	B	A	B	B	B	B	B	A	A	B	B	B	B	A	B	B	A	B	B	B	A	A	A	B	B	B	B	B	A	A	B	A	B	B	B	B	B
AMP0031695	3	354.29	3	455338297	B	B	B	B	B	B	A	A	B	A	B	B	B	B	B	A	A	B	B	B	B	A	B	B	A	B	B	B	A	A	A	B	B	B	B	B	A	A	B	A	B	B	B	B	B
AMP0027931	3	354.82	3	457567158	B	B	B	B	B	B	A	A	B	A	B	B	B	B	B	A	A	B	B	B	B	A	B	B	A	B	B	B	A	B	A	B	B	B	B	B	A	A	B	A	B	B	B	B	B
AMP0278251	3	357	3	453126512	B	B	B	B	B	B	A	A	B	A	B	B	B	B	B	B	A	B	B	B	B	A	A	A	A	B	B	B	A	B	A	B	B	B	B	B	A	A	B	A	B	B	B	B	B
AMP0220201	3	357.52	3	453170003	B	B	B	B	B	B	A	A	B	A	B	B	B	B	B	B	A	B	B	B	B	A	A	A	A	B	B	B	A	A	A	B	B	B	B	B	A	A	B	A	B	B	B	B	B
AMP0078358	3	358.05	3	454314505	B	B	B	B	B	B	A	A	B	A	B	B	B	B	B	B	A	B	B	B	B	A	A	A	A	B	B	B	A	A	A	B	B	B	B	B	A	A	B	A	B	B	B	B	B
AMP0250519	3	358.57	3	453657218	B	B	B	B	B	B	A	A	B	A	B	B	B	B	B	B	A	B	B	B	B	A	A	A	A	B	B	B	A	B	A	B	B	B	B	B	A	A	B	A	B	B	B	B	B
AMP0067693	3	359.1	3	454409055	B	B	B	B	B	B	A	A	B	A	B	B	B	B	B	B	A	B	B	B	B	A	A	A	A	B	B	B	A	B	A	B	B	B	B	B	A	A	B	A	B	B	B	B	B
AMP0136155	3	359.63	3	453004241	B	B	B	B	B	B	A	A	B	A	B	B	B	B	B	B	A	B	B	B	B	A	A	A	A	B	B	B	A	B	A	B	B	B	B	B	A	A	B	A	B	B	B	B	B
AMP0301043	3	360.67	3	449396866	B	B	B	B	B	B	A	B	B	A	B	B	B	B	B	B	A	B	A	B	B	A	A	A	A	B	B	B	A	B	A	B	B	B	B	B	A	A	B	A	B	B	B	B	B
AMP0047929	3	361.17	3	449146749	B	B	B	B	B	B	A	A	B	A	B	B	B	B	B	B	A	B	A	B	B	A	A	A	A	B	B	B	A	B	A	B	B	B	B	B	A	A	B	A	B	B	B	B	B
AMP0118415	3	361.68	3	451665209	B	B	B	B	B	A	A	A	B	A	B	B	B	B	B	B	A	B	A	B	B	A	A	A	A	B	B	B	A	B	A	B	B	B	B	B	A	A	B	A	B	B	B	B	B
AMP0238923	3	363.26	3	452241351	B	B	B	B	B	B	A	A	B	A	B	B	B	B	B	B	A	B	A	B	B	A	A	A	A	B	B	B	A	B	A	B	B	B	B	B	A	A	B	A	B	B	B	B	B
AMP0047928	3	363.77	3	449146749	B	B	B	B	B	B	A	A	B	A	B	B	B	B	B	B	A	B	A	B	B	A	A	A	A	B	B	B	A	B	A	B	B	B	B	B	A	A	B	A	B	B	B	B	B
AMP0270249	3	364.28	3	449297811	B	B	B	B	B	B	A	A	B	A	B	B	B	B	B	B	A	B	A	B	B	A	A	B	A	B	B	B	A	B	A	B	B	B	B	B	A	A	B	A	B	B	B	B	B
AMP0338619	3	365.86	3	449830481	B	B	B	B	B	B	A	A	B	A	B	B	B	B	B	B	A	B	A	B	B	A	A	A	A	B	B	B	A	A	A	B	B	B	B	B	A	A	B	A	B	B	B	B	B
AMP0048507	3	366.37	3	449369607	B	B	B	B	B	B	A	A	B	A	B	B	B	B	B	B	A	B	A	B	B	A	A	A	A	B	B	B	A	A	A	B	B	B	B	B	A	A	B	A	B	B	B	B	B
AMP0304210	3	366.88	3	450260170	B	B	B	B	B	B	A	A	B	A	B	B	B	B	B	B	A	B	A	B	B	A	A	A	A	B	B	B	A	A	A	B	B	B	B	B	A	A	A	A	B	B	B	B	B
AMP0142232	3	369.03	3	447367722	B	B	B	B	B	B	A	A	B	A	B	B	B	B	B	B	A	B	A	B	B	A	A	A	A	B	B	B	A	B	A	B	B	B	B	B	A	A	B	A	B	B	B	B	B
AMP0202776	3	369.55	3	447949018	B	B	B	B	B	B	A	A	B	A	B	B	B	B	B	B	A	B	A	B	B	A	A	A	A	B	B	B	A	B	A	B	B	B	B	B	A	A	B	A	B	B	B	B	B
AMP0147709	3	370.59	3	448617060	B	B	B	B	B	B	A	A	B	A	B	B	B	B	B	B	A	B	B	B	B	A	A	A	A	B	B	B	A	A	A	B	B	B	B	B	A	A	B	A	B	B	B	B	B
AMP0225426	3	371.09	3	447557636	B	B	B	B	B	B	A	A	B	A	B	B	B	B	B	B	A	B	A	B	B	A	A	A	A	B	B	B	A	A	A	B	B	B	B	B	A	A	B	A	B	B	B	B	B
AMP0012625	3	371.62	3	446509357	B	B	B	B	B	B	A	A	B	A	B	B	B	B	B	B	A	B	A	B	B	A	A	A	A	B	B	B	A	A	A	B	B	B	B	B	A	A	B	A	B	B	B	B	B
AMP0154393	3	372.14	3	446914731	B	B	B	B	B	B	A	A	B	A	B	B	B	B	B	B	A	B	A	B	B	A	A	A	A	B	B	B	A	B	A	B	B	B	B	B	A	A	B	A	B	B	B	B	B
AMP0152786	3	372.67	3	446949149	B	B	B	B	B	B	A	A	B	A	B	B	B	B	B	B	A	B	A	B	B	A	A	A	A	B	B	B	A	B	A	B	B	B	B	B	A	A	B	A	B	B	B	B	B
AMP0021182	3	373.71	3	443697138	B	B	B	B	B	B	A	A	B	A	B	B	B	B	B	B	A	B	A	B	B	A	A	A	A	B	B	B	A	B	A	B	B	B	B	B	A	A	B	A	B	B	B	B	B
AMP0241591	3	374.21	3	445348120	B	B	B	B	B	B	A	A	B	A	B	B	B	B	B	B	A	B	A	B	B	A	A	A	A	B	B	B	A	B	A	B	B	B	B	B	A	A	B	A	B	B	B	B	B
AMP0039271	3	374.74	3	445453215	B	B	B	B	B	B	A	A	B	A	B	B	B	B	B	B	A	B	A	B	B	A	A	A	A	B	B	B	A	B	A	B	B	B	B	B	A	A	B	A	B	B	B	B	B
AMP0021188	3	375.26	3	443697138	B	B	B	B	B	B	A	A	B	A	B	B	B	B	B	B	A	B	A	B	B	A	A	A	A	B	B	B	A	A	A	B	B	B	B	B	A	A	B	A	B	B	B	B	B
AMP0146322	3	376.33	3	441743273	B	B	B	B	B	B	A	A	B	A	B	B	B	B	B	B	A	B	A	B	B	A	A	A	A	B	B	B	A	A	A	B	B	B	B	B	A	A	B	A	B	B	B	B	B
AMP0209206	3	376.85	3	441392035	B	B	B	B	B	B	A	A	B	A	B	B	B	B	B	B	A	B	A	B	B	A	A	A	A	B	B	B	A	B	A	B	B	B	B	B	A	A	B	A	B	B	B	B	B
AMP0193124	3	377.92	7	252219489	B	B	B	B	B	B	A	A	B	A	A	B	B	B	B	B	A	B	A	B	B	A	A	A	A	B	B	B	A	B	A	B	B	B	B	B	A	A	B	A	B	B	B	B	B
AMP0146323	3	378.44	3	441743273	B	B	B	B	B	B	A	A	B	A	A	B	B	B	B	B	A	B	A	B	B	A	A	A	A	B	B	B	A	B	A	B	B	B	B	B	A	A	B	A	B	B	B	B	B
AMP0011221	3	381.18	3	435608938	B	B	B	B	B	B	A	A	B	A	A	A	B	A	B	B	A	B	A	B	B	A	A	A	A	B	B	B	A	B	A	B	B	B	B	B	A	A	B	A	B	B	B	B	B
AMP0057537	3	381.7	3	433919258	B	B	B	B	B	B	A	A	B	A	A	B	B	A	B	B	A	B	A	B	B	A	A	A	A	B	B	B	A	B	A	B	B	B	B	B	A	A	B	A	B	B	B	B	B
AMP0010577	3	382.23	3	438579184	B	B	B	B	B	B	A	A	B	A	A	B	B	B	B	B	A	B	A	B	B	A	A	A	A	B	B	B	A	B	A	B	B	B	B	B	A	A	B	A	B	B	B	B	B
AMP0278050	3	382.75	3	437210301	B	B	B	B	B	B	A	A	B	A	A	B	B	B	B	B	A	B	A	B	B	A	A	A	A	B	B	B	A	B	A	B	B	B	B	B	A	A	B	A	B	B	B	B	B
AMP0201732	3	383.26	3	435796535	B	B	B	B	B	B	A	A	B	A	A	B	B	A	B	B	A	B	A	B	B	A	A	A	A	B	B	B	A	B	A	B	B	B	B	B	A	A	B	A	B	B	B	B	B
AMP0034309	3	384.86	3	437750122	B	B	B	B	B	B	A	A	B	A	B	B	B	B	B	B	A	B	A	B	B	A	A	A	A	B	B	B	A	B	A	B	B	B	B	B	A	A	B	A	B	B	B	B	B
AMP0090372	3	385.39	3	438224791	B	B	B	B	B	B	A	A	B	A	B	B	B	B	B	B	A	B	A	B	B	A	A	A	A	B	B	B	A	A	A	B	B	B	B	B	A	A	B	A	B	B	B	B	B
AMP0207300	3	385.9	3	437597661	B	B	B	B	B	B	A	A	B	A	B	B	B	B	B	B	A	B	A	B	B	A	A	A	A	B	B	B	A	A	A	B	B	B	B	B	A	A	A	A	B	B	B	B	B
AMP0069472	3	388.63	3	433935291	B	B	B	B	B	B	A	A	B	A	A	B	B	A	B	B	A	B	A	B	B	A	A	A	A	B	B	B	A	B	A	B	B	B	B	B	A	A	B	A	B	B	B	B	B
AMP0136293	3	389.15	3	435619505	B	B	B	B	B	B	A	A	B	A	A	B	B	A	B	B	A	B	A	B	B	A	A	A	A	B	B	B	A	B	A	B	B	B	B	B	A	A	B	A	B	B	B	B	B
AMP0181955	3	389.68	3	435877389	B	B	B	B	B	B	A	A	B	A	A	B	B	A	B	B	A	B	A	B	B	A	A	A	A	B	B	B	A	A	A	B	B	B	B	B	A	A	B	A	B	B	B	B	B
AMP0267530	3	390.73	3	436139535	B	B	B	B	B	B	A	A	B	A	A	B	B	A	B	B	A	B	A	B	B	A	A	A	A	B	B	B	A	A	A	B	B	B	B	B	A	A	B	A	B	B	B	B	B
AMP0081969	3	391.76	3	433961058	B	B	B	B	B	B	A	A	B	A	A	B	B	A	B	B	A	B	A	B	B	A	A	A	A	B	B	B	A	A	A	B	B	B	B	B	A	A	B	A	B	B	B	B	B
AMP0034348	3	392.26	3	434035481	B	B	B	B	B	B	A	A	B	A	A	B	B	A	B	B	A	B	A	B	B	A	A	A	A	B	B	B	A	A	A	B	B	B	B	B	A	A	B	A	B	B	B	B	B
AMP0319984	3	392.76	3	435110776	B	B	B	B	B	B	A	A	B	A	A	B	B	A	B	B	A	B	A	B	B	A	A	A	A	B	B	B	A	A	A	B	B	B	B	B	A	A	B	A	B	B	B	B	B
AMP0269342	3	393.8	3	433516386	B	B	B	B	B	B	A	A	B	A	A	B	B	A	B	B	A	B	A	B	B	A	A	A	A	B	B	B	A	A	A	B	B	B	B	B	A	A	B	A	B	B	B	B	B
AMP0118464	3	394.84	3	428791981	B	B	B	B	B	B	A	A	B	A	A	B	B	A	B	B	A	B	A	B	B	A	B	A	A	B	B	B	A	A	A	B	B	A	B	B	A	A	B	A	B	B	B	B	B
AMP0007386	3	395.34	3	430349291	B	B	B	B	B	B	A	A	B	A	A	B	B	A	B	B	A	B	A	B	B	A	A	A	A	B	B	B	A	A	A	B	B	A	B	B	A	A	B	A	B	B	B	B	B
AMP0087758	3	395.85	3	423763072	B	B	B	B	B	B	A	A	B	A	A	B	B	A	B	B	A	B	A	B	B	A	A	A	A	B	B	B	A	A	A	B	B	A	B	B	A	A	B	A	B	B	B	B	B
AMP0109151	3	397.43	3	400528354	B	B	B	B	B	B	A	A	B	A	A	B	B	A	B	B	A	B	A	B	B	A	A	A	A	B	B	B	A	B	A	B	B	A	B	B	A	A	B	A	B	B	B	B	B
AMP0088112	3	397.94	3	430239066	B	B	B	B	B	B	A	A	B	A	A	B	B	A	B	B	A	B	A	B	B	A	A	A	A	B	B	B	A	B	A	B	B	A	B	B	A	A	B	A	B	B	B	B	B
AMP0042457	3	398.45	3	426650218	B	B	B	B	B	B	A	A	B	A	A	B	B	A	B	B	A	B	A	B	B	A	A	A	A	B	B	B	A	B	A	B	B	A	B	B	A	A	B	A	B	B	B	B	B
AMP0072797	3	400.04	3	417642670	B	B	B	B	B	B	A	A	B	A	B	B	B	A	B	B	A	B	A	B	B	A	A	A	A	B	B	B	A	B	A	B	B	A	B	B	A	A	B	A	B	B	B	B	B
AMP0274247	3	401.07	3	403480605	B	B	B	B	B	B	A	A	B	A	B	B	B	B	B	B	A	B	A	B	B	A	A	A	A	B	B	B	A	B	A	B	B	A	B	B	A	A	B	A	B	B	B	B	B
AMP0014620	3	401.57	3	411776678	B	B	B	B	B	B	A	A	B	A	B	B	B	A	B	B	A	B	A	B	B	A	A	A	A	B	B	B	A	B	A	B	B	A	B	B	A	A	B	A	B	B	B	B	B
AMP0208948	3	402.07	3	410171973	B	B	B	B	B	B	A	A	B	A	B	B	B	A	B	B	A	B	A	B	B	A	A	A	A	B	B	B	A	B	A	B	B	A	B	B	A	A	B	A	B	B	B	B	B
AMP0007318	3	403.11	3	400522616	B	B	B	B	B	B	A	A	B	A	B	B	B	A	B	B	A	B	A	B	B	A	A	A	A	B	B	B	A	B	A	B	B	A	B	B	A	A	B	A	B	B	B	B	B
AMP0010986	3	403.64	3	398982179	B	B	B	B	B	B	A	A	B	A	B	B	B	A	B	B	A	B	A	B	B	A	A	A	A	B	B	B	A	B	A	B	B	A	B	B	A	A	B	A	B	B	B	B	B
AMP0200556	3	404.17	6	388431994	B	B	B	B	B	B	A	A	B	A	A	B	B	A	B	B	A	B	A	B	B	A	A	A	A	B	B	B	A	B	A	B	B	A	B	B	A	A	B	A	B	B	B	B	B
AMP0024473	3	404.69	5	351559271	B	B	B	B	B	B	A	A	B	A	A	A	B	A	B	B	A	B	A	B	B	A	A	A	A	B	B	B	A	B	A	B	B	A	B	B	A	A	B	A	B	B	B	B	B
AMP0144848	3	406.29	3	429466715	B	B	B	B	B	B	A	A	B	A	A	A	B	A	B	B	A	B	A	B	B	A	A	A	A	B	B	B	A	A	A	B	B	A	B	B	A	A	A	A	B	B	B	B	B
AMP0190815	3	406.8	3	410525425	B	B	B	B	B	B	A	A	B	A	A	A	B	A	B	B	A	B	A	B	B	A	A	A	A	B	B	B	A	B	A	B	B	A	B	B	A	A	A	A	B	B	B	B	B
AMP0351383	3	407.84	3	426935555	B	B	B	B	B	B	A	A	B	A	A	A	A	A	B	B	A	B	A	B	B	A	A	A	A	B	B	B	A	B	A	B	B	A	B	B	A	A	B	A	B	B	B	B	B
AMP0017976	3	408.34	3	417312477	B	B	B	B	B	B	A	A	B	A	A	A	B	A	B	B	A	B	A	B	B	A	A	A	A	B	B	B	A	B	A	B	B	A	B	B	A	A	B	A	B	B	B	B	B
AMP0030799	3	408.84	3	431797973	B	B	B	B	B	B	A	A	B	A	A	A	B	A	B	B	A	B	A	B	B	A	A	A	A	B	B	B	A	B	A	B	B	A	B	B	A	A	B	A	B	B	B	B	B
AMP0271579	3	409.88	3	404343828	B	B	B	B	B	B	A	A	B	A	A	A	B	A	B	B	A	B	A	B	B	A	A	A	A	B	B	B	A	B	A	B	B	A	B	B	A	A	B	A	B	B	B	B	B
AMP0126176	3	410.41	3	420938950	B	B	B	B	B	B	A	A	B	A	B	A	B	A	B	B	A	B	A	B	B	A	A	A	A	B	B	B	A	B	A	B	B	A	B	B	A	A	B	A	B	B	B	B	B
AMP0252551	3	410.93	3	406378940	B	B	B	B	B	B	A	A	B	A	B	A	B	A	B	B	A	B	A	B	B	A	A	A	A	B	B	B	A	B	A	B	B	A	B	B	A	A	B	A	B	B	B	B	B
AMP0037156	3	411.44	3	412496745	B	B	B	B	B	B	A	A	B	A	B	A	B	A	B	B	A	B	A	B	B	A	A	A	A	B	B	B	A	A	A	B	B	A	B	B	A	A	B	A	B	B	B	B	B
AMP0271580	3	412.45	3	404343828	B	B	B	B	B	B	A	A	B	A	B	B	B	A	B	B	A	B	A	B	B	A	A	A	A	B	B	B	A	B	A	B	B	A	B	B	A	A	B	A	B	B	B	B	B
AMP0122569	3	412.96	3	410210879	B	B	B	B	B	B	A	A	B	A	B	B	B	A	B	B	A	B	A	B	B	A	A	A	A	B	B	B	A	A	A	B	B	A	B	B	A	A	B	A	B	B	B	B	B
AMP0160137	3	413.46	3	423817421	B	B	B	B	B	B	A	A	B	A	A	B	B	A	B	B	A	B	A	B	B	A	A	A	A	B	B	B	A	A	A	B	B	A	B	B	A	A	B	A	B	B	B	B	B
AMP0032308	3	414.5	3	422928636	B	B	B	B	B	B	A	A	B	A	B	B	B	A	B	B	A	B	A	B	B	A	A	A	A	B	B	B	A	A	A	B	B	A	B	B	A	A	B	A	B	B	B	B	B
AMP0015350	3	415.01	3	404990988	B	B	B	B	B	B	A	A	B	A	B	B	B	A	B	B	A	B	A	B	B	A	A	A	A	B	B	B	A	A	A	B	B	A	B	B	A	A	B	A	B	B	B	B	B
AMP0298053	3	416.59	3	408823676	B	B	B	B	B	B	A	A	B	A	B	B	B	A	B	B	A	B	A	B	B	A	A	A	A	B	B	B	A	A	A	B	B	A	B	B	A	A	B	A	B	B	B	B	B
AMP0034994	3	418.2	3	400013108	B	B	B	B	B	B	A	A	B	A	B	B	B	A	B	B	A	B	A	B	B	A	A	A	A	B	B	B	A	A	A	B	B	A	B	B	A	A	B	A	B	B	B	B	B
AMP0023239	3	419.81	3	396126024	B	B	B	B	B	B	A	A	B	A	B	B	B	A	B	B	A	B	A	B	B	A	A	A	A	B	B	B	A	A	A	B	B	A	B	B	A	A	B	A	B	B	B	B	B
AMP0070011	3	420.85	3	395832667	B	B	B	B	B	B	A	A	B	A	B	B	B	A	B	B	A	B	A	B	B	A	A	A	A	B	B	B	A	A	A	B	B	A	B	B	A	A	A	A	B	B	B	B	B
AMP0065338	3	421.35	3	393165511	B	B	B	B	B	B	A	A	B	A	B	B	B	A	B	B	A	B	A	B	B	A	A	A	A	B	B	B	A	A	A	B	B	A	B	B	A	A	B	A	B	B	B	B	B
AMP0086040	3	421.88	3	391572650	B	B	B	B	B	B	A	A	B	A	B	B	B	A	B	B	A	B	A	B	B	A	A	A	A	B	B	B	A	A	A	B	B	A	B	B	A	A	B	A	B	B	B	B	B
AMP0043165	3	422.4	3	391276590	B	B	B	B	B	B	A	A	B	A	B	B	B	A	B	B	A	B	A	B	B	A	A	A	A	B	B	B	A	B	A	B	B	A	B	B	A	A	B	A	B	B	B	B	B
AMP0041180	3	422.93	3	394412232	B	B	B	B	B	B	A	A	B	A	B	B	B	A	B	B	A	B	A	B	B	A	A	A	A	B	B	B	A	B	A	B	B	A	B	B	A	A	B	A	B	B	B	B	B
AMP0047795	3	423.46	3	395499087	B	B	B	B	B	B	A	A	B	A	A	B	B	A	B	B	A	B	A	B	B	A	A	A	A	B	B	B	A	B	A	B	B	A	B	B	A	A	B	A	B	B	B	B	B
AMP0003400	3	423.98	3	394909634	B	B	B	B	B	B	A	A	B	A	A	A	B	A	B	B	A	B	A	B	B	A	A	A	A	B	B	B	A	B	A	B	B	A	B	B	A	A	B	A	B	B	B	B	B
AMP0212157	3	424.48	3	396126401	B	B	B	B	B	B	A	A	B	A	A	A	B	A	B	B	A	B	A	B	B	A	A	A	A	B	B	B	A	B	A	B	B	A	B	B	A	A	B	A	B	B	B	B	B
AMP0225618	3	425.52	3	391431159	B	B	B	B	B	B	A	A	B	A	A	A	B	A	B	B	A	B	A	B	B	A	A	A	A	B	B	B	A	B	A	B	B	A	B	B	A	A	B	A	B	B	B	B	B
AMP0004402	3	426.05	3	382824038	B	B	B	B	B	B	A	A	B	A	A	A	B	A	B	B	A	B	A	B	B	A	A	A	A	B	B	B	A	B	A	B	B	A	B	B	A	A	B	A	B	B	B	B	B
AMP0323801	3	426.56	3	371661942	B	B	B	B	B	B	A	A	B	A	A	A	A	A	B	B	A	B	A	B	B	A	A	A	A	B	B	B	A	B	A	B	B	A	B	B	A	A	B	A	B	B	B	B	B
AMP0000691	3	428.16	6	188036937	B	B	B	B	B	B	A	A	B	A	A	A	B	A	B	B	A	B	A	B	B	A	A	A	A	B	B	B	A	B	A	B	B	A	B	B	A	A	B	A	B	B	B	B	B
AMP0157107	3	429.2	3	337612656	B	B	B	A	B	B	A	A	B	A	A	A	B	A	B	B	A	B	A	B	B	A	A	A	A	B	B	B	A	B	A	B	B	A	B	B	A	A	B	A	B	B	B	B	B
AMP0015143	3	429.7	3	335646583	B	B	B	B	B	B	A	A	B	A	A	A	B	A	B	B	A	B	A	B	B	A	A	A	A	B	B	B	A	B	A	B	B	A	B	B	A	A	B	A	B	B	B	B	B
AMP0065533	3	430.22	3	333782784	B	B	B	B	B	B	A	A	B	A	B	A	B	A	B	B	A	B	A	B	B	A	A	A	A	B	B	B	A	B	A	B	B	A	B	B	A	A	B	A	B	B	B	B	B
AMP0175483	3	430.75	3	331188491	B	B	B	B	B	B	A	A	B	A	B	B	B	A	B	B	A	B	A	B	B	A	A	A	A	B	B	B	A	B	A	B	B	A	B	B	A	A	B	A	B	B	B	B	B
AMP0205625	3	431.28	3	325777696	B	B	B	B	B	B	A	A	B	A	B	B	B	A	B	B	A	B	A	B	B	A	A	A	A	B	B	B	A	A	A	B	B	A	B	B	A	A	B	A	B	B	B	B	B
AMP0232047	3	432.33	3	328525551	B	B	B	B	B	B	A	A	B	A	A	A	B	A	B	B	A	B	A	B	B	A	A	A	A	B	B	B	A	A	A	B	B	A	B	B	A	A	B	A	B	B	B	B	B
AMP0263561	3	435.65	3	173432365	B	B	B	B	B	B	A	A	B	A	B	B	B	A	B	B	A	B	A	B	B	A	A	A	A	B	B	B	A	B	A	B	A	A	B	B	A	A	B	A	B	B	B	B	B
AMP0029497	3	436.17	3	172213519	B	B	B	B	B	B	A	A	B	A	B	B	B	A	B	B	A	B	A	B	B	A	A	A	A	B	B	B	A	A	A	B	A	A	B	B	A	A	B	A	B	B	B	B	B
AMP0092356	3	436.68	3	169482268	B	B	B	B	B	B	A	A	B	B	B	B	B	A	B	B	A	B	A	B	B	A	A	A	A	B	B	B	A	A	A	B	A	A	B	B	A	A	B	A	B	B	B	B	B
AMP0327117	3	437.71	3	172643438	B	B	B	B	B	B	A	A	B	A	B	A	B	A	B	B	A	B	A	B	B	A	A	A	A	B	B	B	A	A	A	B	A	A	B	B	A	A	B	A	B	B	B	B	B
AMP0031376	3	438.78	3	166009632	B	B	B	B	B	B	A	A	B	A	A	A	B	A	B	B	A	B	A	B	B	A	A	A	A	B	B	B	A	B	A	B	A	A	B	B	A	A	B	A	B	B	B	B	B
AMP0254349	3	439.3	3	164010014	B	B	B	B	B	B	A	A	B	A	A	A	B	A	B	B	A	B	A	B	B	A	A	A	A	B	B	B	A	B	A	B	A	A	B	B	A	A	B	A	B	B	B	B	A
AMP0085765	3	439.83	3	162511575	B	B	B	B	B	B	A	A	B	A	A	A	B	A	B	B	A	B	A	B	B	A	A	A	A	B	B	B	A	B	A	B	A	A	B	B	A	A	B	A	B	B	B	B	A
AMP0026969	3	441.43	3	146726407	B	B	B	B	B	B	A	A	B	B	B	A	B	A	B	B	A	B	A	B	B	A	A	A	A	B	B	B	A	B	A	B	A	A	B	B	A	A	B	A	B	B	B	B	A
AMP0033910	3	441.94	3	151680574	B	B	B	B	B	B	A	A	B	B	A	A	B	A	B	B	A	B	A	B	B	A	A	A	A	B	B	B	A	B	A	B	A	A	B	B	A	A	B	A	B	B	B	B	A
AMP0017839	3	442.46	4	241987068	B	B	B	B	B	B	A	A	B	A	A	A	B	A	B	B	A	B	A	B	B	A	A	A	A	B	B	B	A	B	A	B	A	A	B	B	A	A	B	A	B	B	B	B	A
AMP0269196	3	442.99	3	150147795	B	B	B	B	B	B	A	A	B	A	A	B	B	A	B	B	A	B	A	B	B	A	A	A	A	B	B	B	A	B	A	B	A	A	B	B	A	A	B	A	B	B	B	B	A
AMP0166800	3	443.52	3	153167018	B	B	B	B	B	B	A	A	B	A	B	B	B	A	B	B	A	B	A	B	B	A	A	A	A	B	B	B	A	B	A	B	A	A	B	B	A	A	B	A	B	B	B	B	A
AMP0337056	3	446.85	3	306055126	B	B	B	B	B	B	A	A	B	A	B	B	B	A	B	B	A	B	A	B	B	A	A	A	A	B	B	B	A	B	A	B	A	A	B	B	A	A	B	A	B	B	B	B	B
AMP0009150	3	447.37	3	229818665	B	B	B	B	B	B	A	A	B	A	B	B	B	A	B	B	A	B	A	B	B	A	A	A	A	B	B	B	A	B	A	B	A	A	B	B	A	A	B	A	B	B	B	B	B
AMP0173335	3	447.87	3	227922305	B	B	B	B	B	B	A	A	B	A	B	B	B	A	B	B	A	B	A	B	B	A	A	A	A	B	B	B	A	B	A	B	A	A	B	B	A	A	B	A	B	B	B	B	B
AMP0316864	3	448.91	1	423627659	B	B	B	B	B	B	A	A	B	A	B	A	B	A	B	B	A	B	A	B	B	A	A	A	A	B	B	B	A	B	A	B	A	A	B	B	A	A	B	A	B	B	B	B	B
AMP0264377	3	449.96	3	246992799	B	B	B	B	B	B	A	A	B	A	A	A	B	A	B	B	A	B	A	B	B	A	A	A	A	B	B	B	A	B	A	B	A	A	B	B	A	A	B	A	B	B	B	B	B
AMP0085851	3	450.99	3	203203893	B	B	B	B	B	B	A	A	B	A	A	A	B	A	B	B	A	B	A	B	B	A	A	A	A	B	B	B	A	B	A	B	A	A	B	B	A	A	B	A	B	B	B	B	B
AMP0001838	3	451.49	2	169544919	B	B	B	B	B	B	A	A	B	A	A	A	B	A	B	B	A	B	A	B	B	A	A	A	A	B	B	B	A	B	A	B	A	A	B	B	A	A	B	A	B	B	B	B	B
AMP0330516	3	451.99	3	232845022	B	B	B	B	B	B	A	A	B	A	A	A	B	A	B	B	A	B	A	B	B	A	A	A	A	B	B	B	A	B	A	B	A	A	B	B	A	A	B	A	B	B	B	B	B
AMP0171764	3	453.02	3	266235883	B	B	B	B	B	B	A	A	B	A	A	A	B	A	B	B	A	B	A	B	B	A	A	A	A	B	B	B	A	B	A	B	A	A	B	A	A	A	B	A	B	B	B	B	B
AMP0095608	3	454.05	3	176821631	B	B	B	B	B	B	A	A	B	A	A	A	B	A	B	B	A	B	A	B	B	A	A	A	A	B	B	B	A	B	A	B	A	A	B	B	A	A	B	A	B	B	B	B	B
AMP0103698	3	455.09	3	283779716	B	A	B	B	B	B	A	A	B	A	A	A	B	A	B	B	A	B	A	B	B	A	A	A	A	B	B	B	A	B	A	B	A	A	B	B	A	A	B	A	B	B	B	B	B
AMP0073945	3	456.13	3	285534334	B	B	B	A	B	B	A	A	B	A	A	A	B	A	B	B	A	B	A	B	B	A	A	A	A	B	B	B	A	B	A	B	A	A	B	B	A	A	B	A	B	B	B	B	B
AMP0146103	3	457.17	3	206288931	B	B	B	B	B	B	A	A	B	A	A	A	B	A	B	B	A	B	A	B	B	A	A	A	A	B	B	B	A	B	A	B	A	A	B	B	A	A	B	A	B	B	B	B	B
AMP0021905	3	458.22	3	232837279	B	B	B	B	B	B	A	A	B	B	A	A	B	A	B	B	A	B	A	B	B	A	A	A	A	B	B	B	A	B	A	B	A	A	B	B	A	A	B	A	B	B	B	B	B
AMP0028746	3	458.75	3	219663165	B	B	B	B	B	B	A	A	B	B	B	A	B	A	B	B	A	B	A	B	B	A	A	A	A	B	B	B	A	B	A	B	A	A	B	B	A	A	B	A	B	B	B	B	B
AMP0090585	3	459.28	3	264423526	B	B	B	B	B	B	A	A	B	B	B	A	B	A	B	B	A	B	A	B	B	A	A	A	A	B	B	B	A	A	A	B	A	A	B	B	A	A	B	A	B	B	B	B	B
AMP0003222	3	459.8	3	300924936	B	B	B	B	B	B	A	A	B	B	B	B	B	A	B	B	A	B	A	B	B	A	A	A	A	B	B	B	A	A	A	B	A	A	B	B	A	A	B	A	B	B	B	B	B
AMP0352132	3	460.32	3	174543972	B	B	B	B	B	B	A	A	B	B	B	B	B	A	B	B	A	B	A	B	B	A	A	A	A	B	B	B	A	A	A	B	A	A	B	B	A	B	B	A	B	B	B	B	B
AMP0207202	3	462.47	3	319214291	B	B	B	B	B	B	A	A	B	A	A	A	B	A	B	B	A	B	A	B	B	A	A	A	A	B	B	B	A	A	A	B	A	A	B	B	A	A	B	A	B	B	B	B	B
AMP0164070	3	463.5	3	212188598	B	B	B	B	B	B	A	A	B	A	B	B	B	A	B	B	A	B	A	B	B	A	A	A	A	B	B	B	A	A	A	B	A	A	B	B	A	A	B	A	B	B	B	B	B
AMP0349449	3	464	3	196425374	B	B	B	B	B	B	A	A	B	A	A	B	B	A	B	B	A	B	A	B	B	A	A	A	A	B	B	B	A	A	A	B	A	A	B	B	A	A	B	A	B	B	B	B	B
AMP0121984	3	464.52	3	245623705	B	B	B	B	B	B	A	A	B	B	A	B	B	A	B	B	A	B	A	B	B	A	A	A	A	B	B	B	A	A	A	B	A	A	B	B	A	A	B	A	B	B	B	B	B
AMP0008206	3	465.05	3	244120326	B	B	B	B	B	B	A	A	B	B	A	B	B	A	B	B	A	B	A	B	B	A	A	A	A	B	B	B	A	B	A	B	A	A	B	B	A	A	B	A	B	B	B	B	B
AMP0086575	3	465.58	3	291471927	B	B	B	B	B	B	A	A	B	A	A	B	B	A	B	B	A	B	A	B	B	A	A	A	A	B	B	B	A	B	A	B	A	A	B	B	A	A	B	A	B	B	B	B	B
AMP0048279	3	466.64	3	275063788	B	B	B	B	B	B	A	A	B	A	A	A	B	A	B	B	A	B	A	B	B	A	A	A	A	B	B	B	A	B	A	B	A	A	B	B	A	A	B	A	B	B	B	B	B
AMP0031770	3	470.57	3	371180355	B	B	B	B	B	B	A	A	B	A	A	A	B	A	B	B	A	B	A	B	B	A	A	A	A	B	B	B	A	A	A	B	B	A	B	B	A	A	A	A	B	B	B	B	B
AMP0115565	3	471.09	3	359434677	B	B	B	B	B	B	A	A	B	A	A	A	B	A	B	B	A	B	A	B	B	A	A	A	A	B	B	B	A	A	A	B	B	A	B	B	A	A	A	A	B	B	B	B	B
AMP0004319	3	472.16	3	348274518	B	B	B	B	B	B	A	A	B	A	A	A	B	A	B	B	A	B	A	B	B	A	A	A	A	B	B	B	A	B	A	B	B	A	B	B	A	A	B	A	B	B	B	B	B
AMP0276644	3	472.68	3	346965469	B	B	B	B	B	B	A	A	B	B	A	A	B	A	B	B	A	B	A	B	B	A	A	A	A	B	B	B	A	B	A	B	B	A	B	B	A	A	B	A	B	B	B	B	B
AMP0020661	3	474.28	3	354715871	B	B	B	B	B	B	A	A	B	B	B	B	B	A	B	B	A	B	A	B	B	A	A	A	A	B	B	B	A	B	A	B	B	A	B	B	A	A	B	A	B	B	B	B	B
AMP0227267	3	474.79	3	347714528	B	B	B	B	B	B	A	A	B	B	B	B	B	A	B	B	A	B	A	B	B	A	A	A	A	B	B	B	A	B	A	B	B	A	B	B	A	A	B	A	B	B	B	B	B
AMP0044010	3	475.32	3	361168592	B	B	B	B	B	B	A	A	B	B	B	B	B	A	B	B	A	B	A	B	B	A	A	A	A	B	B	B	A	B	A	B	B	A	B	B	A	A	B	A	B	B	B	B	B
AMP0313918	3	475.82	3	362751257	B	B	B	B	B	B	A	A	B	B	B	B	B	A	B	B	A	B	A	B	B	A	A	A	A	B	B	B	A	B	A	B	B	A	B	B	A	B	B	A	B	B	B	B	B
AMP0043217	3	476.86	3	360718921	B	B	B	B	B	B	A	A	B	B	B	B	B	A	B	B	A	B	A	B	B	A	A	A	A	B	B	B	A	A	A	B	B	A	B	B	A	A	B	A	B	B	B	B	B
AMP0353624	3	477.9	3	379711167	B	B	B	B	B	B	A	B	B	A	B	B	B	A	B	B	A	B	A	B	B	A	A	A	A	B	B	B	A	A	A	B	B	A	B	B	A	A	B	A	B	B	B	B	B
AMP0006444	3	478.4	3	372599587	B	B	B	B	B	B	A	A	B	A	B	B	B	A	B	B	A	B	A	B	B	A	A	A	A	B	B	B	A	A	A	B	B	A	B	B	A	A	B	A	B	B	B	B	B
AMP0123499	3	478.9	3	390179937	B	B	B	B	B	B	A	A	B	A	B	B	B	A	B	B	A	B	A	B	B	A	A	A	A	B	B	B	A	A	A	B	B	A	B	B	A	A	B	A	B	B	B	B	B
AMP0057698	3	479.94	3	377520386	B	B	B	B	B	B	A	A	B	A	A	B	B	A	B	B	A	B	A	B	B	A	A	A	A	B	B	B	A	A	A	B	B	A	B	B	A	A	B	A	B	B	B	B	B
AMP0093066	3	480.47	3	389798678	B	B	B	B	B	B	A	A	B	A	A	B	B	A	B	B	A	B	A	B	B	A	A	A	A	B	B	B	A	B	A	B	B	A	B	B	A	A	B	A	B	B	B	B	B
AMP0283980	3	481.51	3	382228958	B	B	B	B	B	B	A	A	B	A	B	B	B	A	B	B	A	B	A	B	B	A	A	A	A	B	B	B	A	B	A	B	B	A	B	B	A	A	B	A	B	B	B	B	B
AMP0007356	3	482.01	3	384019314	B	B	B	B	B	B	A	A	B	A	B	B	B	A	B	B	A	B	A	B	B	A	A	A	A	B	B	B	A	B	A	B	B	A	B	B	A	A	B	A	B	B	B	B	B
AMP0207780	3	482.52	3	367361947	B	B	B	B	B	B	A	A	B	A	B	B	B	A	B	B	A	B	A	B	B	A	A	A	A	B	B	B	A	B	A	B	B	A	B	B	A	A	B	A	B	B	B	B	B
AMP0193996	3	484.12	3	382184717	B	B	B	B	B	B	A	A	B	A	B	B	B	A	B	B	A	B	A	B	B	A	A	A	A	B	B	B	A	A	B	B	B	A	B	B	A	A	B	A	B	B	B	B	B
AMP0322344	3	484.64	3	375632405	B	B	B	B	B	B	A	A	B	A	B	B	B	A	B	B	A	B	A	B	B	A	A	A	A	B	B	B	A	A	B	B	B	A	B	B	A	A	B	A	B	B	B	B	B
AMP0356256	3	487.96	3	350008485	B	B	B	B	B	B	A	A	B	B	B	B	B	A	B	B	A	B	A	B	B	A	A	A	A	B	B	B	A	A	A	B	B	A	B	B	A	A	A	A	B	B	B	B	B
AMP0007412	3	488.48	3	354830091	B	B	B	B	B	B	A	A	B	B	B	B	B	A	B	B	A	B	A	B	B	A	A	A	A	B	B	B	A	A	A	B	B	A	B	B	A	A	B	A	B	B	B	B	B
AMP0090179	3	488.98	3	345888000	B	B	B	B	B	B	A	A	B	B	B	B	B	A	B	B	A	B	A	B	B	A	B	A	A	B	B	B	A	A	A	B	B	A	B	B	A	A	B	A	B	B	B	B	B
AMP0030635	3	490.02	3	329600283	B	B	B	B	B	B	A	A	B	B	B	B	B	A	B	B	A	B	A	B	B	A	A	A	A	B	B	B	A	A	A	B	B	A	B	B	A	A	B	A	B	B	B	B	B
AMP0091639	3	490.53	3	329494239	B	B	B	B	B	B	A	A	B	B	B	A	B	A	B	B	A	B	A	B	B	A	A	A	A	B	B	B	A	A	A	B	B	A	B	B	A	A	B	A	B	B	B	B	B
AMP0134248	3	492.12	3	326995736	B	B	B	B	B	B	A	A	B	B	A	B	B	A	B	B	A	B	A	B	B	A	A	A	A	B	B	B	A	B	A	B	B	A	B	B	A	A	B	A	B	B	B	B	B
AMP0265525	3	493.15	3	328380932	B	B	B	B	B	B	A	A	B	B	B	B	B	A	B	B	A	B	A	B	B	A	A	A	B	B	B	B	A	B	A	B	B	A	B	B	A	A	B	A	B	B	B	B	B
AMP0004370	3	493.65	3	340012751	B	B	B	B	B	B	A	A	B	B	B	B	B	A	B	B	A	B	A	B	B	A	A	A	A	B	B	B	A	B	A	B	B	A	B	B	A	A	B	A	B	B	B	B	B
AMP0073416	3	494.15	3	343269278	B	B	B	B	B	B	A	A	B	B	B	B	B	A	B	B	A	B	A	B	B	A	A	A	A	B	B	B	A	B	A	B	B	A	B	B	A	A	B	A	B	B	B	B	B
AMP0058702	3	495.18	3	341508714	B	B	B	B	B	B	A	A	B	B	B	B	B	A	B	B	A	B	A	B	B	A	A	A	A	B	B	B	A	B	A	B	B	A	B	B	A	A	B	A	B	B	B	B	B
AMP0345134	3	496.23	3	341765036	B	B	B	B	B	B	A	A	B	B	B	B	B	A	B	B	A	B	A	B	B	B	A	A	A	B	B	B	A	B	A	B	B	A	B	B	A	A	B	A	B	B	B	B	B
AMP0104136	3	496.75	3	338732446	B	B	B	B	B	B	A	A	B	B	B	B	B	A	B	B	A	B	B	B	B	B	A	A	A	B	B	B	A	B	A	B	B	A	B	B	A	A	B	A	B	B	B	B	B
AMP0165624	3	500.69	3	226111350	B	B	B	B	B	B	B	A	B	B	B	B	B	A	B	B	A	B	B	B	B	A	A	B	A	B	B	B	A	B	A	B	A	A	B	B	A	A	B	A	B	B	B	B	B
AMP0188450	3	502.29	3	322032404	B	B	B	B	B	B	A	A	B	B	B	B	B	A	B	B	A	B	B	B	B	A	A	A	A	B	B	B	A	B	A	B	A	A	B	B	A	A	B	A	B	B	B	B	B
AMP0036867	3	504.46	3	265169334	B	B	B	B	B	B	A	A	B	B	B	B	B	A	B	B	A	B	A	B	B	A	B	A	A	B	B	B	A	B	A	B	A	A	B	B	B	A	B	A	B	B	B	B	B
AMP0336356	3	505.51	3	211407920	B	B	B	B	B	B	A	A	B	B	B	B	B	A	B	B	A	B	A	B	B	A	A	A	A	B	B	B	A	B	A	B	A	A	B	B	B	A	B	A	B	B	B	B	B
AMP0098851	3	506.56	3	247741116	B	B	B	B	B	B	A	A	B	B	B	B	B	A	B	B	A	B	A	B	B	A	A	B	A	B	B	B	A	B	A	B	A	A	B	B	A	A	B	A	B	B	B	B	B
AMP0078195	3	507.6	3	241086997	B	B	B	B	B	B	A	A	B	B	B	B	B	A	B	B	A	B	A	B	B	A	A	A	A	B	B	B	A	B	A	B	B	A	B	B	A	A	B	A	B	B	B	B	B
AMP0103929	3	508.65	3	218212436	B	B	B	B	B	B	A	A	B	B	B	B	B	A	B	B	A	B	A	B	B	A	A	A	A	B	B	B	A	B	A	B	A	A	B	B	A	A	B	A	B	B	B	B	B
AMP0086926	3	509.18	3	320850930	B	B	B	B	B	B	A	A	B	B	B	B	B	A	B	B	A	B	A	B	B	A	A	A	A	B	B	B	A	B	B	B	A	A	B	B	A	A	B	A	B	B	B	B	B
AMP0037175	3	509.71	3	281655485	B	B	B	B	B	B	A	A	B	B	B	B	B	A	B	B	A	B	A	B	B	A	A	A	A	B	B	B	A	B	B	B	A	A	B	B	A	A	B	A	B	B	B	B	B
AMP0232134	3	510.75	3	282328857	B	B	B	B	B	B	A	A	B	B	B	B	B	A	B	B	B	B	A	B	B	A	A	A	A	B	B	B	A	B	A	B	A	A	B	B	A	A	B	A	B	B	B	B	B
AMP0001827	3	511.25	3	267606293	B	B	B	B	B	B	A	A	B	B	B	B	B	A	B	B	A	B	A	B	B	A	A	A	A	B	B	B	A	B	A	B	A	A	B	B	A	A	B	A	B	B	B	B	B
AMP0242775	3	511.75	3	300540895	B	B	B	B	B	B	A	A	B	B	B	B	B	A	B	B	A	B	A	B	B	A	A	A	A	B	B	B	A	B	A	B	A	A	B	B	A	A	B	B	B	B	B	B	B
AMP0171854	3	512.78	3	183471153	B	B	B	B	B	B	A	A	B	B	B	B	B	A	B	B	A	B	A	B	B	A	A	A	A	B	B	B	A	B	A	B	A	A	B	B	A	A	B	A	B	B	B	B	B
AMP0012994	3	513.81	3	251447511	B	B	B	B	B	B	B	A	B	B	B	B	B	A	B	B	A	B	A	B	B	A	A	A	A	B	B	B	A	B	A	B	A	A	B	B	A	A	B	A	B	B	B	B	B
AMP0256014	3	514.85	3	212516589	B	B	B	B	B	B	A	A	B	B	B	B	B	A	B	B	A	B	A	B	B	A	A	A	A	B	B	B	A	B	A	B	A	A	B	B	A	A	B	A	B	B	B	B	B
AMP0091390	3	515.89	3	190757661	B	B	B	B	B	B	A	A	B	B	B	B	B	A	B	B	A	B	A	B	B	A	A	A	A	B	B	B	B	B	A	B	A	A	B	B	A	A	B	A	B	B	B	B	B
AMP0207612	3	516.93	3	257366279	B	B	B	B	B	B	A	A	B	B	B	B	B	A	B	B	A	B	A	B	B	A	A	A	A	B	B	B	A	B	A	B	A	A	B	B	A	A	B	A	B	B	B	B	B
AMP0323543	3	517.98	3	203236615	B	B	B	B	B	B	A	A	B	B	B	B	B	A	B	B	A	B	A	B	B	A	A	A	A	B	B	B	A	B	A	B	A	A	B	B	A	A	B	A	B	B	B	B	B
AMP0096716	3	519.57	3	291833679	B	B	B	B	B	B	A	A	B	B	B	B	B	B	B	B	A	B	A	B	B	B	A	A	A	B	B	B	A	B	A	B	A	A	B	B	A	A	B	A	B	B	B	B	B
AMP0080846	3	520.08	3	218570910	B	B	B	B	B	B	A	A	B	B	B	B	B	B	B	B	A	B	A	B	B	A	A	A	A	B	B	B	A	B	A	B	A	A	B	B	A	A	B	A	B	B	B	B	B
AMP0171752	3	520.6	3	265337999	B	B	B	B	B	B	A	A	B	B	B	B	B	B	B	B	A	B	A	B	B	A	A	A	A	B	B	B	A	B	A	B	A	A	B	B	A	A	B	A	B	B	B	B	B
AMP0197392	3	522.2	3	170339460	B	B	B	B	B	B	A	A	B	B	B	A	B	A	B	B	A	B	A	B	B	A	A	A	A	B	B	B	A	B	A	B	A	A	B	B	A	A	B	A	B	B	B	B	B
AMP0018751	3	522.71	3	166438904	B	B	B	B	B	B	A	A	B	B	B	B	B	A	B	B	A	B	A	B	B	A	A	A	A	B	B	B	A	B	A	B	A	A	B	B	A	A	B	A	B	B	B	B	B
AMP0059613	3	523.24	3	163906797	B	B	B	B	B	B	A	A	B	B	B	B	B	A	B	B	A	B	A	B	B	A	A	A	A	B	B	B	A	B	A	B	A	A	B	B	A	A	B	A	B	B	B	B	A
AMP0054499	3	523.76	3	162008259	B	B	B	B	B	B	A	A	B	B	B	B	B	A	B	B	A	B	A	B	B	A	A	A	A	B	B	B	A	B	A	B	A	A	B	B	A	A	B	A	B	B	B	B	A
AMP0182722	3	524.27	3	162630576	B	B	B	B	B	B	A	A	B	B	B	B	B	A	B	B	A	B	A	B	B	A	A	A	A	B	B	B	A	A	A	B	A	A	B	B	A	A	B	A	B	B	B	B	A
AMP0234379	3	525.86	3	156704300	B	B	B	B	B	B	A	A	B	B	B	B	B	A	B	B	A	B	A	B	B	A	A	A	A	B	B	B	A	B	A	B	A	A	B	B	A	A	B	A	B	B	B	B	A
AMP0265522	3	526.9	3	159665662	B	B	B	B	B	B	A	A	B	B	B	B	B	A	B	B	A	B	A	B	B	A	A	A	A	B	B	B	A	B	A	B	A	A	B	B	A	A	B	A	B	B	B	B	A
AMP0119435	3	527.93	3	149123344	B	B	B	B	B	B	B	A	B	B	B	B	B	A	B	B	A	B	A	B	B	A	A	A	A	B	B	B	A	B	A	B	A	A	B	B	A	A	B	A	B	B	B	B	A
AMP0008319	3	528.43	6	249390693	B	B	B	B	B	B	A	A	B	B	B	B	B	A	B	B	A	B	A	B	B	A	A	A	A	B	B	B	A	B	A	B	A	A	B	B	A	A	B	A	B	B	B	B	A
AMP0033473	3	528.94	3	154300162	B	B	B	B	B	B	A	A	B	B	B	B	B	A	B	B	A	B	A	B	B	A	A	A	A	B	B	B	A	B	A	B	A	A	B	B	A	A	B	A	B	B	B	B	A
AMP0044031	3	530.52	3	152672138	B	B	B	B	B	B	A	A	B	B	B	B	B	A	B	B	A	B	A	B	B	A	A	A	A	B	B	B	A	A	A	B	A	A	B	B	A	B	B	A	B	B	B	B	A
AMP0041144	3	531.03	3	156213726	B	B	B	B	B	B	A	A	B	B	B	B	B	A	B	B	A	B	A	B	B	A	A	A	A	B	B	B	A	A	A	B	A	A	B	B	A	A	B	A	B	B	B	B	A
AMP0031578	3	531.56	3	114361083	B	B	B	B	B	B	A	A	B	B	B	B	B	A	B	B	A	B	A	B	B	A	A	A	A	B	B	B	A	A	A	B	A	A	B	B	A	A	B	A	B	B	B	B	A
AMP0180198	3	532.6	3	114952209	B	B	B	B	B	B	A	A	B	B	B	B	B	A	B	B	A	B	A	B	B	A	A	A	A	B	B	B	A	A	A	B	A	A	B	B	A	A	B	A	B	B	B	B	A
AMP0003691	3	533.1	3	140316954	B	B	B	B	B	B	A	A	B	B	B	B	B	A	B	B	A	B	A	B	B	A	A	A	A	B	B	B	A	A	A	B	A	A	B	B	A	A	B	A	B	B	B	B	A
AMP0058144	3	533.62	3	141439890	B	B	B	B	B	B	A	A	B	B	B	B	B	A	B	B	A	B	A	B	B	A	A	A	A	B	B	B	A	A	A	B	A	A	B	B	A	A	B	A	B	B	B	B	A
AMP0175937	3	535.77	3	120611128	B	B	B	B	B	B	A	A	B	A	B	B	B	A	B	B	A	B	A	B	B	A	A	A	A	B	B	B	A	B	A	B	A	A	B	B	A	A	B	A	B	B	B	B	A
AMP0102477	3	536.28	3	135789374	B	B	B	B	B	B	A	A	B	A	B	B	B	A	B	B	A	B	A	B	B	A	A	A	A	B	B	B	A	B	A	B	A	A	B	B	A	A	B	A	B	B	B	B	A
AMP0039623	3	536.81	3	111134695	B	B	B	B	B	B	A	A	B	A	A	B	B	A	B	B	A	B	A	B	B	A	A	A	A	B	B	B	A	B	A	B	A	A	B	B	A	A	B	A	B	B	B	B	A
AMP0009387	3	537.33	3	139996137	B	B	B	B	B	B	A	A	B	A	A	B	B	A	B	B	A	B	A	B	B	A	A	A	A	B	B	B	A	A	A	B	A	A	B	B	A	A	B	A	B	B	B	B	A
AMP0065779	3	537.84	3	125141889	B	B	B	B	B	B	A	A	B	A	B	B	B	A	B	B	A	B	A	B	B	A	A	A	A	B	B	B	A	A	A	B	A	A	B	B	A	A	B	A	B	B	B	B	A
AMP0146096	3	538.87	3	134369731	B	B	B	B	B	B	A	A	B	B	A	B	B	A	B	B	A	B	A	B	B	A	A	A	A	B	B	B	A	A	A	B	A	A	B	B	A	A	B	A	B	B	B	B	A
AMP0024740	3	540.46	3	140316118	B	B	B	B	B	B	A	A	B	B	B	B	B	A	B	B	A	B	A	B	B	A	A	A	A	B	B	B	A	B	A	B	A	A	B	B	A	A	B	A	B	B	B	B	A
AMP0332774	3	542.05	3	114106456	B	B	B	B	B	B	A	A	B	B	B	B	B	A	B	B	A	B	A	B	B	A	A	A	A	B	B	B	A	A	A	B	A	A	B	B	A	A	B	A	B	B	B	B	A
AMP0091044	3	542.56	3	129139361	B	B	B	B	B	B	A	A	B	B	B	B	B	A	B	B	A	B	A	B	B	A	A	A	A	B	B	B	A	B	A	B	A	A	B	B	A	A	B	A	B	B	B	B	A
AMP0101847	3	543.61	3	143270240	B	B	B	B	B	B	A	A	B	B	B	B	B	A	B	B	A	B	A	B	B	A	A	A	A	B	B	B	A	B	A	B	A	A	B	B	A	A	B	A	B	B	B	B	A
AMP0210967	3	544.65	3	107021922	B	B	B	B	B	B	A	A	B	B	B	B	B	A	B	B	A	B	A	B	B	A	A	A	A	B	B	B	A	B	A	B	A	A	B	B	A	A	B	A	B	B	B	B	B
AMP0285523	3	545.68	3	127228556	B	B	B	B	B	B	A	A	B	B	B	B	B	A	B	B	A	B	A	B	B	B	A	A	A	B	B	B	A	B	A	B	A	A	B	B	A	A	B	A	B	B	B	B	A
AMP0006783	3	546.18	3	126533615	B	B	B	B	B	B	A	A	B	B	B	B	B	A	B	B	A	B	A	B	B	A	A	A	A	B	B	B	A	B	A	B	A	A	B	B	A	A	B	A	B	B	B	B	A
AMP0341009	3	546.69	3	122142440	B	B	B	B	B	B	A	A	B	B	B	B	B	A	B	B	A	B	A	B	B	A	A	A	A	B	B	B	A	B	A	B	A	A	B	B	A	A	B	A	B	B	B	B	A
AMP0112676	3	548.27	3	133962960	B	B	B	B	B	B	A	A	B	B	A	A	B	A	B	B	A	B	A	B	B	A	A	A	A	B	B	B	A	B	A	B	A	A	B	B	A	A	B	A	B	B	B	B	A
AMP0030230	3	548.78	3	140026729	B	B	B	B	B	B	A	A	B	B	B	A	B	A	B	B	A	B	A	B	B	A	A	A	A	B	B	B	A	B	A	B	A	A	B	B	A	A	B	A	B	B	B	B	A
AMP0017779	3	549.3	3	120179215	B	B	B	B	B	B	A	A	B	A	B	A	B	A	B	B	A	B	A	B	B	A	A	A	A	B	B	B	A	B	A	B	A	A	B	B	A	A	B	A	B	B	B	B	A
AMP0028347	3	550.34	3	130268074	B	B	B	B	B	B	A	A	B	A	A	A	B	A	B	B	A	B	A	B	B	A	A	A	A	B	B	B	A	B	A	B	A	A	A	B	A	A	B	A	B	B	B	B	A
AMP0003692	3	550.85	3	140316954	B	B	B	B	B	B	A	A	B	A	A	A	B	A	B	B	A	B	A	B	B	A	A	A	A	B	B	B	A	B	A	B	A	A	B	B	A	A	B	A	B	B	B	B	A
AMP0350288	3	551.35	3	128208785	B	B	B	B	B	B	A	A	B	A	A	A	B	A	B	B	A	B	A	B	B	A	A	A	A	B	B	B	A	B	A	B	A	A	B	B	A	A	B	A	B	B	B	B	A
AMP0052295	3	552.39	6	279939499	B	B	B	B	B	B	A	A	B	A	A	A	B	A	B	B	A	B	A	B	B	A	A	A	A	B	B	B	A	B	A	B	A	A	B	B	A	A	B	A	B	B	B	B	A
AMP0193175	3	553.43	3	100008326	B	B	B	B	B	B	A	A	B	A	A	A	B	A	B	B	A	B	A	B	B	A	A	A	A	B	B	B	A	B	A	B	A	A	B	B	B	A	B	A	B	B	B	B	A
AMP0016829	3	553.93	3	98699078	B	B	B	B	B	B	A	A	B	A	A	A	B	A	B	B	A	B	A	B	B	A	A	A	A	B	B	B	A	B	A	B	A	A	B	B	B	A	B	A	B	B	B	B	A
AMP0203334	3	554.43	3	101064272	B	B	B	B	B	B	A	A	B	B	A	A	B	A	B	B	A	B	A	B	B	A	A	A	A	B	B	B	A	B	A	B	A	A	B	B	B	A	B	A	B	B	B	B	A
AMP0050941	3	555.46	3	98131018	B	B	B	B	B	B	A	A	B	A	A	A	B	A	B	B	A	B	A	B	B	A	A	A	A	B	B	B	A	A	A	B	A	A	B	B	B	A	B	A	B	B	B	B	A
AMP0066079	3	557.06	3	102920105	B	B	B	B	B	B	A	A	B	A	B	A	B	A	B	B	A	B	A	B	B	A	A	A	A	B	B	B	A	B	A	B	A	A	B	B	B	B	B	A	B	B	B	B	A
AMP0234353	3	560.39	3	83429159	B	B	B	B	B	B	A	A	B	A	A	A	B	A	B	B	A	B	A	B	B	A	A	A	A	B	B	A	A	B	A	B	A	A	B	B	A	A	B	A	B	B	B	B	A
AMP0005364	3	560.9	3	67109739	B	B	B	B	B	B	A	A	B	A	A	A	B	A	B	B	A	B	A	B	B	A	A	A	A	B	B	B	A	B	A	B	A	A	B	B	A	A	B	A	B	B	B	B	A
AMP0205689	3	561.43	3	82915954	B	B	B	B	B	B	A	A	B	A	A	A	B	A	B	B	A	B	A	B	B	A	A	A	A	B	B	B	A	A	A	B	A	A	B	B	A	A	B	A	B	B	B	B	A
AMP0070031	3	561.96	3	65765318	B	B	B	B	B	B	A	A	B	A	A	A	B	A	B	B	A	B	A	B	B	A	A	A	A	B	B	B	A	A	A	B	A	A	B	B	B	A	B	A	B	B	B	B	A
AMP0121461	3	563	3	78739735	B	B	B	B	B	B	A	A	B	A	A	A	B	A	B	B	A	B	A	B	B	A	A	A	A	B	B	B	A	B	A	B	A	A	B	B	B	A	A	A	B	B	B	B	A
AMP0000982	3	563.5	3	83219024	B	B	B	B	B	B	A	A	B	A	A	A	B	A	B	B	A	B	A	B	B	A	A	A	A	B	B	B	A	B	A	B	A	A	B	B	B	A	B	A	B	B	B	B	A
AMP0142988	3	564	3	76034948	B	B	B	B	B	B	A	A	B	A	A	A	B	A	B	B	A	B	A	B	B	A	A	A	A	B	B	B	A	B	A	B	A	A	B	B	B	A	B	A	B	B	B	B	A
AMP0145469	3	565.04	3	62736492	B	B	B	B	B	B	A	A	B	B	A	A	B	A	B	B	A	B	A	B	B	A	A	A	A	B	B	B	A	B	A	B	A	A	B	B	B	A	B	A	B	B	B	B	A
AMP0293856	3	567.21	3	83091094	B	B	B	B	B	B	A	A	B	B	B	B	B	A	B	B	A	B	A	B	B	A	A	A	A	B	B	B	A	B	A	B	B	A	B	B	B	A	B	B	B	B	B	B	A
AMP0156618	3	568.79	3	86447450	B	B	B	B	B	B	A	A	B	A	B	B	B	A	B	B	A	B	A	B	B	A	A	A	A	B	B	B	A	B	A	B	A	A	B	B	B	A	B	A	B	B	B	B	A
AMP0028897	3	569.31	3	82242890	B	B	B	B	B	B	A	A	B	B	B	B	B	A	B	B	A	B	A	B	B	A	A	A	A	B	B	B	A	B	A	B	A	A	B	B	B	A	B	A	B	B	B	B	A
AMP0060091	3	569.83	3	85248914	B	B	B	B	B	B	A	A	B	B	B	B	B	A	B	B	A	B	A	B	B	A	A	A	A	B	B	B	A	B	A	B	A	A	B	B	B	B	B	A	B	B	B	B	A
AMP0007036	3	570.36	3	87134795	B	B	B	B	B	B	A	A	B	B	B	B	B	A	B	B	A	B	A	B	B	A	A	A	A	B	B	B	A	A	A	B	A	A	B	B	B	B	B	A	B	B	B	B	A
[truncated: 2,429 more rows]
[truncated: 51 more columns]

## Sheet: Data S2
Supplementary Data S2 Measured traits of Ae. tauschii KU-2078/PI499262 RILs in 2017-2018 (18) and 2018-2019 (19)
Traits	RIL1	RIL2	RIL3	RIL4	RIL5	RIL6	RIL7	RIL8	RIL9	RIL10	RIL11	RIL12	RIL13	RIL14	RIL15	RIL16	RIL17	RIL18	RIL19	RIL20	RIL21	RIL22	RIL23	RIL24	RIL25	RIL26	RIL27	RIL28	RIL29	RIL30	RIL32	RIL33	RIL34	RIL35	RIL36	RIL37	RIL38	RIL40	RIL41	RIL42	RIL43	RIL44	RIL45	RIL46	RIL47	RIL48	RIL49	RIL50	RIL51
HD18 (days)	161	161	172	172	175	171	153	177	153	174	152	172	162	153	151	152	162	168	180	161	164	188	175	180	157	150	148	158	160	151	174	169	179	151	168	163	153	156	160	175	161	160	167	158	175	163	150	178	181
FT18 (days)	171	167	177	177	182	175	160	184	159	181	159	178	169	160	159	157	170	174	186	169	171	196	184	187	164	158	153	166	169	160	179	176	185	159	177	171	160	163	169	183	171	171	175	165	185	172	156	184	187
SL18 (cm)	8.6	9.3	8.7	10.2	7.2	9.6	9.3	9.1	7.4	9.2	11.1	9.1	9.2	9.9	8	9.1	10.1	10.1	7.7	9.6	7	8.4	8	8.4	8.7	9.5	10.2	9	8.4	8.8	8.2	6.1	6.4	10.4	8.1	10.6	9.2	8.9	12.9	8.6	10.5	8.5	8	11	6.9	9.4	7.9	9.2	8.5
NSp18	12	12.7	12	13.3	11.7	13	15	14.7	10.3	14	13.7	14.3	12.7	14	12.3	11.3	14.3	12	12	12.7	9.3	12.3	14	14	13.3	11.7	11.7	11.7	12	11.3	15	9.7	10	13.3	12	12.7	13	13.3	13.3	12.3	11.7	12	11.7	14	11.3	12.7	11.7	13	15.7
SpD18	1.4	1.36	1.38	1.31	1.62	1.36	1.61	1.61	1.4	1.53	1.23	1.58	1.38	1.42	1.55	1.25	1.43	1.19	1.56	1.33	1.34	1.48	1.75	1.68	1.54	1.23	1.15	1.3	1.44	1.29	1.84	1.58	1.56	1.29	1.48	1.19	1.42	1.51	1.04	1.43	1.11	1.42	1.46	1.27	1.65	1.35	1.48	1.42	1.85
NISp18	1.33	1.67	2.33	1.67	1.33	1.33	1.67	2	1.67	1.33	0.67	2.67	2.33	1.33	0.33	1	1.67	1	2.67	1.33	1	1.33	2.33	3	2.33	0	1	0	1.33	0.67	2	1	0.67	0.33	2.33	1.33	0	0.67	0.67	2.33	0	0.67	1.33	1.67	1.67	0.67	1	2	5.33
TAL18 (cm)	2.23	3.07	3	3.23	2.93	2.93	2.53	1.4	3.27	2.17	3.97	2.53	3.87	3.13	2.6	3.33	2.73	2.87	3.03	3.37	2.73	1.97	1.43	1.5	2.83	2.5	3.67	2.77	2.37	2.57	2.47	2.5	2.57	3.5	3.13	4.17	2.3	2.63	3.27	2.43	2.87	2.03	2.4	2.73	2.5	2.7	3.03	2.33	2.23
MAL18 (cm)	1.1	1	1.3	1.33	1.4	1.43	1.07	1.37	1.67	1.07	2	0.9	1.77	1.47	2.4	1.9	1.6	1.57	1.3	1.17	1.6	0.93	1.23	1.17	0.93	1.73	2	1.5	1.27	0.93	1.17	1.23	1.27	2.3	0.93	1.73	1.2	1.73	1.5	0.97	1.97	1.47	0.97	1.13	1.3	1.77	1.13	1	0.7
SpL18(mm)	6.87	7.26	7.49	7.92	6.55	7.16	6.78	6.17	7.65	6.46	7.92	7.36	6.84	7.01	6.59	8.17	7.16	8.58	6.26	7.51	7.86	6.73	6.77	6.25	6.49	7.92	8.77	7.81	7.11	8.56	6.07	6.73	6.41	8.43	6.86	8.34	6.49	6.69	9.03	NA	8.94	7.23	6.81	7.06	6.84	7.7	6.64	6.31	5.54
SpW18 (mm)	2.78	2.96	3.21	3.5	2.66	3.12	3.01	2.93	3.8	2.54	3.62	3.13	2.77	3.42	3.01	3.43	3.25	2.93	2.91	3.08	2.28	2.39	3.05	3.18	2.9	2.94	3.51	2.97	2.52	3.19	2.51	2.52	2.29	3.68	2.88	2.79	2.77	3.09	2.6	NA	2.89	2.34	2.6	2.7	2.19	2.26	3.4	2.54	2.68
SpLWr18	2.47122	2.4527	2.33333	2.26286	2.46241	2.29487	2.25249	2.1058	2.01316	2.54331	2.18785	2.35144	2.46931	2.04971	2.18937	2.38192	2.20308	2.92833	2.1512	2.43831	3.44737	2.8159	2.21967	1.96541	2.23793	2.69388	2.49858	2.62963	2.82143	2.68339	2.41833	2.67063	2.79913	2.29076	2.38194	2.98925	2.34296	2.16505	3.47308	NA	3.09343	3.08974	2.61923	2.61481	3.12329	3.40708	1.95294	2.48425	2.06716
EGL18 (mm)	5.36	5.8	6.18	6.31	5.79	6.01	6.17	5.51	5.94	5.68	6.05	5.37	5.87	6.18	5.17	6.32	5.64	6.51	5.3	6.34	6.45	5.8	5.83	5.44	5.84	6.03	7.01	6.36	6.06	7.21	5.91	5.96	5.57	6.56	5.13	6.68	5.88	5.47	6.63	NA	6.3	5.93	5.66	5.99	5.95	6.5	5.42	5.54	4.86
EGW18 (mm)	2.69	2.55	2.92	3.44	2.65	3.12	2.9	2.51	3.62	2.29	3.28	2.6	2.91	3.19	3.04	3.06	3.11	2.9	2.8	2.99	2.22	2.04	2.61	2.43	2.78	2.93	3.4	2.95	2.4	3.06	2.44	2.36	2.21	3.16	2.49	2.85	2.56	2.8	2.65	NA	2.74	2.43	2.39	2.57	2.16	2.47	3.43	2.31	2.2
EGLWr18	1.99257	2.27451	2.11644	1.8343	2.18491	1.92628	2.12759	2.19522	1.64088	2.48035	1.84451	2.06538	2.01718	1.9373	1.70066	2.06536	1.8135	2.24483	1.89286	2.1204	2.90541	2.84314	2.23372	2.23868	2.10072	2.05802	2.06176	2.15593	2.525	2.35621	2.42213	2.52542	2.52036	2.07595	2.06024	2.34386	2.29688	1.95357	2.50189	NA	2.29927	2.44033	2.3682	2.33074	2.75463	2.63158	1.58017	2.39827	2.20909
GL18 (mm)	4.51521	4.49518	4.29198	4.55089	4.57141	4.27987	4.35412	4.78152	4.92692	4.40639	4.89317	4.8547	4.80465	4.47718	4.28542	5.43881	4.32094	4.99618	4.85266	4.59353	5.12606	4.38016	4.5225	4.66634	4.59609	4.8038	5.04692	5.00936	4.42628	5.10204	3.0577	3.5507	3.36089	4.26967	3.63855	3.77027	3.59804	3.83591	3.70953	NA	3.85105	3.70113	3.49489	3.4432	2.96048	3.59242	3.54433	3.22832	2.92369
GW18 (mm)	1.95046	2.22287	2.37964	2.44789	2.09879	2.34877	2.31584	1.93205	2.71363	1.88577	2.43392	2.26009	2.15598	2.34969	2.11884	2.4436	2.23325	2.21507	2.30313	2.22981	2.07423	1.71141	2.07227	2.02907	2.01734	2.09832	2.43675	2.26239	2.03368	2.44381	1.28134	1.69511	1.42466	2.06083	1.70317	1.66871	1.7025	1.80831	1.62382	NA	1.7523	1.67742	1.54839	1.58791	1.22495	1.4387	1.86542	1.47201	1.44519
GLWr18	2.33263	2.03806	1.8184	1.87139	2.19839	1.82436	1.8942	2.51787	1.8255	2.36626	2.01788	2.16411	2.24594	1.92252	2.04187	2.22946	1.94689	2.27322	2.12127	2.06335	2.48172	2.57898	2.27135	2.29974	2.32128	2.31587	2.09485	2.2372	2.1944	2.10235	2.4084	2.11306	2.36698	2.08355	2.14685	2.2765	2.1235	2.13304	2.29023	NA	2.22813	2.21404	2.26501	2.17225	2.42522	2.50101	1.91674	2.21293	2.03579
GH18 (mm)	1.17	1.22	1.41	1.46	1.37	1.37	1.39	1.33	1.57	1.07	1.44	1.23	1.25	1.34	1.24	1.52	1.2	1.46	1.5	1.35	1.42	0.94	1.32	1.07	1.11	1.13	1.39	1.22	1.16	1.35	0.79	1.37	1.26	1.43	1.31	1.4	1.18	1.42	1.39	NA	1.22	1.39	1.31	1.08	0.8	1.12	1.52	1.28	0.97
HD19 (days)	172	171.33	176.33	176.33	178	176.33	166	183	168	169	164	176.67	173	168	166.33	171	176	181.33	185	174.33	176	186	182.33	176	174	165.67	164	175.33	170	168	183.67	177	186.67	168	179.33	174.67	173.67	174.67	178.67	188	177.67	175	185	186.67	180.33	177	166.67	186	182.67
FT19 (days)	181	178.67	184	184	186	184	174.67	188	175	176.33	170	183	179	176.33	175	174.67	182.33	187.33	191	181	182.33	192.33	189	182.33	180	173.67	170	183	177	176.33	188.67	185	193	177.67	187	180.33	180.33	180.33	185.67	193.33	184.67	181.33	190.33	193	189.33	183.67	171.67	192	189
SL19 (cm)	106	109.67	103.33	104.67	96.33	120	100.33	126	88.33	88	110	110.33	113.67	115.67	84	101.33	117	132	95.33	100.67	105.67	128	124.33	123.67	97.67	128.67	110	82.33	109	116.33	96.33	80	86	152.67	83	107.67	98	124.33	133	108.33	114	106.33	108	112	93.33	136.33	91.33	116.67	94
NSp19	13.67	14	14	14	13.33	15	15.33	16	11.67	11.67	13.67	14.33	15	16.33	13	12.33	16	14.33	13.33	13	10.67	15.33	16	15.67	14.33	13.67	13	12	11.67	13	15.67	10.67	13.33	16.33	15.33	13.33	14	14.67	13	13.67	12.33	13.67	14	14.33	13	14.67	12.67	14.67	15.33
SpD19	1.29	1.28	1.36	1.34	1.38	1.25	1.53	1.27	1.32	1.33	1.24	1.3	1.32	1.41	1.55	1.22	1.37	1.09	1.4	1.29	1.01	1.2	1.29	1.27	1.47	1.06	1.18	1.46	1.09	1.12	1.63	1.33	1.56	1.07	1.85	1.24	1.43	1.18	0.98	1.26	1.08	1.29	1.3	1.28	1.39	1.08	1.39	1.26	1.63
NISp19	1.33	1.67	2	2.67	0.67	2	2	1.33	2	2	2	1.33	3	1	1.67	2.67	2.33	1.33	2.67	1	1	0	1	1	2.33	0	2.33	1.67	1.33	1.67	1.33	0	1.33	0.33	3	2	1	0	0.67	2.67	1	2.67	1.67	2.33	0	0.33	1.67	0.67	2.33
TAL19 (cm)	2.37	3.77	3.67	3.8	3.6	3.73	2.83	3.27	3.6	3.4	4.23	3.4	3.6	2.83	2	2.83	2.73	3.67	3.37	3.73	3.27	2.8	2.4	1.97	3.33	2.97	3.8	2.4	3.47	3	3.03	3	2.67	3.5	3.3	4.1	2.77	2.97	3.67	2.7	3.7	3.77	2.33	2.93	3.17	3.13	3.43	2.5	2.73
MAL19 (cm)	1.7	0.83	2.03	2.33	1.77	1.83	0.97	1.37	1.43	1.63	1.97	0.87	2.43	1.57	1.3	1.3	1.53	1.67	1.63	1.63	1.73	0.93	1.57	1.8	0.7	1.33	1.47	1.33	1.23	1.5	1.5	2.13	1.2	1.97	1.17	1.6	1.17	1.63	1.73	1.17	2.17	2.4	0.87	1.03	1.9	2.07	1.17	1.07	1.13
SpL19 (mm)	7.73333	7.55	7.83333	8.17333	7.45	8.13667	6.59667	8.00333	7.85333	7.90333	8.44667	7.65	8.03	6.93667	6.52667	8.28	7.31	9.6	8.00333	7.83333	9.75667	8.23	8.10333	8.31667	7.25333	9.82	9.11	7.43	9.65	9.47	6.49333	7.34667	6.86333	9.21333	7.61667	8.39	7.32	7.95	9.72333	8.39	9.77667	8.03667	8.73	7.94	7.61667	9.52667	6.91667	7.68	6.24667
SpW19 (mm)	3.35	3.02333	3.44333	3.63667	3.26667	3.53667	3.20333	3.25	3.97333	4.03667	3.62	3.37	3.62667	3.53667	2.75667	3.54	3.63667	4	3.80333	3.32333	3.17333	3.50333	3.70333	3.48333	3.01333	3.51667	3.75333	2.91	3.66667	3.54	2.66333	2.87667	2.86667	3.93333	3.31667	2.92	3.00333	3.37333	2.98667	3.24667	3.56667	3.06	3.54333	3.25667	3.10333	3.35333	3.47333	3.14	3.36333
SpLWr19	2.30846	2.49724	2.27493	2.24748	2.28061	2.30066	2.05931	2.46256	1.97651	1.95789	2.33333	2.27003	2.21415	1.96136	2.36759	2.33898	2.01008	2.4	2.10429	2.35707	3.07458	2.34919	2.18812	2.38756	2.40708	2.79242	2.42718	2.55326	2.63182	2.67514	2.43805	2.55388	2.39419	2.34237	2.29648	2.87329	2.43729	2.35672	3.25558	2.58419	2.74112	2.62636	2.46378	2.43808	2.45435	2.84095	1.99136	2.44586	1.85728
EGL19 (mm)	5.69667	6.25333	5.97	6.30667	5.93667	6.56667	6.18	6.29	6.08667	6.28333	6.45667	5.77	6.21333	5.76333	5.08333	6.44667	5.83	7.47333	6.66	6.47667	7.26	6.89667	6.57	6.29667	6.18	6.61	7.09	5.94667	7.88333	7.73	6.02	5.79667	6.19667	6.42333	5.45	7.04	6.47	5.77667	7.46333	6.91667	6.91333	6.42333	7.04333	6.57333	6.12333	7.21	5.68333	6.56667	5.40333
EGW19 (mm)	3.11333	2.99	3.27333	3.58	3.16	3.37333	2.99667	2.82	3.76667	3.80333	3.41667	3.16	3.56	3.43667	2.74667	3.11	3.32	3.66333	3.51667	3.27667	2.95667	2.52	3.28333	3.07667	2.71333	3.28667	3.57667	2.77	3.41	3.37	2.66	2.98	2.83667	3.58	2.91333	2.95	2.99	3.38333	3.00667	2.87333	3.40333	3.07333	3.38333	2.96667	2.98667	3.07	3.36667	2.64333	2.91
EGLWr19	1.82976	2.09142	1.82383	1.76164	1.87869	1.94664	2.06229	2.2305	1.61593	1.65206	1.88976	1.82595	1.74532	1.67701	1.85073	2.07288	1.75602	2.04004	1.89384	1.9766	2.45547	2.73677	2.00102	2.04659	2.27764	2.01116	1.98229	2.14681	2.31183	2.29377	2.26316	1.94519	2.18449	1.79423	1.87071	2.38644	2.16388	1.70739	2.48226	2.40719	2.03134	2.09002	2.08177	2.21573	2.05022	2.34853	1.68812	2.48424	1.85682
GL19 (mm)	5.0942	5.21727	4.95847	5.13999	4.96196	5.35382	4.60046	5.27457	5.48403	5.43939	5.35991	5.07827	5.33901	4.74692	4.3593	5.54554	5.09193	5.48397	5.2969	4.945	5.74776	5.16389	5.15567	4.77686	5.38643	5.68311	5.64168	5.10976	6.08513	5.82817	5.00779	5.02531	4.08076	5.58258	5.31568	5.34867	4.91244	5.14864	5.90709	5.18925	5.81562	5.03714	4.7525	4.91944	4.79707	5.47083	4.56716	4.72548	4.6163
GW19 (mm)	2.32624	2.34209	2.41373	2.53855	2.18439	2.48418	2.36547	2.21154	2.74737	2.59545	2.48844	2.41039	2.55775	2.40257	1.8673	2.35477	2.43915	2.53161	2.40314	2.13554	2.37583	2.11635	2.06773	2.06206	2.21883	2.40683	2.438	2.08399	2.66968	2.48539	1.87743	1.94851	1.7814	2.43367	2.27413	2.29217	2.0312	2.17449	2.35778	2.19386	2.33897	2.19456	2.04909	2.23515	2.06697	2.24442	2.25559	2.0613	2.23738
GLWr19	2.20512	2.23299	2.06207	2.03154	2.28704	2.1638	1.94838	2.39314	2.00416	2.10302	2.1583	2.11936	2.09162	1.9842	2.34281	2.36123	2.09684	2.17397	2.22025	2.35055	2.42621	2.45282	2.50892	2.33114	2.43691	2.36889	2.32207	2.4631	2.28207	2.35336	2.68047	2.59251	2.30708	2.31822	2.35644	2.3549	2.44105	2.37258	2.51166	2.37288	2.48965	2.30176	2.32728	2.20217	2.33411	2.44547	2.03087	2.30696	2.0712
GH19 (mm)	1.634	1.569	1.559	1.715	1.58	1.607	1.454	1.521	1.873	1.853	1.641	1.557	1.687	1.515	1.364	1.61	1.639	1.718	1.596	1.578	1.584	1.367	1.411	1.357	1.592	1.621	1.586	1.419	1.653	1.652	1.183	1.377	1.022	1.529	1.6	1.682	1.108	1.256	1.532	1.552	1.677	1.471	1.408	1.524	1.464	1.476	1.492	1.495	1.67
[truncated: 47 more columns]

## Sheet: Data S3
Supplementary Data S3 LOD scores for each trait on markers and loci in Ae. tauschii KU-2078/PI499262 RILs in 2017-2018 (18) and 2018-2019 (19).
markers	chromosome	position (cM)	HD18	HD19	FT18	FT19	TAL18	TAL19	MAL18	MAL19	SL18	SL19	NSp18	NSp19	SpD18	SpD19	SpL18	SpL19	SpLWr18	SpLWr19	EGL18	EGL19	EGW18	EGW19	EGWr18	EGWr19	GL18	GL19	GW18	GW19	GLWr18	GLWr19	GH18	GH19
AMP0077771	1	0	0.291215	0.159129	0.566356	0.0582187	0.0789627	0.167925	0.632701	0.0169742	0.0704848	0.214677	0.0528514	0.226396	0.157681	0.147116	0.0411581	0.388946	0.0829947	0.241692	0.124953	0.68384	0.163845	0.150021	0.00534537	0.0214568	0.332251	0.211459	0.00103781	1.20645	0.00243018	0.376345	0.0204268	3.09827
AMP0212201	1	0.53	0.307683	0.224718	0.541111	0.120934	0.129843	0.108638	0.43667	0.00862484	0.00523087	0.119585	0.079297	0.220996	0.259462	0.126311	0.00010729	0.328873	0.000890609	0.554156	0.0795719	0.633071	0.138108	0.214812	0.0123656	0.000129645	0.304362	0.110456	0.030044	1.03306	0.0413806	0.564188	0.0118277	3.42039
c1.loc1	1	1	0.359996	0.24587	0.546429	0.10895	0.15032	0.138184	0.44601	0.0112076	0.00900193	0.135808	0.0574848	0.330015	0.287293	0.15251	0.00102618	0.31488	0.004987	0.609958	0.0866752	0.692055	0.0708061	0.19938	0.0191903	1.5823e-05	0.326287	0.097625	0.0317984	1.13727	0.0601207	0.677064	0.0103996	3.31385
c1.loc2	1	2	0.467615	0.280593	0.531736	0.0806111	0.191223	0.204942	0.44193	0.0171739	0.0197698	0.165725	0.0210942	0.617944	0.336703	0.207581	0.00610673	0.27096	0.0243219	0.705487	0.0978112	0.788859	0.00107559	0.159157	0.0372758	0.00014072	0.357973	0.0685267	0.0339241	1.31234	0.107499	0.911626	0.00720244	2.94605
AMP0155892	1	2.7	0.531258	0.293955	0.501426	0.0607708	0.214243	0.249137	0.420618	0.0212426	0.0286018	0.180513	0.00619011	0.841254	0.359173	0.240999	0.0118333	0.232612	0.0445722	0.744782	0.101766	0.8267	0.0165818	0.128361	0.0512945	0.000500055	0.36574	0.0491512	0.0339621	1.38187	0.142448	1.051	0.00510879	2.60483
c1.loc3	1	3	0.607913	0.216731	0.556617	0.0596164	0.211591	0.265554	0.421516	0.029306	0.0802007	0.190981	0.00449413	0.997561	0.26962	0.263563	0.0094323	0.236656	0.0507789	0.743669	0.152898	0.719589	0.0213915	0.137747	0.0420781	0.000620124	0.359009	0.0317499	0.0163247	1.27954	0.123921	1.19536	0.00146284	2.59055
AMP0111139	1	3.23	0.658987	0.162492	0.590703	0.0577108	0.205763	0.273272	0.415319	0.0357557	0.136203	0.195699	0.00329392	1.10658	0.20529	0.277149	0.00761871	0.235443	0.0548382	0.727917	0.196179	0.630221	0.0250988	0.142602	0.0349147	0.000708946	0.347759	0.0205753	0.00697499	1.18104	0.108552	1.28788	0.000154334	2.52732
AMP0212200	1	3.75	0.617784	0.132263	0.573105	0.0485975	0.171005	0.212028	0.393216	0.0108236	0.14447	0.156292	0.00638189	1.23703	0.175565	0.235901	0.00462911	0.291867	0.0870039	0.811752	0.134427	0.584149	0.00154492	0.0578239	0.0178447	0.0109044	0.263441	0.0188791	0.0108883	1.21902	0.0871932	1.34476	0.000185451	2.84272
c1.loc4	1	4	0.554136	0.124301	0.577208	0.049984	0.16281	0.168218	0.453177	0.00282069	0.165372	0.141215	0.00514583	1.29131	0.160173	0.19147	0.00264806	0.264918	0.0923814	0.741223	0.17838	0.52151	9.12291e-05	0.0266752	0.0113747	0.0230303	0.246926	0.0253106	0.0177944	1.09886	0.067731	1.13802	0.00164348	2.88782
AMP0180964	1	4.28	0.477871	0.113482	0.571069	0.0506626	0.150874	0.122467	0.51706	2.05201e-05	0.187241	0.122826	0.00381688	1.32702	0.141047	0.143862	0.00105465	0.231335	0.0967919	0.652839	0.232057	0.44636	0.00412189	0.00570453	0.00566055	0.0413844	0.224761	0.0331663	0.0270204	0.95446	0.047869	0.910852	0.00497449	2.91342
c1.loc5	1	5	0.512377	0.12598	0.562632	0.0633503	0.149069	0.108203	0.54053	0.000696271	0.189787	0.0998397	0.0245301	1.30076	0.167591	0.163247	0.00425981	0.220586	0.117957	0.62971	0.213792	0.405487	0.000647336	0.0151094	0.00424666	0.0386933	0.207095	0.0237773	0.0231351	0.917627	0.0320956	0.991805	0.00175199	2.78973
c1.loc6	1	6	0.551946	0.141956	0.537176	0.0825684	0.143027	0.086999	0.562032	0.00330591	0.188633	0.0685678	0.0858521	1.23089	0.205632	0.18929	0.0125052	0.200489	0.149106	0.580735	0.184104	0.341418	0.000962146	0.0361568	0.00250339	0.0340667	0.17867	0.0125646	0.0175734	0.843306	0.014358	1.09036	2.85811e-09	2.54864
c1.loc7	1	7	0.577371	0.15484	0.49605	0.102273	0.132975	0.0656605	0.567547	0.00780057	0.181542	0.0408024	0.184262	1.12478	0.242309	0.212086	0.0249631	0.175542	0.180093	0.514703	0.151258	0.273104	0.00788114	0.0657551	0.0011557	0.0287123	0.147386	0.00454712	0.0122303	0.74548	0.00327532	1.16295	0.00182459	2.2405
c1.loc8	1	8	0.585637	0.163364	0.442447	0.120671	0.119715	0.0460009	0.556113	0.0137981	0.169028	0.0193524	0.311751	0.992143	0.274536	0.229462	0.0407436	0.147947	0.208273	0.437932	0.118063	0.206381	0.0211436	0.101522	0.000312997	0.0231213	0.115747	0.000493369	0.00758346	0.632716	3.65359e-05	1.20202	0.00716529	1.89346
c1.loc9	1	9	0.576895	0.167083	0.381805	0.136231	0.104587	0.0294731	0.529854	0.0206816	0.152628	0.00582874	0.45475	0.84704	0.300079	0.240263	0.0584545	0.120237	0.231568	0.358512	0.0872981	0.146575	0.0394548	0.140038	3.15824e-06	0.0177973	0.0862665	0.000464423	0.00398771	0.516191	0.00453407	1.20617	0.0153956	1.54127
AMP0073577	1	9.46	0.567867	0.167269	0.353064	0.142198	0.0973696	0.0231284	0.513856	0.0239776	0.144285	0.0023209	0.521981	0.779708	0.309329	0.243018	0.0668727	0.10801	0.24036	0.32299	0.0744937	0.12231	0.0491013	0.157801	2.80059e-05	0.0155372	0.0739208	0.00166623	0.00272889	0.464009	0.00890487	1.19741	0.0199109	1.38514
c1.loc10	1	10	0.521052	0.231007	0.337012	0.161395	0.0867358	0.0305786	0.500667	0.036422	0.0717736	0.002858	0.535236	0.705388	0.433081	0.229863	0.0587478	0.113056	0.225685	0.295503	0.0332732	0.151169	0.0485077	0.167434	0.000832096	0.0152853	0.107279	1.46973e-05	0.0182603	0.544965	0.0031577	1.09678	0.0199289	1.30598
AMP0331988	1	10.5	0.465034	0.291866	0.31296	0.175414	0.0749748	0.0374759	0.474547	0.049109	0.0260259	0.00331242	0.530965	0.620437	0.55402	0.211953	0.0500448	0.114624	0.206228	0.262788	0.00911217	0.176382	0.046503	0.171725	0.00252292	0.0146016	0.140404	0.000947723	0.0442559	0.609807	0.000375825	0.97596	0.0193703	1.19942
AMP0058218	1	11	0.448674	0.295952	0.286107	0.146308	0.100611	0.016453	0.511703	0.0390216	0.0321152	0.000978858	0.542624	0.568746	0.49519	0.209167	0.0787242	0.108306	0.218688	0.342272	0.0220489	0.21799	0.0366051	0.142517	0.00120004	0.0164225	0.0825626	0.00124494	0.0231987	0.581839	0.00262297	0.96215	0.0066917	1.45084
AMP0203574	1	11.51	0.450123	0.348693	0.24158	0.182269	0.0545663	0.0111386	0.405128	0.01827	0.0324822	0.0163074	0.486417	0.738329	0.436278	0.250606	0.0488919	0.114846	0.179085	0.317433	0.0318532	0.259348	0.0135692	0.176972	0.00475662	0.00546419	0.0932395	0.00207557	0.0675378	0.497637	0.0042143	0.841697	0.0069277	1.33685
c1.loc12	1	12	0.452477	0.361535	0.283636	0.1596	0.0700255	0.0226019	0.408251	0.0135072	0.0381101	0.0158533	0.436013	0.732164	0.480459	0.255019	0.0714795	0.101571	0.185959	0.328731	0.0608935	0.266977	0.0389973	0.195702	0.007831	0.00740533	0.117547	0.00183003	0.0613293	0.556359	0.00457738	0.932633	0.00444913	1.35075
c1.loc13	1	13	0.433177	0.367858	0.362973	0.111147	0.103429	0.0566466	0.391963	0.00557809	0.0487264	0.0141837	0.321073	0.678845	0.550631	0.249803	0.125322	0.0721802	0.189634	0.333546	0.142887	0.268608	0.127922	0.225286	0.0157944	0.011778	0.168553	0.00129039	0.0466613	0.654295	0.00507914	1.07688	0.000983019	1.30374
AMP0242133	1	13.09	0.429921	0.367097	0.369327	0.106863	0.106411	0.0602764	0.389079	0.0050168	0.049577	0.013993	0.310517	0.67162	0.555292	0.248418	0.130426	0.0695228	0.189267	0.332742	0.151362	0.26782	0.137993	0.227242	0.0165847	0.0121785	0.173019	0.00124178	0.0452812	0.661219	0.00510659	1.08645	0.000791268	1.29479
AMP0073578	1	13.6	0.479223	0.339679	0.294297	0.160736	0.125946	0.0344914	0.536643	0.0132835	0.0279375	0.00641726	0.508583	0.480056	0.54099	0.248379	0.0896575	0.0763617	0.16572	0.285764	0.0512146	0.241054	0.0971081	0.263936	0.00765682	1.93258e-06	0.130033	0.00164026	0.0172882	0.550808	0.000286026	0.906262	0.00689105	1.21752
c1.loc14	1	14	0.406144	0.377065	0.346932	0.149008	0.176119	0.00933815	0.493185	0.00180961	0.0247382	0.0089514	0.540627	0.423974	0.607006	0.204155	0.111029	0.0836275	0.147541	0.215552	0.116028	0.134617	0.0424446	0.337481	0.00373267	0.00351972	0.135896	0.00263635	0.0205807	0.565971	0.0203009	0.751337	0.00536906	1.40703
AMP0058216	1	14.13	0.379552	0.385805	0.361387	0.143786	0.192368	0.00450876	0.474417	0.000346908	0.0234825	0.00977246	0.54524	0.402087	0.622907	0.188662	0.117312	0.0852108	0.140292	0.192603	0.141612	0.105346	0.0290968	0.35996	0.00271651	0.00609143	0.136413	0.00298293	0.0214935	0.564918	0.0333132	0.696705	0.00486019	1.45678
AMP0073575	1	14.65	0.265397	0.349343	0.360494	0.147409	0.168696	0.00263826	0.623342	0.0182009	0.0428175	0.00273114	0.526923	0.459415	0.541947	0.0997817	0.0915291	0.0514147	0.153681	0.120639	0.252159	0.047283	0.00316133	0.175089	0.000139958	0.0336603	0.105494	0.0104989	0.0447179	0.376242	0.0696488	0.381783	6.51091e-05	1.52196
c1.loc15	1	15	0.258573	0.297443	0.37879	0.0997866	0.130002	8.50442e-06	0.783005	0.012622	0.113112	0.016596	0.487163	0.468174	0.446059	0.112826	0.0267108	0.0686705	0.318946	0.0342513	0.305145	0.0576265	0.00132576	0.136919	0.00135903	0.0735439	0.115702	0.0350857	0.0146157	0.443883	0.134663	0.281963	0.000201812	1.39855
AMP0017249	1	15.18	0.251405	0.267945	0.382963	0.0774921	0.110239	0.000497929	0.861628	0.00997521	0.160813	0.0280428	0.459647	0.465998	0.394175	0.118368	0.00814903	0.0775752	0.42218	0.0100458	0.329723	0.0625482	0.000668336	0.117177	0.00245358	0.098934	0.119524	0.0528468	0.00528742	0.474242	0.174383	0.232534	0.000656488	1.31606
c1.loc16	1	16	0.119611	0.608173	0.17792	0.277764	0.00206214	0.00364291	0.573173	4.24991e-05	0.212334	0.150929	0.65275	0.584989	0.353531	0.138789	0.0304368	0.0597507	0.433488	0.00624358	0.297464	0.0175541	0.00784951	0.250927	0.0127881	0.0480864	0.130473	0.0502571	0.0267424	0.397877	0.102886	0.3376	0.0233826	1.55867
AMP0069151	1	16.25	0.0867017	0.727512	0.127545	0.358484	0.00191822	0.00511161	0.485736	0.000489358	0.224908	0.204605	0.705458	0.612143	0.33446	0.142783	0.0653821	0.0536212	0.428755	0.017942	0.2819	0.00901714	0.0151546	0.296928	0.0173107	0.0353088	0.1313	0.0485005	0.0360347	0.367927	0.0827656	0.36678	0.0426278	1.60406
AMP0314631	1	16.77	0.0961435	0.855908	0.116082	0.495673	0.00138367	8.92461e-06	0.310207	0.000182373	0.0786194	0.11262	0.786196	0.606275	0.472941	0.122048	0.00139021	0.0322078	0.157632	0.0135369	0.210775	0.00393715	0.00830356	0.385204	0.00877283	0.00327776	0.115954	0.00841256	0.10761	0.282185	0.017794	0.552206	0.057334	1.83173
c1.loc17	1	17	0.123071	0.823555	0.126214	0.499516	0.00179793	0.0007907	0.290262	0.00043681	0.0986409	0.123838	0.797525	0.644642	0.451391	0.148332	0.00114268	0.0379196	0.16076	0.0175605	0.214089	0.00376047	0.00366518	0.448244	0.00794102	0.00114652	0.12196	0.00423057	0.0868266	0.300085	0.015818	0.673075	0.0715515	1.81981
AMP0012902	1	17.84	0.241097	0.662646	0.158456	0.481525	0.00358833	0.0196772	0.209555	0.0210698	0.181876	0.160322	0.778917	0.746857	0.3496	0.254209	0.000398556	0.0593602	0.16132	0.0353248	0.211245	0.00293338	0.00290359	0.680383	0.00483607	0.00276147	0.136132	0.00109311	0.026386	0.347854	0.0087895	1.15931	0.129697	1.68916
c1.loc18	1	18	0.267935	0.649726	0.145888	0.495034	0.00115588	0.0317049	0.224069	0.0134329	0.187218	0.157168	0.773945	0.787395	0.333659	0.277345	0.00113336	0.0576124	0.171479	0.0481079	0.172623	0.0112268	0.00970348	0.641298	0.00340136	0.00583587	0.135321	0.00141257	0.0251193	0.347496	0.00183844	1.25101	0.133683	1.62453
AMP0327642	1	18.36	0.324509	0.60312	0.115544	0.511532	0.000614741	0.0680222	0.251601	0.00235724	0.193762	0.145763	0.737504	0.857362	0.289799	0.324031	0.00408459	0.0522093	0.189938	0.0818188	0.0965452	0.0486183	0.0388622	0.541364	0.00106013	0.0164973	0.129545	0.00222838	0.0216825	0.336146	0.00530845	1.43178	0.138841	1.43792
c1.loc19	1	19	0.323756	0.664681	0.122093	0.562033	0.000481274	0.0599555	0.31757	4.48046e-05	0.154382	0.176604	0.739235	0.881854	0.336326	0.316653	0.00275922	0.0646287	0.173143	0.0886941	0.082772	0.0738394	0.0507357	0.588902	0.004177	0.0104419	0.126859	6.91819e-05	0.0165306	0.318267	0.0206279	1.36974	0.119369	1.40054
c1.loc20	1	20	0.307469	0.736319	0.127181	0.620155	0.00940895	0.0455391	0.423564	0.00894082	0.0957307	0.223458	0.705489	0.880058	0.401623	0.291077	0.00109036	0.0840806	0.140903	0.0955139	0.0596347	0.121162	0.0703069	0.641379	0.0131075	0.00331181	0.116763	0.00949703	0.00906564	0.275576	0.0644354	1.21494	0.0866378	1.30624
c1.loc21	1	21	0.274804	0.766887	0.125027	0.644574	0.0286132	0.0309367	0.517538	0.0317556	0.0482816	0.262422	0.633121	0.830652	0.448017	0.251034	0.000165353	0.100734	0.105954	0.0965224	0.0378697	0.171576	0.0881546	0.659197	0.0257381	0.0001361	0.100655	0.0335394	0.00350796	0.220851	0.126118	1.01127	0.0557824	1.17772
AMP0120494	1	21.11	0.270442	0.7676	0.124366	0.645117	0.0312286	0.0294132	0.52653	0.034946	0.0439872	0.266014	0.623401	0.822759	0.451678	0.245989	0.00011367	0.102289	0.102161	0.0962873	0.0356936	0.176991	0.089894	0.658965	0.0272677	4.45441e-05	0.0986224	0.0369117	0.00304971	0.214479	0.133552	0.987208	0.0526884	1.16201
c1.loc22	1	22	0.177288	0.730235	0.160165	0.562617	0.0287522	0.00659414	0.712726	0.0322097	0.112727	0.327848	0.609518	0.838432	0.389175	0.171835	0.0153832	0.106428	0.202941	0.0058773	0.141392	0.086107	0.0205866	0.537406	0.0597261	0.0269047	0.0972364	0.0892436	0.000586429	0.19425	0.0217117	0.562427	0.0308363	1.24922
AMP0120496	1	22.72	0.108385	0.663208	0.182572	0.472118	0.0253058	2.28019e-05	0.846564	0.0285353	0.184764	0.365264	0.563478	0.807129	0.322108	0.113904	0.0456243	0.104153	0.297185	0.012973	0.270306	0.0329042	0.000150979	0.424154	0.0920423	0.0891608	0.090831	0.142956	3.14048e-06	0.168298	0.000979729	0.286582	0.0161004	1.26883
c1.loc23	1	23	0.118185	0.661304	0.199114	0.489515	0.0313523	0.000819409	0.859715	0.027151	0.182801	0.378716	0.510152	0.827669	0.339765	0.148187	0.0425251	0.111182	0.271767	0.0070727	0.275635	0.0364042	0.000947403	0.481407	0.0883836	0.0813466	0.0965634	0.143373	9.6425e-05	0.173815	0.000135798	0.336529	0.0147466	1.28636
c1.loc24	1	24	0.154046	0.635543	0.259408	0.540901	0.0576603	0.013295	0.88287	0.0217159	0.170418	0.418609	0.325531	0.880183	0.397582	0.305917	0.0310548	0.135164	0.182149	0.000713305	0.287275	0.0494654	0.0097352	0.706112	0.0732947	0.0538241	0.115592	0.140839	0.00152954	0.189749	0.00365613	0.543188	0.00995371	1.31649
c1.loc25	1	25	0.187573	0.581893	0.315404	0.569848	0.0889883	0.0401759	0.865551	0.0159734	0.150452	0.441379	0.169619	0.8935	0.440777	0.505994	0.0200756	0.15501	0.102941	0.0195206	0.285659	0.0622057	0.0276845	0.943543	0.0563378	0.0294857	0.130413	0.13203	0.00462925	0.197665	0.0175485	0.778557	0.00568803	1.29127
c1.loc26	1	26	0.213774	0.508772	0.358896	0.573105	0.120843	0.0773051	0.81191	0.0106698	0.125843	0.444386	0.0628929	0.866735	0.463363	0.720214	0.0110738	0.168224	0.0444925	0.0609031	0.271314	0.0729651	0.0523768	1.16295	0.0398365	0.0116955	0.139263	0.118314	0.00895939	0.196235	0.0396892	1.01299	0.00251122	1.21523
AMP0347668	1	26.04	0.214629	0.505582	0.360312	0.572727	0.122077	0.0789313	0.809144	0.0104741	0.124807	0.444113	0.0597359	0.86492	0.463822	0.728724	0.0107662	0.168603	0.0426526	0.0629417	0.270514	0.0733408	0.0534587	1.17104	0.0392111	0.0111457	0.13949	0.11769	0.00915041	0.195991	0.0407016	1.02201	0.00241047	1.2113
AMP0246484	1	26.56	0.152162	0.686978	0.297915	0.576569	0.124266	0.0668031	0.808024	0.0193747	0.0327956	0.427479	0.0686069	0.669456	0.666989	0.676447	0.0071882	0.170253	0.035116	0.0714922	0.169041	0.140011	0.0406079	1.12811	0.0258816	0.0116384	0.150491	0.170174	5.06363e-05	0.266184	0.0588059	0.832329	7.38783e-06	1.26119
c1.loc27	1	27	0.0936022	0.650722	0.298266	0.5894	0.108638	0.0246573	0.980749	0.0565127	0.0508179	0.378673	0.061207	0.737652	0.59555	0.517248	0.0137966	0.128208	0.0408219	0.0370235	0.265124	0.0810752	0.0105256	0.825409	0.046906	0.0395394	0.123542	0.208118	0.00245498	0.157181	0.0296105	0.531947	0.00299399	1.32655
AMP0143212	1	27.09	0.0827517	0.63889	0.296134	0.588031	0.104758	0.0183979	1.0115	0.0661768	0.05462	0.366341	0.0592538	0.746651	0.57726	0.48377	0.0153136	0.119463	0.0417526	0.0311389	0.285741	0.0704145	0.0067247	0.763856	0.0516687	0.0469874	0.11744	0.214933	0.00369171	0.137637	0.0246795	0.475756	0.00425981	1.33606
AMP0011204	1	27.62	0.0742652	0.528164	0.318945	0.438275	0.0596296	0.0461962	1.32769	0.0491572	0.183944	0.533568	0.0360001	0.756959	0.423046	0.526986	0.118279	0.160737	0.211166	0.00536275	0.369317	0.0899645	0.00255896	0.633409	0.0700987	0.121961	0.132931	0.356208	0.00658017	0.200915	1.06132e-05	0.301871	0.00990512	1.14847
c1.loc28	1	28	0.0920553	0.512905	0.243271	0.458342	0.0452848	0.0191041	1.50408	0.0569509	0.183533	0.408227	0.0463436	0.779331	0.434425	0.306683	0.110149	0.173794	0.190932	0.00764707	0.398038	0.0782746	0.0102234	0.588081	0.0693565	0.104941	0.152903	0.435744	0.00708399	0.154949	0.00036768	0.215967	0.000107671	1.24345
AMP0116348	1	28.68	0.122366	0.459656	0.122614	0.470711	0.022595	2.65568e-05	1.75541	0.0692949	0.172464	0.210603	0.0649709	0.777203	0.429921	0.0518842	0.090499	0.188807	0.147981	0.012283	0.428767	0.0555741	0.0359881	0.48229	0.0643255	0.0727423	0.183135	0.571485	0.00761405	0.0796299	0.00361836	0.0889839	0.0435792	1.35028
c1.loc29	1	29	0.151282	0.511423	0.121011	0.520135	0.0343731	9.0138e-05	1.5768	0.0572831	0.117489	0.193734	0.0782302	0.762247	0.508356	0.0669758	0.0493802	0.195675	0.0921309	4.66464e-05	0.35957	0.0681289	0.0569372	0.613001	0.0500035	0.039113	0.19239	0.496311	0.00421947	0.0928911	0.000212753	0.16942	0.0575009	1.40408
AMP0280915	1	29.74	0.217085	0.606298	0.109705	0.609083	0.0672979	0.00178534	1.1322	0.0316731	0.0280056	0.148049	0.107063	0.684753	0.675342	0.104008	0.00135891	0.199333	0.0116594	0.0552183	0.207931	0.0963366	0.118109	0.932076	0.0218516	0.00065051	0.202213	0.320678	0.000122381	0.121235	0.0351998	0.440444	0.0918692	1.46702
c1.loc30	1	30	0.221945	0.654484	0.104191	0.672255	0.103188	2.0339e-05	1.07652	0.027442	0.0235113	0.175204	0.118534	0.660131	0.610158	0.124458	0.00232311	0.242277	0.0246059	0.040013	0.166445	0.117265	0.132565	0.92488	0.0399315	0.00261021	0.18746	0.327732	0.000600251	0.116745	0.0396201	0.434342	0.08211	1.39883
AMP0011203	1	30.81	0.222274	0.768676	0.0813572	0.839466	0.253826	0.022597	0.850073	0.0149678	0.0109093	0.259627	0.148229	0.549135	0.394284	0.188776	0.00658958	0.38014	0.0914494	0.00748774	0.0597655	0.184575	0.171904	0.844476	0.12451	0.0161276	0.134371	0.33016	0.0171619	0.0955409	0.05144	0.389831	0.0512802	1.11638
c1.loc31	1	31	0.254851	0.689251	0.0950824	0.845756	0.25549	0.0201208	0.856635	0.0114686	0.0316097	0.267694	0.143908	0.624758	0.329004	0.201161	0.00798707	0.382101	0.0971964	0.00630612	0.0851855	0.150327	0.185626	0.866668	0.137443	0.0160242	0.130839	0.299322	0.00879318	0.078078	0.0440553	0.44722	0.062131	1.10608
AMP0145639	1	31.33	0.309179	0.546291	0.118574	0.834942	0.251233	0.0156355	0.847043	0.00628391	0.0915957	0.274747	0.132554	0.748582	0.223294	0.217953	0.0104773	0.375406	0.104788	0.00434006	0.13689	0.0963742	0.204999	0.882041	0.157415	0.0154105	0.1215	0.242752	0.000814471	0.0502389	0.0317082	0.542033	0.0815066	1.05864
c1.loc32	1	32	0.388532	0.617504	0.126636	0.960444	0.120415	0.0768674	0.953185	0.00405038	0.0964123	0.227145	0.0653928	0.699801	0.287961	0.129047	0.00236193	0.157993	0.0431559	0.0905139	0.0776678	0.0571571	0.126097	0.798057	0.0761811	0.00627215	0.0760373	0.270679	0.000777428	0.0025881	0.0227233	0.489137	0.0565184	1.08227
AMP0187180	1	32.4	0.426725	0.643303	0.1271	1.01057	0.0615881	0.133069	0.988883	0.00283376	0.0961385	0.194471	0.0346378	0.65105	0.320704	0.0838494	0.0002472	0.0693698	0.0181888	0.191586	0.0477471	0.0370603	0.0833892	0.72543	0.0395782	0.00263789	0.0520858	0.280268	0.000729895	0.0028776	0.0173615	0.443775	0.0421499	1.0617
c1.loc33	1	33	0.305422	0.764031	0.105529	1.04613	0.0564335	0.201261	1.12558	0.019686	0.0514799	0.169655	0.0362252	0.590073	0.401506	0.0439992	0.000564094	0.0540216	0.0175855	0.162934	0.0449148	0.0423396	0.041897	0.562204	0.0446561	0.0119272	0.0470004	0.370303	0.014233	0.00614446	0.0133015	0.245207	0.020085	1.14434
AMP0187181	1	33.46	0.218797	0.837573	0.0873007	1.03911	0.050712	0.254682	1.20169	0.042147	0.0253058	0.146706	0.0361272	0.526061	0.453941	0.0211141	0.000871906	0.0418805	0.0165327	0.137682	0.0411342	0.0451476	0.0189779	0.433986	0.0470934	0.0229631	0.0417006	0.435168	0.0352394	0.00916886	0.0100832	0.126837	0.00810418	1.18121
c1.loc34	1	34	0.271209	0.743874	0.11074	0.965618	0.0371749	0.188688	1.18282	0.0453061	0.0365546	0.179061	0.0394939	0.463925	0.419591	0.0355058	0.0118136	0.0899109	0.0536865	0.0911991	0.0492833	0.0462464	0.0227326	0.417475	0.0363911	0.0164947	0.0490877	0.48763	0.0403739	0.0175716	0.00823067	0.121013	0.00700466	1.06689
c1.loc35	1	35	0.370187	0.55092	0.156193	0.791634	0.0158969	0.0835102	1.0911	0.0490933	0.0612201	0.238232	0.0438639	0.33916	0.336595	0.069895	0.0654092	0.223132	0.174252	0.0269718	0.0632867	0.0459285	0.0292748	0.36712	0.0187329	0.00680592	0.0616911	0.568861	0.0489077	0.0396133	0.00488982	0.104818	0.00488919	0.826401
AMP0330986	1	35.61	0.424952	0.432459	0.182091	0.671351	0.0069185	0.0382061	1.00483	0.0498583	0.0771298	0.270058	0.0451053	0.264272	0.279362	0.0935627	0.116498	0.324669	0.272299	0.00608405	0.0701378	0.0442515	0.0324987	0.32721	0.0104571	0.00289216	0.0678531	0.602693	0.0528826	0.0557805	0.00315065	0.092497	0.00367273	0.675397
c1.loc36	1	36	0.387304	0.458008	0.17807	0.747559	0.0103522	0.0701493	0.991939	0.0769565	0.0532937	0.218301	0.0507525	0.281615	0.305081	0.065934	0.0799973	0.282902	0.199779	0.0175465	0.0812895	0.0268926	0.0224775	0.292328	0.0126858	0.00213588	0.0577549	0.565099	0.0900314	0.0962616	0.00644948	0.0784038	0.00262795	0.749196
AMP0330987	1	36.67	0.31184	0.481993	0.163374	0.851055	0.0170346	0.140522	0.926993	0.132727	0.0214797	0.13589	0.0585861	0.299308	0.336486	0.0282666	0.031712	0.20858	0.0947793	0.0489421	0.09829	0.00663688	0.00901502	0.22586	0.0163369	0.0010384	0.0402557	0.481923	0.168045	0.182428	0.0142592	0.0543115	0.00116726	0.859203
c1.loc37	1	37	0.34674	0.473611	0.188193	0.71949	0.0212861	0.154896	0.975235	0.125159	0.0184233	0.124	0.058075	0.322382	0.36732	0.031964	0.0170779	0.22552	0.116508	0.0590208	0.117477	0.0106039	0.0070622	0.271188	0.0142475	8.13695e-06	0.0498175	0.556607	0.163877	0.162162	0.00689859	0.061782	7.49396e-05	0.876813
AMP0171096	1	37.73	0.406376	0.429151	0.235473	0.440613	0.0306268	0.178521	1.03063	0.102307	0.0118205	0.0934868	0.0536472	0.356693	0.41521	0.0387335	0.000535329	0.251551	0.164366	0.0802796	0.15677	0.0217483	0.00333821	0.36824	0.00942319	0.00389954	0.0709877	0.703658	0.146504	0.112451	2.96987e-08	0.0759408	0.0106948	0.863918
c1.loc38	1	38	0.409722	0.421425	0.228786	0.433174	0.0230894	0.164752	1.04207	0.0859765	0.0169189	0.0964875	0.0461918	0.370643	0.399719	0.0279924	1.45865e-05	0.226369	0.162788	0.0904451	0.177298	0.0179535	0.00127926	0.37663	0.0106213	0.00375645	0.0595764	0.674238	0.132567	0.110237	0.000350185	0.0754701	0.0122463	0.866871
c1.loc39	1	39	0.415016	0.384975	0.199731	0.398214	0.00380297	0.114081	1.06911	0.0354198	0.0444306	0.106697	0.0220751	0.419998	0.336132	0.00276648	0.00498447	0.138874	0.153834	0.133517	0.264666	0.00652269	0.00250456	0.402958	0.0156497	0.00316859	0.0245742	0.5564	0.0839686	0.0999121	0.00826495	0.072361	0.0189547	0.862921
c1.loc40	1	40	0.407153	0.337233	0.16501	0.352491	0.00121135	0.0676199	1.06769	0.00561647	0.0852941	0.114674	0.00580001	0.462393	0.265593	0.00470967	0.0219239	0.066802	0.140044	0.183652	0.366716	0.000530758	0.0198022	0.419065	0.0213785	0.00251535	0.00407494	0.430253	0.0434448	0.0865929	0.0271384	0.0670367	0.026962	0.832888
c1.loc41	1	41	0.385295	0.282089	0.127733	0.299415	0.0177093	0.0310275	1.03519	0.00171448	0.136646	0.119397	8.65071e-07	0.493156	0.194534	0.0364238	0.0505842	0.0189142	0.122426	0.236795	0.47477	0.00135541	0.0535517	0.422016	0.0272726	0.00185541	0.00093692	0.307301	0.0152864	0.0714459	0.055771	0.0597975	0.0356262	0.77699
c1.loc42	1	42	0.351561	0.225054	0.0918519	0.243869	0.0520696	0.00822845	0.974568	0.024022	0.193422	0.120411	0.00535944	0.509517	0.130039	0.0949608	0.0884062	0.000239234	0.102797	0.287887	0.578057	0.00919952	0.100421	0.411317	0.0327355	0.00125357	0.0149338	0.199087	0.00155821	0.0560464	0.090882	0.0513422	0.0441139	0.7006
AMP0087015	1	42.91	0.314218	0.176023	0.0633269	0.195291	0.0950876	0.000240131	0.901268	0.0633217	0.245058	0.118309	0.0186985	0.511782	0.0816797	0.165239	0.127348	0.00844573	0.0848865	0.328792	0.659952	0.0215349	0.149475	0.391483	0.0369393	0.000799063	0.0400013	0.120271	0.00112184	0.0430449	0.124959	0.0433273	0.051038	0.62066
c1.loc43	1	43	0.328335	0.176702	0.072134	0.201385	0.0828634	0.000704512	0.916729	0.0565352	0.241115	0.120764	0.0177525	0.511726	0.0963985	0.159887	0.126345	0.00748216	0.0866199	0.326176	0.668332	0.0221313	0.132666	0.385411	0.037731	0.000522799	0.0396	0.122037	0.000900873	0.0507509	0.113514	0.0412061	0.0500065	0.614236
c1.loc44	1	44	0.490983	0.177298	0.205537	0.268045	0.00274328	0.0223677	1.06096	0.0060874	0.19101	0.144789	0.00824653	0.491961	0.336616	0.100694	0.110581	0.000593969	0.103711	0.28447	0.736011	0.0282363	0.011081	0.306929	0.0455689	0.00143921	0.0338309	0.137625	9.4461e-05	0.177591	0.0205836	0.0200629	0.0373068	0.522618
c1.loc45	1	45	0.640207	0.165136	0.383713	0.324236	0.0335652	0.0701338	1.13412	0.00684694	0.135866	0.159827	0.00200427	0.439813	0.680012	0.050014	0.0886142	0.00141297	0.114511	0.225928	0.746944	0.03257	0.0237735	0.219923	0.0505893	0.00927606	0.0264166	0.143734	0.00240861	0.362419	0.00298472	0.00586984	0.0241791	0.407219
AMP0081411	1	45.08	0.650633	0.163685	0.398758	0.327962	0.0405902	0.0747508	1.13642	0.00907352	0.131537	0.160565	0.00168637	0.434533	0.709794	0.0466196	0.0867196	0.00179545	0.115038	0.220888	0.745294	0.0328178	0.030346	0.213112	0.05084	0.0101463	0.0257935	0.143777	0.0027156	0.378622	0.00491953	0.00510072	0.023191	0.397635
c1.loc46	1	46	0.844365	0.143191	0.382997	0.385017	0.0133634	0.0382393	0.972346	0.0250742	0.15971	0.150291	0.000654264	0.419017	0.57771	0.0051043	0.0367264	0.00758817	0.126188	0.337866	0.581189	0.0081674	0.086065	0.285044	0.0583017	0.00242006	0.0131929	0.097375	0.0151818	0.287265	0.0287508	0.0590653	0.0037848	0.423007
c1.loc47	1	47	1.01812	0.113465	0.337422	0.424174	0.000232703	0.0104672	0.746048	0.0488718	0.182614	0.130184	0.00950306	0.374718	0.410113	0.00861985	0.00519491	0.0179047	0.130069	0.468317	0.389561	0.000163149	0.170525	0.354652	0.0628093	6.36326e-05	0.0037993	0.0518854	0.0389154	0.183217	0.182303	0.17825	0.0834473	0.425358
AMP0081410	1	47.26	1.05193	0.105166	0.321709	0.429511	0.000118188	0.00602484	0.684505	0.0556165	0.186595	0.123777	0.0132812	0.359643	0.366556	0.0182151	0.00167732	0.021046	0.129612	0.499541	0.342335	0.00153618	0.19437	0.369912	0.0632826	0.000503949	0.0022787	0.0419682	0.0463254	0.158057	0.24079	0.216863	0.118861	0.421639
c1.loc48	1	48	0.920625	0.11258	0.195711	0.384319	0.0385825	0.000188126	0.644742	0.0148039	0.238912	0.115245	0.00705199	0.396754	0.175238	0.00479794	0.00401522	0.0102153	0.122845	0.580117	0.337249	0.00293643	0.0647167	0.455482	0.0598576	0.00460625	0.00389261	0.0390104	0.0356543	0.0675106	0.424025	0.275195	0.10674	0.512486
c1.loc49	1	49	0.693667	0.115502	0.0646876	0.305782	0.200414	0.0198308	0.552177	0.00147596	0.303431	0.0965057	0.00144891	0.42485	0.0207184	0.000546253	0.00848075	0.00131288	0.106558	0.655612	0.306895	0.00536874	0.000142363	0.556464	0.0517458	0.0164964	0.00648719	0.032717	0.0215567	0.00393849	0.720474	0.348296	0.0848428	0.617306
AMP0094683	1	49.44	0.588134	0.114067	0.0287335	0.268524	0.305001	0.0379174	0.501993	0.0115875	0.326374	0.0864927	0.000313207	0.427921	0.000471091	0.0040032	0.010707	5.38989e-05	0.0975533	0.67222	0.286513	0.00651623	0.0162409	0.590534	0.0472887	0.0235296	0.0076622	0.0294156	0.0161307	0.000538302	0.853796	0.374872	0.0742573	0.651669
c1.loc50	1	50	0.614874	0.100931	0.0375722	0.290451	0.205802	0.0406385	0.591384	0.0054258	0.373899	0.13562	2.35883e-05	0.468762	0.00338921	0.00250787	0.0240673	0.00417298	0.0989782	0.748343	0.306213	0.000207394	0.00374422	0.635348	0.0488777	0.0141112	0.0160867	0.0218772	0.00214657	2.10165e-05	0.834922	0.367919	0.0948148	0.654085
c1.loc51	1	51	0.645598	0.0762722	0.0557342	0.325771	0.0701428	0.0444722	0.761209	8.3362e-05	0.458424	0.253326	0.000371863	0.534163	0.0155829	0.000583194	0.0626412	0.0396944	0.0986872	0.874791	0.33468	0.0122661	0.00400936	0.702627	0.0504006	0.00289053	0.0390552	0.010216	0.0106144	0.0030728	0.776518	0.344876	0.13585	0.639702
c1.loc52	1	52	0.648571	0.0521476	0.0751628	0.352185	0.00482569	0.0464984	0.928059	0.00334683	0.533961	0.403121	0.00193135	0.58292	0.0360161	1.47228e-05	0.118749	0.112631	0.0945025	0.973354	0.350476	0.0571653	0.0356889	0.745593	0.0499481	0.000161211	0.0707302	0.00249787	0.0639904	0.0111134	0.690837	0.309796	0.178724	0.60193
c1.loc53	1	53	0.622846	0.0312386	0.0932276	0.366071	0.0141658	0.0465268	1.07	0.0152295	0.591393	0.568493	0.0045702	0.60971	0.0619055	0.00102633	0.18646	0.215933	0.0869308	1.03033	0.351231	0.131307	0.0938741	0.759295	0.047576	0.00590192	0.107492	4.37691e-06	0.156074	0.0229678	0.588819	0.267048	0.218425	0.546035
AMP0110153	1	53.37	0.607066	0.0247057	0.099144	0.367773	0.0342698	0.0460772	1.11286	0.0215194	0.607079	0.629812	0.00575623	0.613904	0.0721676	0.00177963	0.212878	0.25933	0.0834832	1.04008	0.347857	0.164356	0.120093	0.757131	0.0462916	0.00988847	0.121574	0.000441387	0.197602	0.0279845	0.549358	0.250292	0.231558	0.522253
AMP0065649	1	53.89	0.558956	0.0096713	0.0938436	0.281554	0.00437635	0.1406	0.907474	0.00148767	0.44785	0.367769	0.0045654	0.410929	0.133573	0.00410724	0.273349	0.216739	0.0139385	1.26118	0.375688	0.0915828	0.0338818	0.597821	0.0299627	0.00954639	0.149101	0.00739064	0.153601	0.0485502	0.569042	0.310996	0.261694	0.500826
c1.loc54	1	54	0.531762	0.00982109	0.0985543	0.281963	0.00527452	0.12203	0.928169	0.00167239	0.455901	0.364643	0.00454352	0.412184	0.134945	0.00730339	0.275908	0.223193	0.0135914	1.21753	0.416553	0.112966	0.0242262	0.587485	0.0340195	0.0136815	0.153154	0.00627143	0.14808	0.0550385	0.533642	0.275713	0.256444	0.521735
AMP0182341	1	54.95	0.296303	0.0103461	0.132661	0.262873	0.0154259	0.0144184	1.0316	0.00353897	0.48906	0.311766	0.00398964	0.392371	0.135532	0.0683354	0.275631	0.260799	0.00990767	0.80101	0.80146	0.373541	0.00886209	0.463701	0.0753994	0.0774896	0.177413	0.00033805	0.0965684	0.120086	0.252075	0.0526006	0.195382	0.687333
c1.loc55	1	55	0.290807	0.0121298	0.129228	0.259529	0.0153794	0.0137194	1.05231	0.00265051	0.488637	0.316987	0.00535119	0.408838	0.139648	0.074658	0.28296	0.270462	0.010179	0.801215	0.802326	0.365868	0.00939946	0.46591	0.0776015	0.0770314	0.17788	0.000175223	0.106081	0.116811	0.241418	0.0553992	0.186535	0.691765
AMP0174334	1	55.48	0.230089	0.0355344	0.0941242	0.219354	0.0143381	0.00752937	1.2102	0.000696585	0.465678	0.354579	0.0279456	0.56583	0.175064	0.14323	0.344113	0.357198	0.0125363	0.769907	0.77476	0.282839	0.0148287	0.469083	0.0970463	0.0699585	0.175778	0.00131183	0.213744	0.0838729	0.143679	0.0833627	0.1066	0.707743
AMP0065648	1	55.98	0.220484	0.0179043	0.101974	0.153167	0.00384213	0.0201899	1.51232	0.00277692	0.680422	0.474342	0.043081	0.575852	0.113333	0.128714	0.186306	0.31817	0.086563	0.489949	0.876622	0.262205	0.0215823	0.39735	0.114296	0.127209	0.16829	0.01773	0.315341	0.0554111	0.0746049	0.0372624	0.0910525	0.611851
c1.loc56	1	56	0.221517	0.0185241	0.102079	0.155683	0.00430487	0.0189626	1.51444	0.00248982	0.681118	0.478122	0.0429302	0.581125	0.112999	0.127577	0.187651	0.320296	0.0870798	0.491727	0.875054	0.265278	0.0204447	0.401757	0.114742	0.126255	0.167915	0.0176946	0.315058	0.0553591	0.075497	0.0374525	0.0910145	0.614669
c1.loc57	1	57	0.260425	0.0606081	0.100819	0.294725	0.0578266	0.00705377	1.5217	0.00838927	0.67675	0.650553	0.0333785	0.832506	0.0906854	0.0709015	0.246465	0.411786	0.108817	0.549523	0.743541	0.418707	0.002989	0.622377	0.130683	0.0781229	0.141886	0.0149484	0.285727	0.0497504	0.121241	0.0452147	0.0841348	0.72366
AMP0110154	1	57.01	0.260668	0.0611224	0.100742	0.296191	0.0586313	0.00743079	1.5208	0.00865033	0.676315	0.652028	0.033267	0.834802	0.0904154	0.0703631	0.246945	0.412506	0.108984	0.549767	0.741765	0.420158	0.00320747	0.624497	0.130773	0.0776546	0.141565	0.0149126	0.285295	0.049667	0.121693	0.0452723	0.0840208	0.724394
c1.loc58	1	58	0.140095	0.0538123	0.0616049	0.180553	0.000116522	4.60012e-05	1.14492	0.00444679	1.24674	0.786581	0.159918	1.09914	0.0587311	0.0384494	0.161896	0.315518	0.225818	0.280132	0.896387	0.332543	0.00099927	0.40485	0.136521	0.221205	0.126586	0.0455714	0.302506	0.0232961	0.0199058	0.0160013	0.0622352	0.745375
AMP0042150	1	58.62	0.0759093	0.0468704	0.0385312	0.114984	0.0301404	0.00443981	0.876119	0.00231517	1.63856	0.837183	0.278818	1.22886	0.0393741	0.0214992	0.109092	0.244512	0.308328	0.144668	0.951585	0.264957	0.000211191	0.272877	0.133931	0.336821	0.111989	0.0709656	0.299691	0.011033	5.98574e-05	0.00492554	0.0476296	0.723093
c1.loc59	1	59	0.116915	0.0371286	0.0228897	0.12919	0.0582253	0.0262574	0.961976	0.015375	1.70335	0.837312	0.307572	1.33761	0.0252004	0.00930981	0.0884484	0.264177	0.343411	0.213509	0.744186	0.142692	0.017158	0.205585	0.115635	0.277524	0.116381	0.0665027	0.312449	0.0117125	0.016328	0.0237018	0.0520482	0.616345
AMP0144512	1	59.14	0.132765	0.0333629	0.0177881	0.133044	0.0701771	0.0385851	0.980129	0.0227722	1.70548	0.825996	0.314313	1.36323	0.0204235	0.00593595	0.0801822	0.267992	0.352673	0.239648	0.663559	0.105336	0.0298646	0.181186	0.107918	0.254089	0.116692	0.0639714	0.313667	0.0118305	0.0293441	0.0339088	0.0531042	0.572335
c1.loc60	1	60	0.226341	0.034569	0.0144809	0.221389	0.042506	0.0416387	0.827299	0.0313577	1.45598	0.743081	0.175659	1.12435	0.0364437	0.000226474	0.118234	0.22713	0.223546	0.407684	0.445122	0.115831	0.0490964	0.314884	0.0899645	0.138225	0.132236	0.0255799	0.269331	0.0209877	0.119682	0.0703527	0.119816	0.600127
c1.loc61	1	61	0.344482	0.033616	0.00999749	0.333412	0.0168036	0.0421393	0.616518	0.040502	1.08944	0.600699	0.0552709	0.810913	0.0574683	0.0154515	0.160634	0.166981	0.099867	0.623258	0.217063	0.118689	0.0726057	0.491069	0.0656354	0.0426132	0.143514	0.0019861	0.206298	0.0335725	0.292433	0.124715	0.220784	0.598677
AMP0190240	1	61.31	0.378775	0.0328378	0.00863484	0.366624	0.0110827	0.0416056	0.551067	0.0428691	0.971601	0.550997	0.0312877	0.714928	0.0637809	0.0245824	0.171907	0.147785	0.0708806	0.6869	0.160536	0.117439	0.079348	0.545335	0.0580501	0.0239342	0.145231	8.32789e-05	0.185961	0.0375403	0.356141	0.14282	0.254271	0.590926
c1.loc62	1	62	0.307765	0.129028	0.0165496	0.402624	0.00969483	0.0916852	0.635751	0.0152399	1.18273	0.646058	0.075025	1.02018	0.087706	0.0166249	0.308749	0.240402	0.171818	0.526486	0.330906	0.0821255	0.193717	0.402348	0.0825217	0.132352	0.108067	4.75661e-05	0.164233	0.0410878	0.142472	0.144649	0.218373	0.65009
AMP0234817	1	62.37	0.26246	0.204613	0.0213754	0.411628	0.00871584	0.123274	0.663494	0.00576496	1.26977	0.679897	0.104136	1.17905	0.0993558	0.0124022	0.391578	0.292484	0.239687	0.431609	0.435904	0.0628983	0.270292	0.324072	0.0952111	0.222744	0.0878107	0.000240856	0.1489	0.0418483	0.0643199	0.141955	0.194719	0.6654
c1.loc63	1	63	0.194266	0.244051	0.00715703	0.418409	0.011883	0.136582	0.76801	0.00819082	1.40065	0.799267	0.187062	1.0825	0.127379	0.0102595	0.261322	0.284696	0.372955	0.291564	0.340836	0.0104502	0.286224	0.292723	0.0982002	0.30158	0.112475	0.00430367	0.153861	0.0187581	0.0466688	0.0933099	0.138236	0.569819
AMP0159758	1	63.98	0.0936751	0.289617	0.000289549	0.396416	0.016714	0.146468	0.871591	0.0119352	1.50172	0.933271	0.337642	0.869732	0.166587	0.00662603	0.0942727	0.24852	0.604211	0.109889	0.192903	0.0175471	0.285174	0.227709	0.0954109	0.424678	0.147308	0.0365497	0.150225	0.000879702	0.0222105	0.0339651	0.0626377	0.401876
c1.loc64	1	64	0.0925654	0.291905	0.000321387	0.398189	0.0165827	0.144321	0.8742	0.0121536	1.49866	0.930954	0.33942	0.874923	0.16802	0.00603741	0.0963091	0.251626	0.601241	0.111114	0.193718	0.0172956	0.28389	0.226753	0.096084	0.424917	0.148089	0.0364948	0.150045	0.000991423	0.0219875	0.0338998	0.0618378	0.404265
c1.loc65	1	65	0.0418762	0.401804	0.00393479	0.470976	0.0100096	0.0531025	0.959008	0.0249628	1.27097	0.768929	0.412265	1.11083	0.235781	0.0116075	0.215401	0.409768	0.434567	0.171287	0.223862	0.00648499	0.209291	0.171115	0.127431	0.418149	0.182524	0.0320858	0.134764	0.0148682	0.0113682	0.0292406	0.0261468	0.516156
AMP0313659	1	65.59	0.0199717	0.455485	0.00757759	0.494448	0.00656948	0.0193385	0.962515	0.0334696	1.08882	0.646464	0.434774	1.21401	0.267667	0.0447595	0.291815	0.49413	0.32961	0.201645	0.230171	0.00241009	0.16141	0.134383	0.141799	0.396918	0.196645	0.028283	0.120934	0.0296923	0.00627259	0.0254577	0.0112372	0.569843
c1.loc66	1	66	0.00528589	0.492596	0.00116355	0.467118	0.000112377	0.00152435	0.898582	0.010419	1.05665	0.663411	0.402457	1.12145	0.315062	0.0710458	0.335778	0.471695	0.29701	0.133844	0.369102	0.00988671	0.0788219	0.196624	0.166116	0.478956	0.193545	0.0324644	0.114706	0.0291063	0.00297058	0.00473239	0.00922292	0.691389
AMP0286065	1	66.11	0.00293247	0.497854	0.00039573	0.455413	6.82452e-05	0.0001459	0.872201	0.00632289	1.03732	0.661006	0.389661	1.087	0.324978	0.0782015	0.344326	0.460792	0.285679	0.116809	0.407585	0.0192692	0.0607129	0.213681	0.171337	0.497865	0.190991	0.0332645	0.112042	0.028686	0.00815312	0.00195112	0.00862337	0.719798
AMP0286063	1	66.64	0.0194653	0.323027	0.0016245	0.46331	7.23256e-06	0.0014362	0.908717	0.00111498	1.49559	0.66555	0.423688	1.37306	0.171852	0.0586266	0.315405	0.454512	0.312667	0.100726	0.603915	0.0712054	0.0822558	0.240992	0.207883	0.494729	0.20494	0.00914842	0.189063	0.06139	0.017902	0.0247859	0.0241697	0.682701
c1.loc67	1	67	0.031266	0.321445	0.00822995	0.451004	0.0120024	0.00951424	1.04742	0.000714801	1.35412	0.726376	0.482244	1.29232	0.298926	0.0754934	0.491903	0.41741	0.303674	0.0933614	0.61801	0.0713385	0.101783	0.208234	0.117522	0.460532	0.258985	0.0187768	0.24969	0.120248	0.0662276	0.00506654	0.0031219	0.525158
AMP0123186	1	67.17	0.037336	0.31569	0.013054	0.43812	0.025291	0.0155654	1.09827	0.00307519	1.2698	0.744616	0.502864	1.23727	0.365403	0.0828241	0.579551	0.394005	0.294982	0.0885719	0.614349	0.0702907	0.109955	0.190349	0.0820403	0.438568	0.283288	0.0241316	0.277952	0.15315	0.0988455	0.000887457	0.0241201	0.451272
c1.loc68	1	68	0.0990198	0.282584	0.0418924	0.395208	0.0339129	0.0126483	1.0682	0.00380912	1.36359	0.755964	0.560894	1.35993	0.368536	0.0313681	0.489464	0.256633	0.297718	0.0513247	0.647929	0.0246725	0.102121	0.202103	0.0619705	0.448584	0.30869	0.0798718	0.332367	0.182352	0.112755	0.00217939	0.00983795	0.432975
c1.loc69	1	69	0.215655	0.236871	0.100137	0.335923	0.0459253	0.00906434	1.00265	0.00473341	1.45184	0.752038	0.621423	1.49166	0.36353	0.00126992	0.378798	0.121424	0.29483	0.0181519	0.675519	0.000369725	0.0899481	0.211944	0.0396825	0.451222	0.336185	0.19323	0.400141	0.218445	0.129148	0.00458858	0.000778137	0.400925
c1.loc70	1	70	0.372851	0.188085	0.181281	0.27233	0.0589601	0.00571508	0.908805	0.00561691	1.50059	0.727011	0.665341	1.5931	0.347793	0.0118858	0.273564	0.0334651	0.284774	0.00156186	0.685371	0.0147496	0.0754464	0.215541	0.0212962	0.441747	0.357879	0.352961	0.465705	0.252931	0.143846	0.00788639	0.00202871	0.358976
c1.loc71	1	71	0.555723	0.140579	0.277302	0.209669	0.0718587	0.00295765	0.795952	0.0063679	1.5022	0.682355	0.688641	1.6539	0.32194	0.0624386	0.181546	0.00031671	0.268163	0.0029971	0.676218	0.0666607	0.059904	0.212286	0.00832487	0.420047	0.371693	0.546192	0.523908	0.282983	0.155539	0.0118709	0.0136142	0.31005
c1.loc72	1	72	0.744736	0.0983029	0.377451	0.152778	0.0834138	0.0010624	0.675969	0.00692346	1.45803	0.622923	0.69141	1.67039	0.288522	0.144973	0.108046	0.01949	0.246586	0.0207489	0.650036	0.148259	0.0448545	0.202899	0.001397	0.388153	0.376666	0.754621	0.57074	0.306487	0.163374	0.016216	0.0339706	0.258303
c1.loc73	1	73	0.922144	0.0637796	0.471922	0.10493	0.0927346	0.000127845	0.55968	0.00726552	1.37762	0.555355	0.677172	1.64626	0.25122	0.247496	0.0550147	0.0805448	0.222147	0.0508169	0.611215	0.248046	0.0315927	0.189089	0.000188062	0.349635	0.373174	0.959922	0.604233	0.322523	0.167153	0.0205585	0.060481	0.20798
AMP0037258	1	73.01	0.92383	0.0634746	0.472822	0.104499	0.0928156	0.00012316	0.558553	0.00726793	1.37667	0.554654	0.676959	1.64583	0.250836	0.24859	0.054582	0.081328	0.221893	0.0511668	0.610776	0.249105	0.0314709	0.188934	0.000201927	0.349226	0.3731	0.961927	0.604502	0.322647	0.167171	0.0206012	0.0607701	0.207491
c1.loc74	1	74	1.07635	0.0325157	0.50244	0.143877	0.10684	0.000903254	0.5182	2.46731e-05	1.24519	0.705578	0.708865	1.73858	0.322185	0.274126	0.0453591	0.108174	0.215269	0.0519806	0.501768	0.370532	0.100904	0.283213	0.0002381	0.427214	0.464714	0.723129	0.713873	0.331355	0.0917791	0.0562794	0.102746	0.159451
c1.loc75	1	75	1.15165	0.0101423	0.491374	0.179099	0.112741	0.00233642	0.445754	0.00913644	1.01649	0.817469	0.690712	1.7116	0.375582	0.280116	0.0335228	0.130764	0.192963	0.0490518	0.362169	0.487501	0.200217	0.371731	0.00205215	0.480639	0.532227	0.471503	0.791271	0.316479	0.0338546	0.104616	0.14822	0.109608
AMP0119452	1	75.18	1.15472	0.0074212	0.484883	0.184356	0.112745	0.00263805	0.430282	0.0123519	0.968089	0.831288	0.682277	1.69395	0.382037	0.278895	0.0313112	0.133958	0.187639	0.0481426	0.336446	0.506049	0.219266	0.385534	0.00254478	0.486795	0.540822	0.428916	0.800529	0.311413	0.0263215	0.113881	0.156147	0.101115
c1.loc76	1	76	1.22528	0.0186063	0.481963	0.215813	0.109639	6.988e-05	0.420043	0.0244272	1.11011	0.758776	0.636548	1.76598	0.343372	0.288154	0.0381125	0.0849038	0.182236	0.0171806	0.292247	0.405885	0.2366	0.373339	0.00566509	0.409463	0.575606	0.368532	0.743258	0.349418	0.00724703	0.128671	0.215622	0.143072
c1.loc77	1	77	1.27662	0.0399566	0.462042	0.253654	0.102207	0.00723596	0.395805	0.0448582	1.26761	0.651556	0.5628	1.81491	0.286128	0.292807	0.0466818	0.0363031	0.170816	0.000249826	0.231556	0.283429	0.250508	0.347857	0.0112475	0.311005	0.606043	0.288468	0.655311	0.391577	0.000180339	0.145499	0.300402	0.203474
c1.loc78	1	78	1.27941	0.0691536	0.424167	0.287228	0.0911461	0.0263168	0.358968	0.0702467	1.38796	0.530341	0.472701	1.8131	0.222818	0.288131	0.054708	0.0067911	0.154598	0.0106269	0.168951	0.172054	0.254066	0.311915	0.018479	0.216364	0.619161	0.208054	0.55318	0.424503	0.0128157	0.159533	0.393317	0.270213
c1.loc79	1	79	1.23279	0.103837	0.372595	0.312911	0.0777041	0.0553762	0.312487	0.0980796	1.45646	0.406091	0.374201	1.76012	0.16075	0.273475	0.0612734	0.000757894	0.135042	0.0481989	0.111472	0.0838225	0.247123	0.268941	0.0266733	0.134504	0.613305	0.135411	0.446005	0.444424	0.043993	0.169534	0.486298	0.337543
c1.loc80	1	80	1.14712	0.140477	0.314481	0.328654	0.0635693	0.0904114	0.261317	0.125485	1.47085	0.2906	0.277616	1.66437	0.106595	0.250306	0.065774	0.0178149	0.11413	0.107565	0.0648124	0.0265812	0.232006	0.223549	0.0349775	0.0716038	0.590366	0.0770146	0.343409	0.450142	0.0895238	0.174982	0.571068	0.399594
AMP0244291	1	80.37	1.10851	0.153874	0.292678	0.331921	0.05845	0.104057	0.242165	0.135078	1.46398	0.25181	0.244115	1.62054	0.0893432	0.240108	0.0668833	0.0292006	0.106396	0.133541	0.0508415	0.0136731	0.224989	0.206938	0.0379385	0.0535671	0.578328	0.059643	0.307991	0.448883	0.108993	0.175877	0.599193	0.420396
c1.loc81	1	81	1.04683	0.167862	0.270937	0.294246	0.0250555	0.0587547	0.313244	0.103323	1.4891	0.387439	0.291028	1.7165	0.108079	0.216593	0.0543026	0.0509569	0.134374	0.112331	0.0882976	0.00899094	0.229278	0.194783	0.0402499	0.0791789	0.49102	0.0888472	0.264791	0.34506	0.100343	0.137625	0.538359	0.419799
c1.loc82	1	82	0.892596	0.182826	0.222209	0.226161	0.000364664	0.0112872	0.429948	0.0571626	1.4485	0.657012	0.357651	1.80142	0.135653	0.169933	0.0340209	0.0971798	0.179729	0.0764023	0.166729	0.00315217	0.222655	0.167241	0.0422133	0.126552	0.347364	0.144544	0.19131	0.194819	0.0827576	0.0811673	0.424466	0.399635
c1.loc83	1	83	0.698506	0.18689	0.165138	0.158497	0.0136755	0.000846692	0.533248	0.0230689	1.31665	0.954498	0.403427	1.79102	0.155917	0.119325	0.0167883	0.151326	0.219978	0.0433061	0.257052	0.000253554	0.201256	0.133822	0.0418295	0.175849	0.216721	0.203851	0.122368	0.0826058	0.0629209	0.0374412	0.306024	0.359043
AMP0314175	1	83.11	0.676428	0.186683	0.158849	0.151507	0.0172375	0.00189084	0.543109	0.020242	1.29783	0.986683	0.40691	1.78424	0.157568	0.113908	0.015212	0.157379	0.223861	0.0400849	0.267067	0.000132934	0.198233	0.130019	0.0416523	0.181108	0.203857	0.210195	0.115478	0.0731309	0.0607303	0.0336258	0.293471	0.353637
c1.loc84	1	84	0.792736	0.173338	0.179525	0.206192	0.00249879	0.00601724	0.423729	0.0682827	1.25477	0.882894	0.401493	1.5639	0.229888	0.295948	0.000814077	0.0317049	0.259546	0.0053979	0.16781	0.0758364	0.194507	0.165774	0.0358093	0.249032	0.296874	0.313266	0.23055	0.103884	0.0362242	0.0672312	0.468848	0.286155
AMP0059244	1	84.71	0.839445	0.153652	0.184742	0.244229	0.000356295	0.031184	0.319206	0.122966	1.14051	0.751646	0.373823	1.32432	0.284615	0.47389	0.00221783	2.16161e-07	0.276094	0.00078914	0.0960818	0.226878	0.178779	0.188066	0.0295833	0.297941	0.368421	0.387778	0.336573	0.126267	0.0196716	0.0987643	0.610626	0.223919
c1.loc85	1	85	0.922937	0.112268	0.230421	0.213382	0.00481759	0.0218447	0.361758	0.101821	1.29042	0.704751	0.411789	1.43842	0.221478	0.528427	0.000700401	0.00144685	0.285462	0.000137099	0.123005	0.241313	0.243926	0.196009	0.0356176	0.311672	0.400919	0.402014	0.418849	0.13132	0.0195019	0.115869	0.596228	0.209983
AMP0037259	1	85.78	1.07795	0.0297236	0.350449	0.129177	0.0406781	0.00426858	0.461971	0.0499905	1.60983	0.543567	0.488684	1.66568	0.0840861	0.64257	0.000795381	0.0180746	0.292522	0.00102236	0.196778	0.263569	0.439578	0.204767	0.051339	0.330124	0.468302	0.412129	0.651714	0.136628	0.017855	0.159921	0.522437	0.163427
c1.loc86	1	86	1.05424	0.022567	0.339119	0.142183	0.0404397	0.00888063	0.497368	0.0755679	1.54475	0.603073	0.536314	1.79787	0.09997	0.570775	0.000396377	0.0137211	0.295365	0.000141924	0.182887	0.306639	0.483475	0.207269	0.0698347	0.388583	0.529099	0.357693	0.733999	0.147607	0.0198356	0.169544	0.520617	0.148832
AMP0119451	1	86.84	0.878874	0.00359861	0.270101	0.185801	0.0361352	0.0398147	0.604283	0.211453	1.18066	0.799873	0.690723	2.21406	0.16203	0.305806	0.000160978	0.00220675	0.285836	0.00428783	0.121452	0.470063	0.618476	0.201939	0.15911	0.619711	0.752907	0.167004	1.04316	0.18135	0.0267143	0.196412	0.481294	0.092101
c1.loc87	1	87	0.855055	0.0034781	0.260276	0.193322	0.0392325	0.0430985	0.607944	0.238969	1.18041	0.81611	0.685849	2.16208	0.168816	0.315294	0.000619568	0.00330145	0.276846	0.00336024	0.131489	0.469772	0.629025	0.213783	0.145075	0.586193	0.783197	0.176047	1.05999	0.173541	0.0287649	0.203213	0.470194	0.0986257
c1.loc88	1	88	0.677611	0.00265221	0.191647	0.23725	0.060446	0.065418	0.612238	0.444184	1.13069	0.893721	0.632271	1.78543	0.208799	0.366183	0.0104505	0.0151081	0.216234	8.03686e-05	0.201006	0.451984	0.671593	0.288706	0.0675329	0.381112	0.964439	0.232014	1.13521	0.123284	0.0424469	0.242187	0.389042	0.141738
c1.loc89	1	89	0.47257	0.00179461	0.119933	0.270354	0.0821104	0.0877608	0.582535	0.685251	0.99429	0.920344	0.544885	1.35933	0.238328	0.396645	0.03128	0.0341603	0.153432	0.00167586	0.273912	0.408354	0.664127	0.356902	0.0167388	0.204354	1.114	0.28019	1.14882	0.0758246	0.0562043	0.27084	0.295992	0.184473
AMP0058215	1	89.58	0.357706	0.00134111	0.0830553	0.282336	0.0931488	0.0988327	0.551426	0.825267	0.884161	0.911152	0.485117	1.11623	0.247958	0.403439	0.0467612	0.0471543	0.119475	0.0046982	0.311941	0.374431	0.636905	0.389094	0.00285832	0.124898	1.17788	0.301279	1.12766	0.0524966	0.0633773	0.281046	0.242465	0.206482
c1.loc90	1	90	0.446941	0.00364468	0.112041	0.286002	0.0930269	0.0890862	0.566246	0.77508	1.2158	0.914313	0.509658	1.31091	0.143926	0.431313	0.0536678	0.0464556	0.130502	0.00284832	0.427519	0.275015	0.708698	0.412944	0.00677893	0.123192	1.20472	0.240996	1.29884	0.0798296	0.0487748	0.371669	0.286473	0.192616
AMP0082998	1	90.1	0.466226	0.00699241	0.118736	0.285012	0.0922772	0.0860871	0.566355	0.758207	1.29169	0.90926	0.512235	1.35176	0.122536	0.43547	0.0550195	0.0460041	0.132396	0.00245989	0.454185	0.252089	0.720674	0.416263	0.0079122	0.122059	1.20444	0.226178	1.3335	0.0867014	0.0453117	0.392918	0.295878	0.188274
c1.loc91	1	91	0.605913	0.00501941	0.20874	0.296377	0.157852	0.0229839	0.484745	0.473407	1.2021	0.957856	0.534291	1.17144	0.234438	0.429204	0.0167966	0.155226	0.0963103	0.00160604	0.677152	0.281915	0.465739	0.569736	0.0112489	0.0942234	1.07645	0.383185	1.2051	0.139407	0.00133599	0.332429	0.147856	0.201276
AMP0199245	1	91.71	0.677247	0.00343268	0.278772	0.286175	0.208179	0.00125221	0.398352	0.273773	1.0416	0.942564	0.519885	0.978814	0.326928	0.400616	0.00195865	0.27187	0.067165	0.0117607	0.828137	0.289495	0.269642	0.67655	0.0659503	0.0701941	0.927058	0.50763	1.04511	0.181549	0.0112027	0.271738	0.0620587	0.200622
c1.loc92	1	92	0.717919	0.0013844	0.280291	0.258151	0.207182	0.0049436	0.375148	0.183984	1.24796	0.985755	0.598915	1.08904	0.238665	0.344376	0.00434343	0.265262	0.0634498	0.00686385	0.73515	0.365548	0.172855	0.649595	0.0601532	0.112085	0.868511	0.429645	1.01111	0.179172	0.000368257	0.248701	0.0729401	0.242015
AMP0040794	1	92.24	0.732492	0.000377446	0.273994	0.231485	0.201084	0.00977402	0.348986	0.11955	1.39808	1.00274	0.656547	1.16644	0.169865	0.294116	0.00692117	0.254721	0.0592481	0.00366922	0.64421	0.427998	0.10416	0.614466	0.0544242	0.151951	0.805207	0.361945	0.96398	0.173669	0.00285416	0.225787	0.0811461	0.274269
c1.loc93	1	93	0.832804	6.01787e-05	0.27979	0.273599	0.225596	0.00714823	0.473005	0.154862	1.26979	0.988818	0.730333	1.23783	0.235159	0.253068	0.010662	0.243865	0.0452078	0.00561267	0.462676	0.471185	0.0969797	0.537922	0.0940537	0.103629	0.864619	0.388812	0.916303	0.147778	0.020536	0.27047	0.0979763	0.291011
c1.loc94	1	94	0.930494	0.00193731	0.271526	0.323154	0.24805	0.00384377	0.647362	0.201047	1.03217	0.92515	0.802024	1.2835	0.330688	0.192034	0.0165143	0.218791	0.0279167	0.0686414	0.249283	0.511735	0.0824231	0.422707	0.161241	0.049549	0.918603	0.408986	0.825745	0.110472	0.0692467	0.325468	0.11959	0.30223
c1.loc95	1	95	0.966768	0.0061612	0.245274	0.359769	0.25542	0.00136373	0.811555	0.240393	0.745871	0.815942	0.832922	1.26626	0.42026	0.131141	0.0227875	0.184254	0.0139732	0.198409	0.0943043	0.526821	0.064316	0.305954	0.238999	0.013931	0.939148	0.40768	0.712883	0.0743563	0.142705	0.368817	0.13836	0.299188
AMP0108579	1	95.58	0.957688	0.00938408	0.224109	0.37366	0.252862	0.000493676	0.89356	0.258148	0.579231	0.738853	0.831067	1.22975	0.462146	0.0993498	0.0263219	0.16202	0.00800867	0.296443	0.0383488	0.523336	0.0535623	0.243636	0.28531	0.00334597	0.935567	0.397363	0.642422	0.0558672	0.192925	0.38654	0.147211	0.291303
c1.loc96	1	96	0.940334	0.00791913	0.218807	0.402501	0.269332	0.013188	0.900163	0.314996	0.6269	0.714259	0.836603	1.36506	0.420906	0.0957114	0.0231691	0.114596	0.00363054	0.369992	0.0385436	0.434742	0.0804982	0.254523	0.215565	0.00419689	1.02366	0.305241	0.685093	0.0593033	0.243111	0.451861	0.209008	0.327592
c1.loc97	1	97	0.83549	0.00455879	0.191634	0.455837	0.293596	0.112917	0.870108	0.459917	0.696813	0.623296	0.806727	1.65204	0.305208	0.0829553	0.0153974	0.0307712	0.00014267	0.554074	0.0366703	0.238256	0.158839	0.26886	0.081727	0.00638992	1.20152	0.122757	0.762127	0.0650425	0.372431	0.606198	0.392566	0.40723
AMP0057631	1	97.74	0.716223	0.00250086	0.162497	0.476248	0.295177	0.237867	0.807463	0.563206	0.700156	0.535451	0.746531	1.80819	0.218049	0.0707596	0.010122	0.00268528	0.00417172	0.679528	0.0334547	0.123446	0.218959	0.267592	0.0226534	0.00796593	1.28902	0.0378024	0.789757	0.0666494	0.465673	0.706977	0.547877	0.453437
c1.loc98	1	98	0.733139	4.20693e-05	0.172347	0.435107	0.309232	0.189737	0.871984	0.517784	0.724959	0.564969	0.788859	1.73682	0.270846	0.0595472	0.00930964	0.00114706	3.07042e-05	0.636583	0.0294645	0.120382	0.229858	0.237706	0.0305886	0.0182612	1.31242	0.0356549	0.876914	0.0809753	0.374895	0.650197	0.485448	0.377978
c1.loc99	1	99	0.737693	0.0268182	0.198552	0.271812	0.34178	0.0481106	1.08352	0.335118	0.754532	0.649547	0.907314	1.38907	0.492177	0.0236195	0.00600372	0.00128406	0.049896	0.447772	0.0148442	0.102047	0.254618	0.128848	0.0700947	0.0944652	1.32943	0.0260585	1.2003	0.143109	0.107978	0.426386	0.262245	0.140292
AMP0237334	1	99.35	0.715304	0.0493487	0.201911	0.217806	0.343933	0.0202161	1.13669	0.273907	0.739894	0.665667	0.928692	1.25035	0.56664	0.0146919	0.00488828	0.00354159	0.0907717	0.379209	0.0105783	0.0938416	0.255429	0.0962507	0.08613	0.132375	1.30777	0.022505	1.30008	0.165694	0.0517351	0.352081	0.196332	0.0828303
c1.loc100	1	100	1.01943	0.0342939	0.375546	0.265094	0.352316	0.00343354	0.747143	0.184241	0.74403	0.776996	0.863325	1.04844	0.542196	0.235317	0.0179536	0.00359348	0.0895665	0.370785	0.00650119	0.249315	0.119157	0.187378	0.129701	0.105106	0.902342	0.037096	0.926824	0.127741	0.0579751	0.595169	0.155237	0.0984727
AMP0089870	1	100.41	1.18826	0.0253955	0.494999	0.287147	0.342882	0.0359431	0.52505	0.131919	0.708163	0.822984	0.792206	0.897267	0.501096	0.500682	0.0294687	0.0178927	0.0856444	0.35024	0.00418346	0.375133	0.0533717	0.253083	0.156419	0.0861365	0.661234	0.0466576	0.699612	0.102233	0.0599918	0.761062	0.127224	0.105625
AMP0017092	1	100.94	1.24765	0.0419012	0.635702	0.211569	0.406711	0.0420961	0.332278	0.0757722	0.837705	1.20377	0.735226	0.789018	0.322324	0.816434	0.146288	0.0985483	0.215115	0.268654	0.0311639	0.329255	0.0654504	0.244117	0.162814	0.131264	0.724899	0.101919	0.721267	0.108862	0.0651157	0.670314	0.0764795	0.136809
c1.loc101	1	101	1.1652	0.0338131	0.577294	0.237917	0.399709	0.0413372	0.326113	0.075004	0.854259	1.18349	0.749633	0.772903	0.309567	0.826473	0.16388	0.0956731	0.217984	0.272927	0.0213959	0.307702	0.051059	0.23647	0.180563	0.131981	0.763148	0.103272	0.729676	0.10312	0.0697631	0.667564	0.0804475	0.13076
AMP0196140	1	101.46	0.591309	0.000441668	0.209836	0.478186	0.329003	0.0335525	0.269526	0.0664127	0.924997	0.992424	0.829719	0.632214	0.208559	0.868655	0.321458	0.0718839	0.231317	0.293216	0.00723338	0.159552	7.11355e-06	0.174422	0.336204	0.132504	1.0567	0.109084	0.767098	0.0612669	0.107045	0.622311	0.110674	0.0851995
AMP0235549	1	101.99	0.685294	0.0142094	0.268507	0.404785	0.364227	0.059857	0.224999	0.0345551	0.80456	0.987322	0.968971	0.728234	0.375841	0.645514	0.160948	0.055108	0.154008	0.31428	0.0195565	0.160412	0.00540859	0.145189	0.385272	0.203996	1.00454	0.136551	0.543834	0.0282741	0.204243	0.678518	0.11938	0.0835001
c1.loc102	1	102	0.692128	0.0144017	0.271152	0.403353	0.365232	0.0595339	0.223827	0.0349307	0.803559	0.987631	0.965039	0.732584	0.375701	0.644065	0.160122	0.0545233	0.154842	0.313909	0.0188756	0.161054	0.00490525	0.145614	0.382169	0.203334	1.00281	0.135672	0.544847	0.0283132	0.204141	0.680601	0.119922	0.0841214
c1.loc103	1	103	1.43	0.0378887	0.551367	0.247973	0.426585	0.0264338	0.109839	0.0780147	0.605831	0.943652	0.544815	1.16584	0.319995	0.460703	0.0784413	0.0100726	0.23412	0.251081	0.0130495	0.215101	0.0836724	0.178405	0.118599	0.129779	0.770786	0.0538742	0.606073	0.0299369	0.178546	0.845022	0.169727	0.149295
AMP0104438	1	103.05	1.46519	0.0392023	0.564507	0.240121	0.427265	0.0249372	0.104716	0.0803014	0.592242	0.937645	0.523985	1.1861	0.315323	0.450166	0.0747201	0.0087341	0.237598	0.246921	0.0160389	0.217071	0.0940516	0.179426	0.108794	0.125965	0.756849	0.05044	0.606818	0.0298938	0.176549	0.850404	0.171829	0.152514
c1.loc104	1	104	0.940622	0.0360949	0.395371	0.218657	0.369105	0.0550356	0.147021	0.245739	0.727986	0.932172	0.491128	1.44711	0.166914	0.402481	0.169764	0.0316414	0.296293	0.307363	0.00376293	0.0745375	0.20747	0.128751	6.54802e-05	0.25102	0.975024	0.000124528	0.779892	0.00296165	0.30968	0.831726	0.454494	0.217572
AMP0205325	1	104.12	0.870847	0.0353504	0.371354	0.213851	0.356914	0.0800427	0.151429	0.270769	0.733884	0.921945	0.480975	1.46839	0.148807	0.392083	0.18305	0.0450017	0.301377	0.311953	0.00277732	0.0608592	0.221143	0.121776	0.00255327	0.267502	0.995796	0.000268751	0.796304	0.00153969	0.326118	0.821637	0.496423	0.224683
AMP0025099	1	104.64	0.984297	7.46178e-05	0.448967	0.309392	0.399348	0.212784	0.207645	0.391959	0.923536	1.0864	0.470215	1.90902	0.0217851	0.584561	0.239858	0.000134858	0.170497	0.256303	0.0435545	0.101114	0.203687	0.177455	0.00444692	0.105625	1.07164	0.0485437	0.725694	0.0024287	0.501837	0.808645	0.460025	0.397052
c1.loc105	1	105	0.775725	0.000331864	0.363594	0.373491	0.389011	0.190317	0.26332	0.358412	1.0498	1.12223	0.616709	1.72052	0.0285521	0.670857	0.291536	0.00139784	0.148505	0.284592	0.0144733	0.0891736	0.108932	0.168816	0.000902388	0.130577	1.18863	0.0747768	0.71346	0.00264098	0.526428	0.762902	0.435892	0.361047
AMP0233986	1	105.71	0.39253	0.00500079	0.198037	0.491966	0.337469	0.13463	0.372493	0.2778	1.19565	1.12585	0.905275	1.30064	0.0412398	0.806197	0.384424	0.0175346	0.102765	0.323273	0.00328286	0.0628742	0.00635651	0.143802	0.0481603	0.178142	1.364	0.135113	0.650141	0.00292088	0.54437	0.637958	0.368627	0.27824
c1.loc106	1	106	0.325156	0.0212527	0.165618	0.496716	0.339384	0.146585	0.367132	0.306656	0.923459	1.14423	0.879497	1.15189	0.096582	0.786505	0.376091	0.0180108	0.0958781	0.345113	0.0193217	0.105523	0.00336319	0.135559	0.059465	0.18188	1.36386	0.175441	0.567824	0.0095538	0.591048	0.546361	0.332398	0.294856
AMP0246431	1	106.23	0.269235	0.0414096	0.138322	0.491357	0.332062	0.151544	0.355992	0.324234	0.702874	1.13555	0.840153	1.02033	0.15476	0.754941	0.361295	0.0180147	0.0888657	0.354829	0.0412238	0.145223	0.00163833	0.12681	0.0680762	0.181418	1.33941	0.207227	0.496769	0.017266	0.617932	0.469168	0.299264	0.302869
AMP0196139	1	106.76	0.219878	0.0910419	0.100707	0.56651	0.297463	0.190524	0.409172	0.415401	0.814565	1.13629	0.712582	0.903771	0.0554647	1.00601	0.59462	0.0287466	0.146597	0.330307	0.0215753	0.144118	0.0110516	0.1531	0.0465349	0.114609	1.39867	0.170807	0.713161	0.00279384	0.433312	0.422407	0.284756	0.305936
c1.loc107	1	107	0.379471	0.0486868	0.215487	0.426993	0.334959	0.190104	0.451066	0.43139	0.794315	1.25861	0.680574	0.996866	0.0822351	0.995371	0.475736	0.0369361	0.141771	0.323429	0.000813032	0.215119	0.0467055	0.182655	0.0189751	0.115215	1.2254	0.169147	0.701213	0.000259086	0.397037	0.445307	0.261131	0.35006
AMP0353692	1	107.29	0.620599	0.0144963	0.406225	0.277063	0.372237	0.182522	0.493383	0.440291	0.735801	1.38106	0.62504	1.09429	0.119062	0.954613	0.338385	0.0471741	0.13276	0.305779	0.013829	0.314155	0.122312	0.217486	0.00175287	0.113279	1.00729	0.162447	0.670621	0.00081634	0.346224	0.463382	0.228416	0.39881
c1.loc108	1	108	0.732437	0.0140169	0.424273	0.27872	0.395539	0.222345	0.291659	0.441179	0.72753	1.30737	0.426944	1.22216	0.121298	0.814527	0.295705	0.01479	0.1867	0.248985	0.0231892	0.264103	0.209266	0.228608	0.000589416	0.151744	1.08699	0.152286	0.663922	0.000688229	0.358098	0.474829	0.266701	0.423986
AMP0353129	1	108.88	0.810486	0.0125812	0.406674	0.263252	0.389103	0.253732	0.101288	0.414981	0.63662	1.12677	0.206605	1.3105	0.111624	0.603058	0.225965	8.49837e-06	0.252255	0.169565	0.0357979	0.191371	0.327854	0.230181	0.0109489	0.196019	1.12382	0.128885	0.614366	0.000507597	0.350186	0.459824	0.301835	0.430428
c1.loc109	1	109	0.802944	0.0133036	0.395055	0.27538	0.392519	0.249822	0.122236	0.424043	0.607556	1.12469	0.252678	1.37299	0.112894	0.589143	0.225701	2.54378e-05	0.22727	0.195358	0.0256632	0.194722	0.283811	0.212783	0.00743154	0.173964	1.10963	0.120925	0.603802	0.00016794	0.399238	0.496313	0.320731	0.430943
AMP0074993	1	109.39	0.757109	0.0155029	0.349438	0.310847	0.39307	0.230358	0.199673	0.445398	0.498036	1.09301	0.425199	1.55836	0.113386	0.532898	0.219749	0.00013893	0.152047	0.284276	0.00438797	0.201297	0.159024	0.1579	0.000663159	0.108711	1.04407	0.0945454	0.559212	0.0160171	0.571161	0.613826	0.37958	0.424684
AMP0073414	1	109.91	0.779108	0.0340843	0.329041	0.415992	0.483538	0.300783	0.111943	0.49283	0.251695	0.877772	0.374752	1.55613	0.199847	0.50502	0.080984	0.00288457	0.0381315	0.54143	1.65291e-05	0.17654	0.177817	0.213679	1.30437e-05	0.0518705	1.09124	0.0387088	0.415412	0.00478123	0.783641	0.805481	0.418267	0.52182
c1.loc110	1	110	0.81106	0.0327886	0.341701	0.41406	0.486581	0.272702	0.114523	0.47385	0.261277	0.895892	0.382768	1.54824	0.205548	0.513627	0.0825097	0.00112995	0.0412761	0.522946	0.000140464	0.190006	0.170978	0.215346	0.00055262	0.0506152	1.07964	0.0472364	0.417263	0.00424602	0.760179	0.80023	0.397202	0.51211
c1.loc111	1	111	1.16033	0.0189131	0.478582	0.373929	0.488572	0.0433271	0.138107	0.271717	0.354774	1.05706	0.451713	1.39229	0.257109	0.58264	0.0952943	0.0359062	0.0821395	0.314673	0.00987364	0.358696	0.0920245	0.224123	0.0605132	0.035511	0.907999	0.193939	0.418439	0.000362482	0.493328	0.707275	0.189239	0.389963
AMP0221099	1	111.5	1.3052	0.0129246	0.534294	0.342909	0.467191	0.00201479	0.145446	0.185104	0.384475	1.10257	0.469468	1.27469	0.270997	0.596488	0.0982661	0.0878602	0.104924	0.219774	0.0199622	0.447872	0.056279	0.221513	0.125434	0.0278675	0.800769	0.295169	0.406167	2.01498e-05	0.367548	0.641069	0.110601	0.324254
c1.loc112	1	112	1.26237	0.0181206	0.481157	0.411306	0.439341	0.0038567	0.150984	0.151207	0.504133	1.09667	0.541718	1.44102	0.256409	0.638804	0.119965	0.0724258	0.084785	0.194763	0.0280508	0.425497	0.0610596	0.208625	0.152183	0.030696	0.801081	0.289566	0.409676	0.00149298	0.400397	0.761522	0.11518	0.333525
c1.loc113	1	113	1.10927	0.0307696	0.352699	0.554523	0.361404	0.00979391	0.156953	0.0880718	0.781104	1.04471	0.685473	1.76176	0.212379	0.704268	0.165583	0.0431801	0.0474504	0.141187	0.0476923	0.365561	0.0685876	0.176462	0.209494	0.0358284	0.773667	0.266429	0.402214	0.016216	0.456479	1.01337	0.120993	0.341242
c1.loc114	1	114	0.874271	0.0451312	0.213064	0.68962	0.261958	0.0182714	0.155024	0.0387138	1.05061	0.942987	0.807981	2.02738	0.154308	0.733865	0.207972	0.0198915	0.0188741	0.0900193	0.0689005	0.292299	0.0706356	0.138754	0.265111	0.0395986	0.710229	0.229691	0.375246	0.045948	0.491813	1.24982	0.121509	0.332859
AMP0351357	1	114.84	0.647825	0.0570468	0.111534	0.783039	0.177031	0.0258789	0.147713	0.0125327	1.21524	0.831224	0.879337	2.18069	0.104931	0.728416	0.236225	0.00718799	0.00471147	0.0546102	0.0847	0.229086	0.0669729	0.106612	0.304442	0.0413262	0.636433	0.1931	0.340729	0.0792761	0.501981	1.41095	0.117918	0.314542
c1.loc115	1	115	0.646612	0.0384504	0.11628	0.735833	0.175461	0.0185176	0.138889	0.0106413	1.11889	0.794742	0.878845	2.10432	0.129461	0.67391	0.235431	0.0026001	0.00566121	0.0606408	0.0754859	0.223009	0.0748896	0.0936173	0.319548	0.05621	0.625403	0.141686	0.359878	0.0591952	0.465322	1.45261	0.117928	0.247765
AMP0046898	1	115.88	0.578186	0.00215458	0.131425	0.470761	0.153042	1.99598e-05	0.0890261	0.00262691	0.596318	0.573766	0.823343	1.61653	0.288141	0.385576	0.218111	0.0179678	0.0121562	0.0953619	0.0308823	0.179873	0.114403	0.0336873	0.391312	0.172779	0.537198	0.000327625	0.453971	0.000783858	0.268651	1.60646	0.112176	0.0194853
c1.loc116	1	116	0.57261	0.000393853	0.116417	0.508669	0.15303	0.000127409	0.0924189	0.00162748	0.679979	0.601973	0.844829	1.64382	0.300094	0.416858	0.209608	0.0166524	0.0180943	0.0923495	0.0272653	0.176974	0.105949	0.0401535	0.377252	0.169744	0.548637	0.00405402	0.439486	0.00454951	0.282958	1.56882	0.117253	0.0416096
AMP0031459	1	116.38	0.539306	0.00403396	0.0724264	0.628361	0.149261	0.00106833	0.101983	3.59868e-05	0.960382	0.685135	0.898452	1.70605	0.331116	0.515855	0.180868	0.0126022	0.0436696	0.0817795	0.0168615	0.165258	0.0785945	0.0633627	0.329454	0.157902	0.57731	0.0428396	0.389438	0.0367328	0.325323	1.43051	0.132175	0.163856
AMP0268188	1	116.89	0.762633	0.00128276	0.165174	0.402127	0.185257	0.000273368	0.0893385	0.00121147	0.885703	0.569797	0.767483	1.57013	0.342263	0.699869	0.119803	5.39269e-05	0.076289	0.121824	0.0453402	0.16523	0.0721745	0.125909	0.390817	0.111448	0.509963	0.0833768	0.272679	0.0486328	0.33454	1.38845	0.120821	0.157488
c1.loc117	1	117	0.793843	0.00254575	0.175131	0.390126	0.185011	0.000763446	0.0968508	0.0022863	0.864886	0.592013	0.773022	1.59039	0.350901	0.680724	0.127741	3.14628e-11	0.0821757	0.117305	0.0443931	0.167523	0.0672444	0.118541	0.382833	0.106854	0.521637	0.087004	0.283648	0.0438112	0.335531	1.40467	0.114926	0.160133
c1.loc118	1	118	1.02148	0.0331273	0.258039	0.273226	0.168897	0.0156561	0.171956	0.0271435	0.627347	0.774983	0.777758	1.70126	0.402461	0.490759	0.20297	0.00434996	0.140162	0.0755595	0.0336929	0.180045	0.0267968	0.0574881	0.295664	0.0651609	0.606797	0.117666	0.378438	0.0105655	0.327979	1.48409	0.0642525	0.177007
AMP0009975	1	118.49	1.08029	0.0591582	0.287591	0.215842	0.153627	0.027883	0.209888	0.0479932	0.499854	0.845594	0.752209	1.70313	0.407439	0.396608	0.238399	0.00932254	0.168813	0.0565863	0.0278158	0.180447	0.0130727	0.0341774	0.247656	0.0466172	0.631081	0.129714	0.417863	0.00246272	0.313904	1.47513	0.0433316	0.179941
AMP0071619	1	119	0.845657	0.0748001	0.258375	0.189343	0.394409	0.107951	0.19914	0.0243966	0.451355	0.880092	0.706771	1.77312	0.340058	0.408515	0.26805	0.0253678	0.230446	0.0382242	0.0897956	0.255308	0.0380155	0.0124865	0.157406	0.0947263	0.739218	0.0852603	0.473101	0.00243583	0.335285	1.41316	0.0715061	0.127188
c1.loc120	1	120	0.879992	0.0126091	0.234053	0.264828	0.217726	0.012154	0.196517	0.0878246	0.500408	0.931505	0.68848	1.94171	0.255136	0.514171	0.39341	0.0429662	0.146969	0.0460637	0.0649154	0.327125	0.0115058	0.0395137	0.144275	0.0409115	0.672236	0.201499	0.331745	0.0390653	0.568235	1.51292	0.120242	0.303888
c1.loc121	1	121	0.815704	0.00246521	0.187605	0.33367	0.0762095	0.0149077	0.181494	0.180255	0.493202	0.919349	0.617003	1.97837	0.153156	0.593794	0.51321	0.0621506	0.0765785	0.051173	0.0385761	0.384586	0.000240875	0.0773147	0.122001	0.00797229	0.567556	0.348398	0.19866	0.114887	0.819636	1.50693	0.172194	0.530954
AMP0059836	1	121.17	0.796916	0.00583572	0.178616	0.343869	0.0588794	0.0256441	0.177901	0.197569	0.485425	0.910687	0.600661	1.97094	0.136389	0.603481	0.531296	0.065313	0.0667228	0.0516885	0.0344285	0.392047	3.41019e-07	0.0842804	0.117649	0.00491182	0.547407	0.374358	0.178526	0.130672	0.860826	1.49527	0.180696	0.571672
AMP0071616	1	121.69	0.804766	0.0232075	0.156988	0.484296	0.113643	0.0646257	0.0786185	0.234626	0.170584	0.669168	0.514094	1.94986	0.263356	0.557026	0.243081	0.0402016	2.59838e-08	0.230127	0.0103214	0.344293	0.00158099	0.139623	0.146451	0.00415783	0.580728	0.217644	0.0818321	0.0812488	1.20658	1.89252	0.211621	0.715007
c1.loc122	1	122	0.956436	0.00582528	0.197778	0.484604	0.1143	0.0583294	0.0808654	0.21479	0.325664	0.683961	0.548919	2.19775	0.15898	0.596121	0.257555	0.0403024	0.000173914	0.219947	0.0345747	0.266922	0.00397873	0.151917	0.128973	0.00454555	0.59693	0.177071	0.119033	0.0578165	1.15155	2.10529	0.247689	0.702332
AMP0009974	1	122.22	1.04761	0.00046102	0.22481	0.47664	0.111725	0.0521098	0.0811395	0.197312	0.451321	0.682067	0.56308	2.34223	0.0980368	0.613781	0.263165	0.0396595	0.000502295	0.208854	0.0590326	0.214017	0.00626923	0.158187	0.115055	0.00474682	0.598385	0.147623	0.147447	0.0426603	1.092	2.22247	0.27071	0.681151
c1.loc123	1	123	0.983762	0.0270374	0.188367	0.689941	0.119433	0.0686914	0.0541815	0.166834	0.483347	0.45558	0.53265	2.38406	0.0633931	0.619566	0.26262	0.037664	0.00656595	0.237279	0.0146481	0.251818	0.00751599	0.213059	0.141677	0.0053525	0.584395	0.12476	0.114693	0.0671242	1.13808	1.96592	0.327533	0.691388
c1.loc124	1	124	0.822365	0.121825	0.13021	0.99109	0.12112	0.0889856	0.0245142	0.123858	0.484836	0.209062	0.463802	2.32643	0.0244049	0.594346	0.248979	0.0333627	0.0456173	0.265259	0.00271344	0.293983	0.00874975	0.284769	0.172404	0.00589898	0.537646	0.091578	0.0731329	0.103484	1.13954	1.56726	0.39319	0.671387
AMP0200574	1	124.96	0.611254	0.265897	0.0744998	1.27061	0.112401	0.101116	0.00607191	0.0843257	0.435544	0.055853	0.376685	2.16216	0.00317609	0.536037	0.223594	0.0278639	0.110153	0.278587	0.0484085	0.321178	0.00916825	0.344891	0.193972	0.00611172	0.468599	0.0604861	0.0395068	0.138464	1.08131	1.1678	0.439594	0.619484
c1.loc125	1	125	0.624908	0.263902	0.0743403	1.2692	0.112167	0.101701	0.00594435	0.0812524	0.461576	0.0634191	0.376309	2.15398	0.0025196	0.539799	0.219286	0.0267248	0.108458	0.281317	0.0497941	0.319263	0.0101265	0.338917	0.190173	0.00594116	0.477856	0.0587626	0.045222	0.132415	1.07641	1.17146	0.447962	0.618048
AMP0199653	1	125.48	0.75986	0.233873	0.068853	1.21789	0.104072	0.102235	0.0043743	0.0472985	0.783787	0.186314	0.359117	1.99766	0.000528516	0.565827	0.165179	0.0144536	0.086431	0.305306	0.0650874	0.287523	0.0239983	0.263293	0.143161	0.00394208	0.580115	0.0386257	0.140509	0.0685508	0.987857	1.18135	0.540552	0.584303
AMP0232007	1	126	0.769598	0.164997	0.0846277	0.986518	0.0501134	0.0483129	0.0463339	0.0322775	1.4746	0.314281	0.433224	2.01055	0.03396	0.614052	0.417907	0.030963	0.00125148	0.0885584	0.0302155	0.333674	0.0137863	0.184581	0.115839	0.00500402	0.5512	0.116372	0.263054	0.114626	0.689816	0.885939	0.489339	0.455441
AMP0159192	1	126.53	0.668626	0.123517	0.107684	0.960993	0.00977508	0.0146314	0.0634535	0.0250346	1.46956	0.654493	0.663063	2.23765	0.00894257	0.855365	0.521749	0.0339624	0.00399673	0.104716	2.26192e-07	0.332502	0.0626096	0.229506	0.155972	0.0257513	0.226943	0.147137	0.162128	0.216873	0.655469	1.39855	0.50741	0.54041
c1.loc127	1	127	0.669574	0.176788	0.091527	1.1675	0.0373483	0.0472828	0.0148867	0.0369676	0.834205	0.477979	0.58108	2.23188	0.00259279	0.810146	0.258286	0.0181562	0.0276791	0.305273	0.00568612	0.292497	0.0791913	0.308748	0.185163	0.00174483	0.243976	0.064981	0.0794016	0.158655	0.917362	1.7347	0.555889	0.66689
AMP0158295	1	127.06	0.663563	0.183473	0.0888163	1.1898	0.0416566	0.052017	0.011058	0.0384912	0.760753	0.45528	0.567569	2.22017	0.00472292	0.800021	0.230332	0.0164198	0.0382004	0.336374	0.00715166	0.286113	0.0806416	0.318305	0.188151	0.000698454	0.245071	0.0566622	0.0705382	0.151095	0.949751	1.77206	0.559641	0.680891
AMP0031457	1	127.58	0.522423	0.106501	0.0446229	1.03647	0.106157	0.152246	0.0201949	0.0542465	0.885876	0.532461	0.684987	2.34482	0.0532051	0.770974	0.202084	6.1226e-05	0.0304365	0.257415	0.0434995	0.19593	0.0540192	0.215744	0.169456	0.0125423	0.546065	0.0546386	0.130215	0.119993	1.11282	2.16542	0.458494	0.646584
c1.loc128	1	128	0.423091	0.169011	0.0272093	1.05705	0.109044	0.166615	0.0195575	0.0679868	0.617089	0.531996	0.655497	2.11622	0.13359	0.738499	0.19375	6.35666e-05	0.0355816	0.277128	0.013779	0.277241	0.0420699	0.204026	0.195566	0.013221	0.541698	0.0833152	0.0900907	0.158119	1.19635	1.97774	0.412096	0.674686
AMP0030867	1	128.08	0.402911	0.181974	0.0242478	1.05704	0.108902	0.168042	0.019363	0.0705027	0.565293	0.52969	0.646792	2.06546	0.15267	0.72923	0.191344	6.37662e-05	0.0364659	0.279821	0.00986262	0.293456	0.0397011	0.201009	0.200017	0.0132997	0.538867	0.0891467	0.0829127	0.165388	1.2077	1.93454	0.40197	0.677533
c1.loc129	1	129	0.47522	0.0885944	0.0452464	0.857313	0.0579693	0.0988755	0.0747165	0.0448474	1.37667	0.733956	0.77281	2.27072	0.0246145	0.811201	0.440681	0.00164772	0.00293788	0.0820336	0.0607648	0.27103	0.0356612	0.146721	0.15371	0.0556489	0.520921	0.154193	0.20957	0.195081	0.853353	1.70943	0.397203	0.538874
AMP0041634	1	129.1	0.479294	0.0799621	0.0476323	0.832324	0.052673	0.0909137	0.0826178	0.0421519	1.47399	0.753975	0.782307	2.28138	0.0169058	0.815272	0.471871	0.00210045	0.00655419	0.0669143	0.0685263	0.266958	0.034856	0.140567	0.14818	0.0617156	0.516446	0.16156	0.225775	0.197394	0.81412	1.67647	0.394628	0.521838
AMP0191212	1	129.6	0.351732	0.144529	0.0251324	0.836504	0.0531875	0.101251	0.0794931	0.0557939	1.00984	0.74609	0.72482	1.97402	0.0848503	0.765301	0.45164	0.00213401	0.00406062	0.0762111	0.0222244	0.378696	0.02268	0.12661	0.173913	0.0627408	0.499985	0.21671	0.159516	0.251545	0.877339	1.4484	0.337385	0.542015
c1.loc130	1	130	0.442381	0.210998	0.0503096	0.949283	0.0188443	0.039042	0.0657304	0.0441701	0.935603	0.67938	0.640741	1.90495	0.0274032	0.795589	0.49494	0.0234504	0.00219085	0.111059	0.006683	0.481801	0.036031	0.18725	0.190215	0.0348314	0.276178	0.22389	0.108765	0.288365	0.779503	1.22518	0.405468	0.570552
AMP0007390	1	130.13	0.466426	0.233094	0.0596677	0.977565	0.0109404	0.0237573	0.0607769	0.0402713	0.886582	0.650114	0.606779	1.86279	0.0146302	0.795696	0.503588	0.0352386	0.00168749	0.122536	0.0249861	0.512656	0.0404159	0.207403	0.193581	0.027178	0.215106	0.223478	0.0932582	0.297787	0.740597	1.14441	0.42479	0.57406
AMP0254030	1	130.64	0.31357	0.224966	0.0140724	1.01749	4.26473e-05	0.0293612	0.0496446	0.0265855	0.77322	0.518471	0.610576	1.71003	0.0107004	0.609051	0.751438	0.0111275	0.0170499	0.0779774	0.0619474	0.405483	0.0596257	0.282559	0.106833	0.0243674	0.260079	0.12763	0.142231	0.290354	0.658147	1.27465	0.376241	0.531994
c1.loc131	1	131	0.339107	0.243635	0.0229248	1.01795	0.00337849	0.0194211	0.0494854	0.0292737	0.857625	0.51421	0.600464	1.78017	0.00804794	0.615897	0.674639	0.0169954	0.0091199	0.0874374	0.0667095	0.432981	0.03536	0.26556	0.12933	0.0209712	0.357132	0.135429	0.165177	0.282107	0.716587	1.18901	0.347561	0.519778
c1.loc132	1	132	0.380323	0.286524	0.0549386	0.968054	0.0388056	0.0019946	0.0463569	0.0358001	0.992799	0.471675	0.53736	1.88894	0.00225696	0.5962	0.450038	0.0381136	1.85272e-05	0.110815	0.0754826	0.485651	0.000646802	0.209442	0.194445	0.012039	0.687211	0.14952	0.228457	0.245704	0.848052	0.916022	0.258781	0.461189
AMP0329470	1	132.22	0.382687	0.29361	0.0625972	0.947511	0.0507057	0.00057977	0.0451653	0.0369634	0.999403	0.457091	0.517747	1.89449	0.00145057	0.584689	0.401892	0.0433798	0.000686515	0.115027	0.0763433	0.491756	9.46561e-05	0.196081	0.208413	0.0102945	0.767836	0.150902	0.241462	0.235542	0.869224	0.852755	0.238589	0.444194
AMP0053572	1	132.73	0.551134	0.289586	0.0443211	1.00018	0.0517938	0.0622994	0.044001	0.0494145	0.900347	0.306101	0.393654	1.65984	0.000422422	0.564063	0.400617	0.032136	0.00327843	0.104814	0.112233	0.512791	0.00537688	0.165676	0.147886	0.00564711	0.536106	0.184706	0.172326	0.174457	0.776287	0.687084	0.406953	0.486814
c1.loc133	1	133	0.562429	0.337019	0.0398687	1.12793	0.0788196	0.0916205	0.0181878	0.0588538	0.618745	0.237835	0.362146	1.67056	0.0109516	0.543543	0.260526	0.0226958	0.0359132	0.210039	0.1432	0.484545	0.00886837	0.204055	0.165047	4.76215e-05	0.557586	0.126791	0.120059	0.144582	0.941036	0.823678	0.434515	0.557523
AMP0077495	1	133.26	0.5526	0.378808	0.0346175	1.23366	0.105846	0.119189	0.00376869	0.0674336	0.384193	0.176605	0.324621	1.64601	0.0325116	0.511908	0.151187	0.0148603	0.0990967	0.33699	0.170768	0.447748	0.0124932	0.240453	0.178678	0.00344156	0.566986	0.0796557	0.0766126	0.115764	1.09393	0.949073	0.452851	0.61805
AMP0243556	1	133.77	0.496636	0.330845	0.0449513	1.22455	0.0568518	0.078524	0.00840524	0.0596989	0.373255	0.372059	0.471515	1.80877	0.0670631	0.683136	0.200013	0.0165285	0.0580118	0.36493	0.0801991	0.451254	0.0429422	0.281201	0.218438	8.39062e-05	0.301832	0.0994611	0.0378909	0.192628	1.07347	1.35388	0.470793	0.697755
c1.loc134	1	134	0.464861	0.325115	0.0308657	1.22409	0.0533873	0.0823037	0.00455418	0.0511521	0.342983	0.332212	0.41225	1.75197	0.0512406	0.649282	0.208919	0.0140839	0.0440651	0.367752	0.129595	0.451074	0.0415172	0.27494	0.229854	0.000897594	0.30966	0.0870392	0.0376938	0.181808	1.05336	1.29548	0.495706	0.641269
c1.loc135	1	135	0.306441	0.28701	0.000117013	1.16655	0.0359873	0.090798	0.0017056	0.020116	0.197169	0.172531	0.18993	1.44344	0.00553045	0.484032	0.238126	0.00525714	0.00497693	0.360421	0.473696	0.426908	0.032406	0.236171	0.27087	0.0142397	0.329655	0.0392657	0.0350687	0.131064	0.921309	1.00414	0.587883	0.400642
AMP0188073	1	135.35	0.250544	0.269365	0.00213508	1.12669	0.0297724	0.0903231	0.00633512	0.0123368	0.149502	0.12614	0.130603	1.31931	0.000443049	0.423911	0.243861	0.00309679	0.000451983	0.350478	0.632461	0.41019	0.0285496	0.219138	0.28098	0.0223248	0.330657	0.0263092	0.0335227	0.11308	0.861586	0.894922	0.611786	0.323707
AMP0033823	1	135.86	0.297592	0.420048	2.12381e-05	1.2771	0.0384856	0.202593	0.000810929	0.0359328	0.222069	0.171014	0.126945	1.62574	0.0350262	0.565588	0.291642	0.0441062	0.0151147	0.303232	0.436615	0.48366	0.0229181	0.272591	0.26286	6.24353e-06	0.365011	0.114226	0.0235044	0.162531	1.06539	0.878995	0.579961	0.470757
c1.loc136	1	136	0.339003	0.378305	0.000212646	1.28397	0.0386793	0.201186	0.000743539	0.0320066	0.305621	0.175138	0.133362	1.73107	0.0590938	0.584475	0.298793	0.0441202	0.0138445	0.297603	0.382937	0.437512	0.0270839	0.281505	0.252852	1.93394e-06	0.371206	0.099913	0.0326626	0.147161	1.04681	0.945778	0.610726	0.466716
AMP0129281	1	136.38	0.447393	0.266632	0.00458618	1.26464	0.0371609	0.18366	0.000554863	0.021628	0.559638	0.180306	0.146703	1.97527	0.146058	0.616333	0.30767	0.0426887	0.0102995	0.27274	0.243092	0.313428	0.0385941	0.297292	0.219472	2.65322e-06	0.376814	0.0633916	0.0635554	0.105399	0.964612	1.10596	0.678794	0.441732
AMP0070383	1	136.91	0.407975	0.173464	0.0307822	1.09279	0.043338	0.0966045	0.0353667	0.00460076	0.710041	0.30304	0.345212	1.58578	0.0454346	0.791468	0.251111	0.15644	0.0453778	0.313482	0.24919	0.447321	0.00534184	0.337931	0.340003	0.00879581	0.327215	0.149885	0.0353236	0.0611	0.885146	0.969536	0.482995	0.408619
c1.loc137	1	137	0.412595	0.163531	0.0327284	1.05995	0.0367609	0.0874996	0.0460869	0.00380717	0.822386	0.32983	0.35886	1.59784	0.0594921	0.808915	0.296007	0.165801	0.0288113	0.268303	0.238521	0.46056	0.00440639	0.323034	0.334409	0.0136445	0.325348	0.170646	0.0449392	0.0681976	0.838604	0.926634	0.477635	0.391932
AMP0007229	1	137.44	0.406577	0.11464	0.040921	0.873717	0.0103974	0.0424345	0.116265	0.000958562	1.43371	0.464525	0.41405	1.60083	0.152945	0.86511	0.557646	0.208928	0.00190911	0.0900235	0.177399	0.509774	0.000898761	0.245877	0.296368	0.0514098	0.305444	0.284296	0.105698	0.105373	0.605824	0.704177	0.436289	0.303771
AMP0027563	1	137.95	0.458568	0.191607	0.0738771	0.906665	0.0311989	0.0803435	0.10817	0.0102305	1.47155	0.604885	0.335154	1.46073	0.120175	0.700206	0.529449	0.224744	0.0172453	0.139861	0.11882	0.862927	0.00243564	0.242494	0.209871	0.0614665	0.269969	0.342405	0.0541388	0.156504	0.435164	0.470669	0.618482	0.532207
c1.loc138	1	138	0.447155	0.193427	0.0690295	0.907063	0.0299245	0.0803837	0.104715	0.0101527	1.45805	0.600809	0.334051	1.45266	0.118022	0.711049	0.531743	0.22834	0.0164995	0.137048	0.128026	0.865345	0.00237713	0.243617	0.215206	0.06043	0.271371	0.339636	0.0537042	0.157574	0.443293	0.471784	0.612865	0.521526
c1.loc139	1	139	0.231667	0.224027	0.0063482	0.882184	0.00917726	0.0730113	0.0448278	0.0082981	1.05497	0.497875	0.298883	1.2484	0.0700106	0.908941	0.556458	0.295113	0.00467899	0.0812703	0.37362	0.87487	0.00124759	0.257009	0.327059	0.0396063	0.289619	0.272882	0.0434733	0.173565	0.603226	0.475902	0.486421	0.317823
AMP0323819	1	139.53	0.142249	0.234732	0.000145105	0.844759	0.00298936	0.0646586	0.0224116	0.00715544	0.795403	0.431315	0.271934	1.11395	0.0455498	0.989978	0.551646	0.323388	0.00125475	0.0548514	0.53454	0.849216	0.000767995	0.25675	0.386114	0.029289	0.291034	0.231786	0.0372464	0.177206	0.679765	0.463732	0.41295	0.223781
c1.loc140	1	140	0.248769	0.22203	0.0122949	0.880158	0.0105948	0.0570804	0.102351	0.00379591	0.835278	0.457241	0.370036	1.27998	0.035189	0.837621	0.545594	0.225932	0.000523194	0.102192	0.369068	0.748207	0.000102838	0.226766	0.350826	0.051331	0.29388	0.377738	0.0507427	0.165016	0.685803	0.523405	0.365628	0.320787
AMP0014473	1	140.04	0.258362	0.220554	0.0147064	0.881593	0.0114287	0.0561783	0.111625	0.00547617	0.834128	0.458464	0.378312	1.2923	0.0341936	0.823211	0.54381	0.217882	0.000474582	0.106645	0.355041	0.73813	0.000179037	0.223855	0.347205	0.0533964	0.29355	0.391011	0.05189	0.163722	0.684927	0.52765	0.361062	0.329461
AMP0076869	1	140.55	0.28728	0.301011	0.00154534	1.00911	0.00940744	0.109961	0.0295741	0.0180568	0.706776	0.338858	0.214605	1.56583	0.10801	0.677636	0.611025	0.101382	0.0114462	0.0906037	0.352718	0.601712	0.00718071	0.201202	0.254333	0.0254324	0.3318	0.271799	0.0772118	0.216183	0.743456	0.609192	0.48899	0.353542
c1.loc141	1	141	0.252966	0.301142	7.39507e-05	1.02833	0.00291925	0.111566	0.0404548	0.00635206	0.678698	0.391675	0.246553	1.48393	0.0942333	0.759045	0.589886	0.124864	0.00681366	0.103295	0.380872	0.6254	0.000302036	0.23919	0.312567	0.011187	0.301794	0.328772	0.0567257	0.21981	0.706725	0.58594	0.448339	0.331587
c1.loc142	1	142	0.164992	0.284688	0.0121812	1.01363	0.00157957	0.102191	0.0671733	0.00194079	0.532529	0.491976	0.308081	1.23387	0.058498	0.897834	0.508113	0.175705	0.000661164	0.126314	0.40739	0.635291	0.016125	0.322268	0.445296	0.000301353	0.227437	0.448207	0.0208241	0.216135	0.594186	0.50682	0.345385	0.269586
AMP0247866	1	142.14	0.152916	0.280682	0.0152283	1.00541	0.0027107	0.0997848	0.0709252	0.00374858	0.507296	0.50323	0.3152	1.19349	0.0536326	0.911328	0.49344	0.182147	0.000311789	0.128734	0.407025	0.631881	0.0211953	0.333146	0.46322	0.00119665	0.216743	0.46299	0.0171185	0.21437	0.575889	0.493315	0.330307	0.25991
c1.loc143	1	143	0.189711	0.3325	0.00164678	0.991016	0.000535336	0.100208	0.0790764	0.00831312	0.76997	0.569949	0.253421	1.20297	0.0265141	0.725127	0.453606	0.240887	0.00357235	0.120183	0.3884	0.961838	0.0341022	0.288198	0.388966	0.0125	0.21154	0.485274	0.00443863	0.234062	0.543939	0.361787	0.496445	0.401027
c1.loc144	1	144	0.217269	0.377948	0.00416065	0.916851	0.000196124	0.0877929	0.0834954	0.0152256	1.06073	0.612794	0.175049	1.15063	0.00429243	0.485256	0.380726	0.302185	0.0114034	0.101841	0.331602	1.36902	0.0495402	0.224576	0.292324	0.0772157	0.193764	0.476335	0.000100576	0.243742	0.478545	0.218018	0.702589	0.577666
AMP0108416	1	144.29	0.220385	0.3871	0.00892794	0.88531	0.000612622	0.0818513	0.0835869	0.0173915	1.11998	0.616983	0.152982	1.12377	0.00132048	0.417733	0.356255	0.316756	0.0142939	0.0952842	0.309814	1.48038	0.0533214	0.205307	0.264377	0.104674	0.186562	0.466592	0.00101765	0.243622	0.455344	0.181302	0.760489	0.627511
AMP0002508	1	144.8	0.292911	0.356605	0.0409185	0.917242	0.0404796	0.110368	0.0997489	0.00967868	0.803286	0.641249	0.277408	1.12182	0.0122084	0.603491	0.497551	0.23666	0.0184127	0.179194	0.2424	1.31367	8.37714e-05	0.217099	0.222728	0.0665863	0.245173	0.47823	0.0111475	0.245072	0.443407	0.272193	0.577397	0.646841
c1.loc145	1	145	0.335618	0.356529	0.0589097	0.90854	0.0794646	0.0791072	0.126569	0.016799	0.698739	0.679964	0.302293	1.08746	2.02091e-06	0.580454	0.396479	0.254751	0.0169123	0.175421	0.242688	1.32401	0.000888436	0.201588	0.292221	0.0588823	0.278469	0.516076	0.0193555	0.197642	0.364457	0.226585	0.423584	0.563134
AMP0006435	1	145.33	0.393576	0.347211	0.0929816	0.870976	0.163832	0.0363251	0.172961	0.0322656	0.501289	0.723865	0.336023	1.00414	0.0320949	0.524834	0.245502	0.277209	0.0141524	0.163601	0.232084	1.29833	0.00417535	0.172039	0.420238	0.0458092	0.330028	0.563393	0.0369813	0.125771	0.242783	0.15503	0.214738	0.424992
AMP0002507	1	145.86	0.607259	0.210104	0.162189	0.864579	0.166432	0.0247979	0.179626	0.0499702	1.00739	0.727549	0.368522	1.27264	0.0020197	0.562117	0.260596	0.266298	0.0200696	0.141894	0.0973603	0.972445	0.0133184	0.191566	0.363545	0.0439739	0.341908	0.432336	0.083435	0.0756031	0.198964	0.256898	0.275281	0.396379
c1.loc146	1	146	0.59675	0.181075	0.143734	0.863087	0.147079	0.0180475	0.185619	0.0316937	1.03661	0.677968	0.401731	1.32788	0.00424958	0.621901	0.27189	0.263286	0.012327	0.124448	0.117285	0.83727	0.0117567	0.194944	0.406574	0.0414293	0.359807	0.413678	0.104291	0.06312	0.240615	0.318335	0.233604	0.324546
AMP0007255	1	146.38	0.529324	0.108829	0.0929851	0.833829	0.0946144	0.0047159	0.195173	0.00258958	1.03279	0.532997	0.483299	1.45512	0.0134676	0.771058	0.293464	0.246146	0.000673301	0.0794079	0.172263	0.503058	0.00744771	0.198007	0.521248	0.0336931	0.398487	0.351781	0.168789	0.0332838	0.365008	0.505987	0.133139	0.159736
AMP0353561	1	146.9	0.502738	0.0378974	0.0674178	0.525387	0.146759	0.0128073	0.163327	0.00168596	1.17214	0.869166	0.464305	1.67321	0.017592	0.731216	0.337664	0.308874	0.00100251	0.0073305	0.341573	0.576935	0.000225927	0.0728568	0.657767	0.1201	0.476823	0.171565	0.205275	0.0029978	0.492276	0.434868	0.133595	0.0311917
c1.loc147	1	147	0.518062	0.0378846	0.0704734	0.536347	0.145653	0.0103631	0.16067	0.00164846	1.17762	0.862075	0.475639	1.68043	0.0125376	0.727529	0.334224	0.289146	0.00135276	0.0092491	0.327844	0.566729	0.000743767	0.0749044	0.649195	0.119711	0.473161	0.166532	0.20977	0.00371846	0.485425	0.456006	0.136304	0.0346021
c1.loc148	1	148	0.649242	0.0367576	0.0998854	0.639539	0.127536	0.000306035	0.130611	0.00125239	1.14504	0.766353	0.586686	1.70924	0.00996718	0.669386	0.291017	0.120297	0.00784814	0.040471	0.192681	0.451652	0.0226838	0.0950368	0.547116	0.112304	0.42449	0.115073	0.251957	0.0151355	0.405339	0.684201	0.161533	0.0780121
c1.loc149	1	149	0.714044	0.0338559	0.121217	0.721556	0.100103	0.0176636	0.0975429	0.000852369	0.978043	0.635144	0.681322	1.65375	0.0910944	0.578068	0.23599	0.0212514	0.0194794	0.089828	0.0829757	0.325843	0.0682864	0.112462	0.424068	0.0990458	0.357731	0.0670067	0.284928	0.033172	0.31151	0.921928	0.18096	0.134991
AMP0075983	1	149.63	0.716876	0.0312983	0.128372	0.756949	0.0815931	0.0381394	0.0776315	0.000624281	0.842214	0.544357	0.724395	1.57889	0.170159	0.510446	0.199272	0.000465871	0.0287559	0.125863	0.0371909	0.25097	0.100749	0.12076	0.344428	0.0886397	0.310758	0.0421352	0.298697	0.0466397	0.251954	1.06023	0.1889	0.174178
c1.loc150	1	150	0.785213	0.0443001	0.112758	0.773913	0.128931	0.0173824	0.066307	0.000137902	0.864258	0.350403	0.575543	1.46764	0.124254	0.400695	0.162204	0.000293304	0.0118221	0.115309	0.0887491	0.252868	0.0550678	0.100837	0.306766	0.0591819	0.519914	0.0324206	0.37725	0.0193291	0.266403	0.78206	0.182501	0.145305
AMP0020492	1	150.15	0.799352	0.0498393	0.104948	0.773963	0.148664	0.0111554	0.06128	4.01771e-05	0.857983	0.281175	0.515073	1.41243	0.106238	0.356158	0.146708	0.000232381	0.00698202	0.110053	0.114625	0.251149	0.0398074	0.0924386	0.28934	0.048483	0.615897	0.0285189	0.408282	0.0114879	0.26984	0.675869	0.178328	0.133098
c1.loc151	1	151	0.430829	0.106564	0.0136814	0.821221	0.0813169	5.44083e-05	0.0301629	0.00157732	0.472437	0.275829	0.279353	1.25813	0.0248136	0.379966	0.251506	0.00758715	0.0532306	0.10437	0.400555	0.361115	0.0448678	0.102833	0.41473	0.0754568	0.436995	0.0700741	0.23852	0.0417336	0.294026	0.544842	0.216563	0.0900449
AMP0164274	1	151.19	0.354942	0.121009	0.00472636	0.82253	0.0672127	0.000227545	0.0242644	0.00220462	0.386577	0.271171	0.233953	1.21039	0.013431	0.38118	0.276271	0.0106411	0.0687781	0.101727	0.484443	0.38476	0.0449371	0.103991	0.440911	0.081463	0.396009	0.0809579	0.203853	0.0506497	0.295991	0.51093	0.223212	0.0805298
AMP0053576	1	151.69	0.461341	0.065656	0.0145693	0.810119	0.0651627	8.3811e-05	0.0251953	0.00581335	0.629862	0.273425	0.249491	1.39302	0.000470577	0.402375	0.283709	0.0102559	0.0767122	0.0895633	0.333402	0.275205	0.0593099	0.113384	0.394925	0.0785866	0.401662	0.0503831	0.265515	0.0290818	0.259672	0.619293	0.261897	0.0713554
c1.loc152	1	152	0.444707	0.0385441	0.0360525	0.731812	0.0710568	0.00716765	0.0825932	0.0154859	0.728871	0.36186	0.388798	1.20927	0.0067725	0.492434	0.252184	0.046183	0.0441258	0.103787	0.343052	0.350976	0.0280801	0.128687	0.491708	0.114796	0.373021	0.0942606	0.228391	0.0154106	0.237196	0.562867	0.191457	0.0645097
AMP0070384	1	152.21	0.417724	0.0237192	0.0548487	0.669382	0.0729658	0.0183184	0.138965	0.024384	0.773038	0.420922	0.49091	1.07354	0.0233899	0.549104	0.227165	0.0842389	0.0265453	0.11192	0.340428	0.400529	0.012489	0.137338	0.553688	0.140993	0.348176	0.129552	0.201394	0.00839952	0.21863	0.516796	0.147684	0.0590653
AMP0121179	1	152.74	0.958526	0.0483456	0.30946	0.697497	0.171415	0.00741484	0.118556	0.0424636	0.449194	0.299875	0.400012	0.891271	0.149305	0.387101	0.0693635	0.036995	0.061994	0.196718	0.311374	0.343138	0.0830895	0.197648	0.436841	0.198305	0.346268	0.0365999	0.135188	0.00696349	0.154592	0.393234	0.198737	0.0666364
c1.loc153	1	153	1.01441	0.0617696	0.353064	0.735924	0.173304	0.00139462	0.127378	0.0445207	0.475281	0.367528	0.440447	0.957102	0.126915	0.436323	0.0850481	0.0506975	0.0524881	0.204809	0.264987	0.371237	0.107566	0.221009	0.465371	0.191888	0.309737	0.0524972	0.127105	0.0145622	0.154508	0.412332	0.211105	0.0873497
c1.loc154	1	154	1.13234	0.123655	0.518064	0.849911	0.163083	0.0273362	0.155356	0.0502468	0.524103	0.668701	0.584276	1.17971	0.0426008	0.626328	0.155065	0.121761	0.0213448	0.223211	0.102454	0.467829	0.227831	0.309009	0.555907	0.159076	0.17543	0.137098	0.0922637	0.0686824	0.145566	0.465463	0.250417	0.187201
AMP0146872	1	154.34	1.11863	0.146695	0.558804	0.873395	0.152645	0.0538434	0.1618	0.0512514	0.512336	0.776827	0.624347	1.2382	0.0212809	0.684683	0.180194	0.150741	0.0135791	0.223926	0.0610371	0.492994	0.269718	0.33591	0.577367	0.145711	0.135533	0.171979	0.0799852	0.0947821	0.139645	0.474636	0.259881	0.225875
AMP0047902	1	154.85	1.05398	0.115099	0.490451	0.835645	0.108469	0.000412608	0.200135	0.0150166	0.625337	0.768785	0.597906	1.4134	0.0480296	0.81032	0.16207	0.169425	0.0444476	0.175643	0.0411416	0.438003	0.185385	0.323256	0.483318	0.120224	0.132761	0.223091	0.0490483	0.0915286	0.255935	0.734085	0.192929	0.226169
c1.loc155	1	155	1.12389	0.14281	0.555157	0.850868	0.13254	0.00233078	0.197697	0.0299856	0.630455	0.841038	0.564458	1.36826	0.0610735	0.752036	0.156544	0.175968	0.0600319	0.202568	0.0298215	0.556573	0.203233	0.323449	0.44042	0.126234	0.12434	0.244002	0.0351295	0.109364	0.21388	0.641015	0.237345	0.296253
AMP0021789	1	155.37	1.21613	0.218367	0.690164	0.863936	0.193741	0.0140852	0.184873	0.0865317	0.587238	1.00257	0.467848	1.23418	0.0957633	0.591196	0.137969	0.186093	0.105743	0.268292	0.00853645	0.889588	0.233264	0.314148	0.332131	0.137488	0.101377	0.290445	0.0102359	0.155486	0.121918	0.423588	0.358527	0.498815
AMP0021683	1	155.9	0.949588	0.226555	0.468836	0.905867	0.0469552	0.0817842	0.109125	0.0450218	0.962245	0.912123	0.399952	1.36581	0.000272457	0.679694	0.338659	0.152418	0.115429	0.290224	0.00866979	0.906026	0.155014	0.373171	0.163199	0.170279	0.0587512	0.229084	0.000202394	0.285599	0.272426	0.605901	0.805048	0.738625
c1.loc156	1	156	0.939429	0.232009	0.461751	0.917732	0.0462201	0.102037	0.104342	0.0524031	0.945722	0.903702	0.404999	1.33819	1.56667e-05	0.652228	0.360652	0.145228	0.113206	0.292466	0.0115208	0.908512	0.168444	0.384666	0.162682	0.174134	0.0610972	0.213664	0.000774666	0.28735	0.252176	0.583251	0.819744	0.738259
AMP0192205	1	156.94	0.71047	0.273025	0.334198	0.980338	0.0336474	0.332978	0.0590073	0.143929	0.625893	0.772542	0.425522	1.0275	0.0138004	0.387318	0.569858	0.0779464	0.0877181	0.292312	0.0561723	0.866764	0.288409	0.476039	0.149075	0.201475	0.081559	0.0859517	0.0239853	0.287369	0.0920837	0.367458	0.91575	0.692962
c1.loc157	1	157	0.74406	0.274468	0.356899	0.977717	0.0388195	0.334292	0.0604661	0.141175	0.644714	0.790197	0.425919	1.04148	0.0135272	0.403191	0.545463	0.0834021	0.082286	0.302111	0.0514672	0.886154	0.285343	0.465604	0.158588	0.202518	0.0789305	0.0937389	0.0217326	0.288521	0.0956226	0.361208	0.924805	0.699301
AMP0001419	1	157.44	0.977484	0.280524	0.528566	0.942717	0.0863409	0.325727	0.0703469	0.119744	0.749276	0.908514	0.420718	1.1276	0.0109247	0.519657	0.372878	0.126874	0.047065	0.371897	0.0218423	1.01549	0.248554	0.386165	0.23345	0.206694	0.0599502	0.158822	0.00846784	0.291896	0.121446	0.311863	0.976012	0.734147
AMP0162261	1	157.94	0.818821	0.470154	0.459608	1.112	0.116792	0.226158	0.164982	0.157833	0.807955	0.962293	0.381816	1.27679	0.00214089	0.49172	0.290307	0.0762581	0.116516	0.20248	0.0124918	1.14013	0.429045	0.291994	0.169264	0.343758	0.0543719	0.153644	0.0149794	0.229114	0.0266174	0.248379	0.98096	0.751772
c1.loc158	1	158	0.855809	0.457836	0.490411	1.10452	0.132193	0.232171	0.172331	0.157833	0.77751	0.969106	0.380227	1.26803	0.0024155	0.48671	0.292328	0.0751392	0.113447	0.22115	0.00999134	1.12608	0.429304	0.305807	0.174247	0.33303	0.0537969	0.15328	0.0147316	0.235463	0.032774	0.259202	0.980053	0.74942
AMP0293829	1	158.97	1.41184	0.267731	1.02715	0.942759	0.47346	0.294605	0.299029	0.150262	0.287976	1.02442	0.335552	1.07525	0.00823002	0.385685	0.306313	0.054717	0.0661478	0.597136	0.00831894	0.8578	0.373388	0.550657	0.252919	0.174048	0.0426763	0.138993	0.0104244	0.335625	0.213015	0.447307	0.918978	0.676498
c1.loc159	1	159	1.40179	0.272232	1.01336	0.948311	0.460459	0.299735	0.292075	0.148461	0.289641	1.02808	0.336075	1.07311	0.00727267	0.386816	0.309745	0.055037	0.0657133	0.593138	0.00701092	0.863391	0.36638	0.547812	0.254104	0.174689	0.0425844	0.139807	0.00967025	0.336191	0.211694	0.443034	0.922818	0.680654
c1.loc160	1	160	0.940977	0.431271	0.508737	1.10226	0.0972536	0.461762	0.0969267	0.0895518	0.318038	1.10743	0.338665	0.96047	0.0170284	0.407775	0.422752	0.0637527	0.0497024	0.4366	0.0357813	1.02162	0.132338	0.43687	0.284807	0.18976	0.0379537	0.161795	0.000870587	0.340832	0.162279	0.29739	1.01657	0.79727
AMP0001824	1	160.56	0.640365	0.520928	0.259967	1.15498	0.00727613	0.516174	0.0305484	0.060227	0.287317	1.10876	0.327197	0.867526	0.0727427	0.40229	0.477593	0.0662666	0.0401401	0.33775	0.12381	1.07383	0.0409922	0.365963	0.29292	0.192168	0.0342138	0.168023	0.0101713	0.331196	0.132236	0.219505	1.03583	0.838694
c1.loc161	1	161	0.664892	0.448576	0.354106	0.980421	0.0695533	0.36856	0.0613354	0.0869118	0.262023	0.942709	0.37709	0.877415	0.0326648	0.479157	0.375916	0.123125	0.0382884	0.407235	0.114557	1.33545	0.156409	0.360447	0.280566	0.208646	0.0512658	0.235226	0.00033134	0.379334	0.152086	0.202059	0.885169	0.784025
AMP0031258	1	161.07	0.662811	0.436181	0.366634	0.950897	0.0840419	0.34476	0.0669162	0.0912952	0.254311	0.913693	0.383858	0.875983	0.0277241	0.489602	0.359467	0.1331	0.0378717	0.416858	0.11233	1.37336	0.17888	0.358414	0.277676	0.210636	0.0541275	0.245753	2.53589e-05	0.386011	0.154893	0.198688	0.859521	0.772892
AMP0057782	1	161.6	0.877446	0.426946	0.566235	0.907202	0.264256	0.180525	0.129459	0.147448	0.0858423	1.01149	0.45377	0.774377	0.241973	0.414394	0.144732	0.166429	0.0318609	0.388199	0.107249	1.35487	0.267234	0.300715	0.493318	0.174254	0.096294	0.310468	0.0068018	0.231684	0.0488082	0.101154	0.39484	0.528434
c1.loc162	1	162	0.892696	0.254459	0.526116	0.713313	0.290089	0.190271	0.137323	0.13508	0.312728	1.03009	0.523342	0.88472	0.102788	0.445129	0.124337	0.173715	0.0394413	0.396893	0.0820636	1.27565	0.411102	0.285497	0.469182	0.196885	0.138832	0.254961	0.0180712	0.23432	0.0469482	0.140275	0.455925	0.5513
AMP0212468	1	162.65	0.799677	0.0633525	0.398051	0.425318	0.303742	0.182003	0.143351	0.110622	0.822691	1.00853	0.619115	1.03631	0.00233439	0.470019	0.0891493	0.175678	0.0515023	0.387709	0.0447539	1.08705	0.636383	0.249741	0.411768	0.227015	0.21674	0.166195	0.0467513	0.227581	0.0420109	0.209317	0.544157	0.564989
c1.loc163	1	163	0.838352	0.133531	0.438015	0.624034	0.293995	0.126916	0.145988	0.126464	0.756826	1.07514	0.57874	0.972617	0.00139756	0.467545	0.1106	0.208109	0.0607322	0.322113	0.0503297	1.24126	0.557712	0.337763	0.359202	0.233534	0.157017	0.24983	0.0316635	0.265308	0.0457508	0.20926	0.518729	0.591513
AMP0305486	1	163.68	0.834703	0.33753	0.48038	1.09761	0.253404	0.0418149	0.145614	0.156169	0.564627	1.17033	0.485929	0.828013	0.000210058	0.444925	0.154622	0.270294	0.0786962	0.200291	0.0588589	1.52102	0.364277	0.534561	0.257677	0.239002	0.0662475	0.452987	0.0102355	0.33693	0.0519737	0.202926	0.456518	0.625971
c1.loc164	1	164	1.13193	0.296417	0.68594	0.973793	0.271834	0.108771	0.139238	0.174087	0.475801	1.06744	0.492133	0.946203	0.019788	0.446053	0.156902	0.196126	0.0529606	0.291051	0.0329435	1.1798	0.372096	0.396576	0.365048	0.194981	0.0894178	0.288559	0.0228853	0.217127	0.0380624	0.192674	0.469796	0.543225
AMP0017810	1	164.18	1.28135	0.272608	0.793466	0.901502	0.277623	0.158914	0.134625	0.183304	0.416965	1.00391	0.491813	1.00963	0.0447842	0.443095	0.156867	0.158748	0.0404751	0.345977	0.0212378	1.00153	0.366894	0.326094	0.430618	0.17115	0.103262	0.211662	0.0319667	0.160087	0.0309932	0.185758	0.474121	0.495945
AMP0223745	1	164.68	1.08029	0.262444	0.759772	0.733715	0.251775	0.0955233	0.195931	0.198145	0.521516	0.952881	0.583854	1.11478	0.111207	0.456428	0.123638	0.102735	0.0197269	0.302865	0.00728979	0.857478	0.437249	0.375512	0.39002	0.148693	0.100488	0.190579	0.0644559	0.157552	0.0240181	0.202874	0.488144	0.571452
c1.loc165	1	165	1.1152	0.297836	0.743017	0.819524	0.254731	0.129465	0.18942	0.180479	0.539153	0.986614	0.535686	1.06354	0.0596155	0.511523	0.173758	0.128319	0.0336536	0.314477	0.00765831	0.912024	0.458726	0.376665	0.393785	0.139506	0.107504	0.190086	0.0721835	0.143917	0.0167741	0.192134	0.48599	0.557134
AMP0080016	1	165.71	1.06569	0.372334	0.628233	0.995669	0.238601	0.20318	0.167917	0.13865	0.515109	1.02067	0.419115	0.919076	0.00138083	0.615405	0.302473	0.186401	0.0760199	0.325838	0.00796719	0.993358	0.449195	0.365811	0.387974	0.115893	0.119684	0.18125	0.0880742	0.111007	0.00510159	0.163401	0.464163	0.506288
c1.loc166	1	166	1.11475	0.345173	0.733384	0.985413	0.237917	0.146491	0.205879	0.147775	0.562295	1.07435	0.47645	0.996331	0.00172117	0.562447	0.281645	0.198802	0.0781662	0.338167	0.00329529	0.961728	0.393625	0.337233	0.39008	0.123276	0.12112	0.189591	0.0785077	0.119598	0.00708902	0.146802	0.41552	0.542624
c1.loc167	1	167	1.09036	0.243092	0.999678	0.895406	0.203558	0.0145346	0.351175	0.172727	0.621961	1.1959	0.666291	1.22475	0.00281728	0.36748	0.199912	0.229273	0.0811818	0.354936	0.00317844	0.794232	0.177111	0.231539	0.375581	0.143138	0.119415	0.206989	0.0467313	0.14391	0.0159427	0.0896934	0.249834	0.651809
AMP0283371	1	167.31	1.02978	0.211218	1.03555	0.852393	0.185843	0.00159941	0.396333	0.177849	0.607065	1.21053	0.717247	1.27762	0.00306182	0.309167	0.173958	0.234059	0.0806837	0.351751	0.00819429	0.729463	0.121846	0.199057	0.364834	0.147091	0.116826	0.208405	0.0379431	0.149225	0.0191094	0.0734231	0.203087	0.67852
c1.loc168	1	168	0.968794	0.238389	0.786185	0.942631	0.127918	0.0678197	0.304501	0.132056	0.703606	1.19891	0.628613	1.26288	0.0441288	0.164019	0.189339	0.0673936	0.0553644	0.27336	0.013214	0.517211	0.0492417	0.173884	0.358986	0.227562	0.119958	0.174095	0.0138353	0.0816979	0.0082627	0.0221028	0.298772	0.562337
AMP0153882	1	168.92	0.718438	0.260777	0.385748	1.00658	0.0515111	0.290516	0.179684	0.0747926	0.695205	1.09635	0.475007	1.16241	0.165126	0.0326123	0.195823	0.00328164	0.0263864	0.16356	0.0203929	0.256276	0.000195416	0.132668	0.328721	0.345228	0.116284	0.120103	0.000117163	0.0211201	0.00062237	0.000345084	0.432099	0.394571
c1.loc169	1	169	0.723754	0.271354	0.38137	1.03477	0.0522861	0.279544	0.174564	0.0759581	0.707707	1.12378	0.473738	1.14374	0.152317	0.04022	0.199831	0.00109108	0.0292939	0.160079	0.0144444	0.291755	0.000745578	0.150578	0.323377	0.341731	0.110829	0.132176	5.15516e-05	0.028343	0.00119391	4.73266e-05	0.442765	0.412059
c1.loc170	1	170	0.690773	0.404404	0.268137	1.35848	0.0553611	0.124906	0.107347	0.087157	0.741761	1.42045	0.430122	0.873124	0.0227729	0.201582	0.239216	0.077019	0.0758978	0.109291	0.0273672	0.913378	0.0411612	0.457734	0.245194	0.282334	0.0497495	0.321317	0.00151301	0.208882	0.0235265	0.105786	0.561971	0.641844
AMP0238246	1	170.52	0.574267	0.467196	0.174351	1.48877	0.0514407	0.0576459	0.0748025	0.0899993	0.655886	1.52132	0.390661	0.718931	0.000227353	0.324811	0.248924	0.189392	0.104992	0.0814426	0.0905865	1.32881	0.078846	0.662551	0.200507	0.24311	0.0261639	0.434418	0.00388834	0.36278	0.0448886	0.234982	0.607832	0.760658
c1.loc171	1	171	1.07957	0.467194	0.17435	1.48877	0.0210403	0.0576441	0.0692956	0.0899976	0.660072	1.52132	0.224436	0.71893	0.0002666	0.324829	0.172062	0.1894	0.142915	0.0814424	0.0819009	1.32881	0.100428	0.662561	0.12281	0.243103	0.0261635	0.434414	0.00388772	0.362784	0.044892	0.235002	0.607831	0.760651
AMP0240544	1	171.03	1.10874	0.467194	0.17435	1.48877	0.0195198	0.0576439	0.0688289	0.0899975	0.656945	1.52132	0.215192	0.718929	0.000268001	0.32483	0.167399	0.189401	0.145305	0.0814424	0.0811489	1.32881	0.10129	0.662562	0.118331	0.243103	0.0261635	0.434414	0.00388769	0.362784	0.0448922	0.235003	0.607831	0.760651
c1.loc172	1	172	1.19362	0.315391	0.321429	1.29475	0.0224539	0.134943	0.0749926	0.0528392	0.614904	1.21049	0.400603	0.983616	0.02142	0.443165	0.245347	0.102493	0.0435975	0.129565	0.0815476	0.608565	0.0784446	0.46648	0.391543	0.17437	0.0629345	0.186286	0.00682224	0.153036	0.0687244	0.356871	0.494836	0.438583
AMP0134129	1	172.63	1.07197	0.222949	0.385196	1.13455	0.0217388	0.186224	0.0752203	0.0324818	0.494542	0.98797	0.528195	1.1497	0.0499264	0.507481	0.287757	0.0578579	0.00870309	0.159598	0.074673	0.28252	0.0538867	0.343895	0.630213	0.130332	0.0927614	0.0785119	0.0308739	0.0602974	0.0842489	0.43635	0.412617	0.265777
c1.loc173	1	173	1.13902	0.223027	0.412776	1.03042	0.00623285	0.267576	0.0792597	0.0288028	0.554742	0.877225	0.510763	1.07403	0.016245	0.53003	0.331963	0.0728958	0.0111188	0.121241	0.0956548	0.323521	0.0471353	0.296634	0.589755	0.181784	0.0611061	0.0970541	0.0151644	0.0492852	0.062797	0.357494	0.404842	0.250933
c1.loc174	1	174	1.07886	0.209208	0.397841	0.717503	0.0129244	0.485582	0.0843178	0.0183151	0.588567	0.562934	0.429252	0.82112	0.0206892	0.547456	0.445233	0.114714	0.0184781	0.0385004	0.155062	0.417827	0.024479	0.171529	0.462496	0.350088	0.00745525	0.146988	0.000470566	0.023088	0.0189765	0.167256	0.367893	0.198068
AMP0239537	1	174.24	1.01936	0.203113	0.376868	0.641666	0.0244492	0.523852	0.0841662	0.0158929	0.567921	0.490909	0.404116	0.754767	0.0413822	0.54194	0.469076	0.123918	0.0203291	0.025164	0.16828	0.434454	0.0193732	0.144513	0.429715	0.393545	0.00222893	0.157664	0.00317532	0.0180601	0.0121024	0.130267	0.356012	0.183618
c1.loc175	1	175	1.23141	0.26707	0.663232	0.694537	0.000352608	0.563168	0.0958501	0.062705	0.489044	0.616381	0.346519	0.874775	0.0303705	0.654432	0.476767	0.2005	0.044465	0.0489948	0.151078	0.557884	0.0987323	0.137898	0.398018	0.354225	0.000814778	0.145791	0.0124458	0.0558695	0.0124576	0.148122	0.381702	0.320404
c1.loc176	1	176	1.36483	0.351139	1.0834	0.733865	0.03234	0.539127	0.10732	0.168914	0.305527	0.774027	0.257669	1.00787	0.0139963	0.784453	0.463608	0.321082	0.0891727	0.0910283	0.117922	0.715456	0.290474	0.12292	0.342641	0.288898	0.016566	0.121945	0.0335462	0.13659	0.0124421	0.16616	0.402763	0.545342
AMP0290431	1	176.97	1.25071	0.420801	1.3405	0.734226	0.126247	0.434326	0.111991	0.304958	0.129792	0.893294	0.171352	1.0938	0.00310278	0.864619	0.426179	0.438742	0.141624	0.136524	0.081903	0.832841	0.489336	0.103488	0.280612	0.220175	0.0488956	0.0934979	0.061218	0.238245	0.0119032	0.175253	0.406903	0.78176
c1.loc177	1	177	1.26616	0.422066	1.35044	0.738906	0.127081	0.440735	0.110669	0.301964	0.12981	0.889401	0.174703	1.09235	0.00256036	0.852049	0.42314	0.430919	0.136695	0.137369	0.0775688	0.828049	0.487012	0.104157	0.286866	0.219647	0.0473164	0.0916777	0.0597139	0.235225	0.0122338	0.174797	0.409803	0.774946
c1.loc178	1	178	1.66347	0.447153	1.51316	0.871845	0.142153	0.627454	0.0665964	0.20007	0.109891	0.726987	0.293119	1.00318	0.017894	0.452755	0.308706	0.194383	0.0200227	0.158155	3.92463e-06	0.635091	0.333383	0.122924	0.519402	0.193376	0.00859743	0.0380653	0.0187412	0.137776	0.0251309	0.153148	0.494455	0.538933
AMP0188957	1	178.57	1.68397	0.445472	1.3982	0.92156	0.136597	0.674787	0.044142	0.145137	0.0824285	0.615849	0.359698	0.920581	0.0557467	0.267706	0.240024	0.0954085	7.86464e-05	0.162388	0.0258378	0.510179	0.207009	0.129753	0.661237	0.172324	0.00037812	0.0168697	0.00529407	0.0897577	0.0334726	0.136226	0.52844	0.407649
c1.loc179	1	179	1.69139	0.420353	1.38179	0.944638	0.0851951	0.299277	0.124719	0.207003	0.188139	0.750671	0.342721	0.90721	0.0206173	0.426801	0.33576	0.180133	0.00784902	0.185197	0.0127587	0.750719	0.257058	0.198212	0.479953	0.189319	0.00895937	0.0929329	0.0012889	0.161765	0.020551	0.131448	0.529024	0.545701
AMP0010265	1	179.08	1.66472	0.414149	1.35565	0.945343	0.0757423	0.240704	0.143704	0.218951	0.210242	0.774089	0.338099	0.901279	0.0155199	0.458532	0.353945	0.197946	0.01067	0.18867	0.0270884	0.797221	0.262449	0.211838	0.447471	0.191821	0.0133807	0.113425	0.000841112	0.176731	0.0184148	0.13007	0.527249	0.571651
AMP0037147	1	179.59	0.724837	0.620887	0.519933	1.32306	0.0423842	0.247754	0.111517	0.229998	0.275656	0.645606	0.390591	0.772182	4.21597e-05	0.500261	0.561524	0.165278	0.0140648	0.204613	0.169535	0.556111	0.0282902	0.164091	0.647696	0.195126	0.0609317	0.120472	0.000101593	0.23597	0.0365028	0.115941	0.599552	0.485435
c1.loc180	1	180	1.02807	0.5138	0.66556	1.20112	0.0602087	0.28307	0.0963429	0.195482	0.323581	0.760689	0.376466	0.813246	0.0101984	0.517364	0.445483	0.166379	0.0263045	0.241063	0.102466	0.598215	0.0403496	0.235388	0.627955	0.169777	0.0565358	0.14139	0.000517092	0.212659	0.0327225	0.137366	0.614686	0.511455
c1.loc181	1	181	1.64795	0.273933	0.896101	0.870258	0.100809	0.31369	0.0591039	0.114803	0.359815	1.0303	0.320574	0.872851	0.0972562	0.518417	0.199152	0.156437	0.0692229	0.318709	0.00686236	0.659092	0.0636351	0.443352	0.547151	0.108597	0.0436615	0.186489	0.00278146	0.149487	0.0228051	0.187678	0.619405	0.546659
AMP0098112	1	181.17	1.71328	0.238699	0.910107	0.812862	0.105998	0.310671	0.0532321	0.102438	0.354718	1.07114	0.308745	0.87656	0.116589	0.512991	0.165767	0.15313	0.0778783	0.32921	0.00187323	0.662853	0.0657125	0.481242	0.529817	0.0989037	0.0413109	0.192689	0.00331726	0.138544	0.021129	0.195427	0.615617	0.54824
c1.loc182	1	182	1.17279	0.264227	0.521931	1.00159	0.142832	0.453228	0.0766749	0.107319	0.538828	1.31836	0.446488	1.02617	0.210962	0.36428	0.217179	0.0361338	0.0572441	0.220562	0.0076736	0.568221	0.0527748	0.293653	0.459871	0.18221	0.163848	0.132138	0.00835833	0.102077	0.0335942	0.287826	0.573556	0.542478
AMP0328529	1	182.22	0.999953	0.268108	0.416123	1.04346	0.148696	0.477151	0.0825669	0.107309	0.56798	1.36899	0.481098	1.05564	0.232162	0.323463	0.228574	0.0185219	0.0515615	0.191748	0.0146798	0.535724	0.0470786	0.248059	0.436071	0.206543	0.208294	0.115956	0.0171527	0.0920946	0.0369821	0.312061	0.555635	0.534301
c1.loc183	1	183	1.52141	0.248531	0.728621	0.897609	0.0576011	0.398387	0.0767392	0.0660429	0.577667	1.31838	0.695142	0.98151	0.0562722	0.362339	0.221325	0.0259477	0.0517726	0.251007	0.00790325	0.672096	0.0711714	0.274288	0.479454	0.185172	0.111798	0.136119	0.0317351	0.0712869	0.0457332	0.264281	0.478381	0.501099
AMP0032707	1	183.26	1.64766	0.238949	0.816499	0.840054	0.0345793	0.355915	0.073596	0.053583	0.550468	1.28042	0.763237	0.943609	0.0221075	0.369164	0.215097	0.0282534	0.051087	0.267796	0.0250514	0.709204	0.0761786	0.279354	0.487564	0.175697	0.0849147	0.140692	0.0371446	0.063897	0.0482018	0.245642	0.447288	0.483213
c1.loc184	1	184	1.54059	0.302148	0.881415	1.02034	0.154544	0.472005	0.106421	0.0696923	0.356145	1.43441	0.522873	1.07731	0.272688	0.384014	0.267838	0.0487417	0.0493545	0.295779	0.024393	0.739591	0.175744	0.235005	0.441778	0.18209	0.0401214	0.14556	0.000308062	0.065081	0.00982329	0.201861	0.605097	0.587816
AMP0016982	1	184.3	1.41047	0.324903	0.854726	1.0819	0.220128	0.497248	0.119667	0.0756	0.268713	1.4726	0.429197	1.11639	0.438589	0.382281	0.285023	0.0575893	0.0478798	0.300969	0.0233248	0.736405	0.215095	0.214365	0.416837	0.181757	0.0260219	0.144533	0.00293626	0.0644701	0.00247482	0.182202	0.666717	0.623711
c1.loc185	1	185	1.51177	0.32786	0.737274	1.0941	0.0254947	0.308677	0.111654	0.121624	0.3818	1.34056	0.452599	1.04759	0.245141	0.338217	0.17157	0.0586998	0.0594492	0.37079	0.0328999	0.712526	0.146468	0.278242	0.41174	0.20258	0.0380108	0.0978031	0.000742447	0.0955578	0.0141991	0.186104	0.539399	0.507378
AMP0327399	1	185.32	1.47721	0.324337	0.648237	1.08354	0.000263014	0.225059	0.106147	0.14453	0.416428	1.25886	0.455674	1.00159	0.16658	0.312767	0.126028	0.0580914	0.0642709	0.398396	0.0367719	0.688046	0.11167	0.305916	0.403406	0.209409	0.0436713	0.0773724	0.00412075	0.1103	0.0225682	0.185376	0.47868	0.451319
AMP0001832	1	185.83	1.27249	0.359987	0.584449	1.16334	0.0696359	0.303768	0.0654743	0.124106	0.450381	1.25315	0.404514	0.987871	0.106561	0.33177	0.255647	0.0669591	0.0430236	0.250756	0.0245579	0.669138	0.0801532	0.333791	0.454219	0.147698	0.066668	0.119391	0.00299212	0.114018	0.0186621	0.210341	0.645564	0.558039
c1.loc186	1	186	1.35763	0.356641	0.652646	1.12508	0.0619271	0.293136	0.0681127	0.1284	0.396545	1.25912	0.34593	1.00966	0.0952876	0.343002	0.229584	0.0692973	0.0375148	0.279944	0.0130769	0.597105	0.0625285	0.335096	0.457625	0.139061	0.0536864	0.12326	0.00368252	0.111718	0.0194205	0.202479	0.687865	0.605263
AMP0015403	1	186.33	1.46206	0.345868	0.759489	1.03925	0.0467611	0.262566	0.0723463	0.135316	0.28863	1.25215	0.240687	1.03994	0.0726615	0.359714	0.17935	0.0728379	0.0274851	0.336743	0.000812601	0.459953	0.0333838	0.333354	0.458363	0.121401	0.0319499	0.128951	0.005181	0.106056	0.0206915	0.185177	0.765319	0.694575
c1.loc187	1	187	1.23551	0.426639	0.51536	1.278	0.0472038	0.209982	0.0807734	0.104702	0.322846	1.29076	0.33318	0.887628	0.0590388	0.323293	0.224758	0.0647319	0.0169876	0.346278	0.032591	0.554294	0.00257344	0.476957	0.562721	0.100733	0.0196649	0.207797	0.0032083	0.134543	0.0513224	0.288927	0.72672	0.656106
AMP0306393	1	187.35	1.06082	0.465202	0.381922	1.39271	0.0452889	0.17436	0.0836321	0.0886835	0.320699	1.28716	0.380677	0.799292	0.0496527	0.298574	0.245232	0.0594183	0.0122798	0.343911	0.0647349	0.594494	0.000389627	0.553877	0.611941	0.0892289	0.0141399	0.251217	0.0152456	0.148398	0.0718165	0.347392	0.695302	0.627436
c1.loc188	1	188	1.40401	0.379705	0.695679	1.2187	0.0535247	0.0299938	0.124752	0.156301	0.486215	1.49169	0.497339	1.01129	0.0606318	0.346957	0.246091	0.121826	0.0434857	0.363963	0.0229839	0.64007	0.0277567	0.45961	0.528637	0.0773027	0.0372834	0.14141	0.00116084	0.181477	0.0446393	0.290106	0.520932	0.670135
AMP0027059	1	188.39	1.52324	0.325105	0.871524	1.09532	0.0555974	0.000452554	0.149866	0.202449	0.557558	1.58378	0.56192	1.12869	0.0633907	0.367504	0.239766	0.166039	0.0702596	0.365686	0.00739806	0.650675	0.0740599	0.397531	0.470245	0.0689233	0.0555077	0.0875146	0.0163994	0.198986	0.0306101	0.252625	0.418404	0.683864
c1.loc189	1	189	1.25766	0.333177	0.745528	1.11791	0.068099	0.0706665	0.112604	0.153312	0.349599	1.40754	0.388868	1.10782	0.184313	0.416925	0.235766	0.108641	0.0796687	0.299716	0.0316483	0.65095	0.250724	0.309385	0.344455	0.100532	0.0759519	0.0852759	0.0124243	0.0989072	0.0126928	0.236093	0.413953	0.628986
AMP0161971	1	189.44	0.97925	0.330558	0.597996	1.10503	0.0730425	0.184593	0.0857714	0.118473	0.202161	1.24624	0.27464	1.06627	0.291261	0.439785	0.225269	0.0719069	0.0847535	0.246803	0.0572046	0.629876	0.40918	0.245903	0.257491	0.124364	0.0905629	0.0808878	0.00961044	0.0461985	0.00438022	0.218891	0.400803	0.575429
c1.loc190	1	190	1.06414	0.294927	0.621399	1.06192	0.0355279	0.319362	0.0558725	0.0918463	0.231707	1.16838	0.284783	1.06489	0.119896	0.376062	0.34816	0.0587032	0.0514836	0.275496	0.0364159	0.680378	0.28076	0.269295	0.282726	0.152882	0.0618085	0.0389645	0.00538307	0.0561279	0.0165324	0.295451	0.631962	0.483019
c1.loc191	1	191	0.97661	0.220259	0.531454	0.91951	0.000457039	0.576407	0.0159674	0.0481507	0.224441	0.952894	0.281459	0.996823	0.00349628	0.245665	0.59888	0.034486	0.0110579	0.304665	0.00802992	0.717249	0.081136	0.294478	0.309301	0.198655	0.0217324	0.00111778	0.000721401	0.071402	0.0554501	0.436599	1.12143	0.312691
AMP0017886	1	191.03	0.970343	0.217934	0.527059	0.914211	0.000267831	0.582706	0.0151256	0.0469942	0.222951	0.945346	0.28093	0.993582	0.00509379	0.241745	0.606463	0.0338041	0.0102929	0.305025	0.00747551	0.717209	0.0770269	0.294865	0.309685	0.199843	0.0208233	0.000812719	0.000647611	0.0717863	0.0568921	0.440686	1.13685	0.307779
c1.loc192	1	192	0.945278	0.285867	0.568805	0.956913	0.00147127	0.367094	0.0391566	0.0461475	0.414623	0.939639	0.294198	1.09868	0.0226574	0.379372	0.211922	0.0141094	0.0319266	0.166347	0.00132454	0.523362	0.364981	0.208463	0.156135	0.338625	0.00435376	0.0422842	0.000613421	0.139338	0.0503169	0.205669	1.57751	0.630424
AMP0065341	1	192.08	0.92992	0.290614	0.564309	0.95613	0.00181435	0.346066	0.041419	0.0458689	0.4247	0.934179	0.29377	1.1028	0.0280667	0.389938	0.187479	0.0127763	0.0340985	0.155891	0.00102866	0.505673	0.393274	0.201107	0.145171	0.350228	0.00351038	0.0482442	0.000836874	0.145298	0.0495643	0.189233	1.61051	0.659607
c1.loc193	1	193	0.646483	0.375288	0.198171	1.13869	0.00351345	0.547489	0.0003527	0.17261	0.735705	1.0835	0.237824	0.955504	0.000309672	0.512644	0.481458	0.0927929	0.0543054	0.174222	0.0817335	0.76818	0.0852124	0.408707	0.266347	0.15276	0.0277561	0.0186304	0.00429485	0.233872	0.0875321	0.27925	1.36792	0.631564
AMP0185428	1	193.12	0.600608	0.384811	0.160097	1.15659	0.00371966	0.566024	0.00232066	0.194117	0.762762	1.09607	0.229254	0.931068	0.00178139	0.525831	0.526838	0.10803	0.0569872	0.175194	0.100784	0.800553	0.0596181	0.438751	0.283341	0.132021	0.0324394	0.0155945	0.00491407	0.245678	0.0927434	0.290559	1.32937	0.62449
c1.loc194	1	194	0.863558	0.445357	0.288648	1.39147	1.73072e-05	0.526358	0.0131799	0.113233	0.533281	1.10189	0.29661	1.00654	0.00502246	0.442293	0.591506	0.0672573	0.0350128	0.304007	0.02904	0.811894	0.0627218	0.435713	0.261773	0.19698	0.017118	0.131375	0.000232289	0.229263	0.0721827	0.240329	1.14757	0.926658
AMP0161970	1	194.14	0.893227	0.452724	0.307084	1.4222	2.40472e-05	0.508925	0.0197049	0.101601	0.485162	1.09464	0.305927	1.01266	0.00776545	0.425964	0.597106	0.0610677	0.0317736	0.32514	0.0212328	0.806956	0.0619031	0.432575	0.256769	0.207515	0.0149981	0.159127	4.03732e-05	0.225352	0.0686787	0.23141	1.11305	0.976213
AMP0001817	1	194.64	0.945244	0.367805	0.354078	1.20803	7.59443e-05	0.554074	0.0235662	0.073224	0.84055	1.14849	0.339587	1.10676	1.1223e-05	0.39898	0.526204	0.0468049	0.0499484	0.273461	0.0253733	0.683056	0.0370366	0.393806	0.249873	0.180899	0.033209	0.0804816	0.00107878	0.228612	0.0949766	0.343305	1.21877	0.810326
c1.loc195	1	195	0.757782	0.372728	0.391511	1.17582	9.5624e-05	0.301717	0.0242953	0.084602	0.942133	1.32845	0.412897	1.2291	0.000131285	0.413584	0.529098	0.0555588	0.0595421	0.285129	0.0141091	0.669424	0.0141559	0.425814	0.298761	0.197254	0.0724248	0.0667477	0.000177742	0.272928	0.115945	0.417912	1.02868	0.78094
AMP0044365	1	195.15	0.675026	0.372776	0.400467	1.156	0.000102611	0.217033	0.0244323	0.0891281	0.959747	1.39861	0.442767	1.27537	0.000300661	0.416634	0.526436	0.0589854	0.0634769	0.28792	0.0102971	0.659048	0.00772649	0.437151	0.318887	0.203223	0.0928704	0.0609646	0.00106744	0.29098	0.124684	0.448963	0.948465	0.764372
c1.loc196	1	196	1.11399	0.353781	0.505914	1.08922	0.000359768	0.658496	0.00798103	0.104754	0.209113	0.94409	0.228221	1.17656	5.52807e-05	0.30869	0.468409	0.0297612	0.0239295	0.228194	0.00950955	0.554	0.0385859	0.242618	0.229394	0.128936	0.0399879	0.0389534	1.44834e-05	0.250523	0.153133	0.243884	1.28335	0.713616
AMP0013301	1	196.17	1.18678	0.347346	0.5159	1.06755	0.000421173	0.757774	0.00569395	0.107228	0.119533	0.856013	0.191707	1.14977	0.000150518	0.285604	0.45235	0.0247621	0.0181072	0.21454	0.0091983	0.528387	0.0464196	0.208677	0.211402	0.115106	0.0316969	0.0347193	4.13523e-06	0.240754	0.15798	0.208452	1.34679	0.698122
c1.loc197	1	197	0.64831	0.379018	0.267299	1.14501	0.0960237	0.654227	0.00212762	0.118283	0.542073	1.09655	0.244429	1.03347	0.0685946	0.382393	0.756269	0.106767	0.117706	0.251703	0.129798	0.871448	0.0883754	0.422209	0.141997	0.142963	0.0513157	0.0375906	0.000372483	0.301413	0.163648	0.295607	1.0858	0.726553
AMP0189456	1	197.21	0.519433	0.383027	0.20993	1.15224	0.149682	0.605002	0.00147375	0.119826	0.665857	1.14742	0.255437	0.995346	0.102244	0.40306	0.833806	0.134764	0.155345	0.257765	0.179002	0.959019	0.0973879	0.483557	0.125193	0.148847	0.0564276	0.0378021	0.00060453	0.314384	0.163318	0.316823	1.01231	0.725652
c1.loc198	1	198	0.831271	0.292228	0.497676	1.1574	0.0539127	0.579374	0.00514701	0.263538	0.912743	1.21001	0.298233	1.10674	0.0193203	0.648677	0.498856	0.121742	0.0673679	0.214159	0.0397651	0.848149	0.0220129	0.463901	0.166621	0.230037	0.0616913	0.160012	6.86018e-06	0.370252	0.142659	0.445696	1.21074	0.854745
AMP0202782	1	198.26	0.902998	0.260201	0.589923	1.13873	0.0305723	0.536894	0.0115606	0.318454	0.93012	1.20631	0.306926	1.12513	0.00569157	0.727238	0.396434	0.114885	0.0453998	0.19617	0.0149921	0.794095	0.00814426	0.449677	0.178667	0.256498	0.0624231	0.215336	0.000134234	0.38336	0.1338	0.486091	1.25941	0.884438
AMP0275063	1	198.77	1.14263	0.256572	0.817476	1.11306	0.000348996	0.360256	0.000860437	0.396713	0.635244	1.30076	0.356815	1.04186	0.0291482	0.662382	0.218281	0.138378	0.0406134	0.184208	0.0149178	0.788693	0.022095	0.404114	0.308844	0.228096	0.0959019	0.262769	0.00305819	0.264977	0.0557776	0.362706	0.803971	0.684097
c1.loc199	1	199	1.18354	0.275197	0.740945	1.1323	2.4453e-06	0.362915	2.00138e-05	0.327867	0.677647	1.28994	0.340121	1.04646	0.0139946	0.645463	0.278558	0.131896	0.048513	0.181606	0.0173707	0.786494	0.021077	0.397118	0.289639	0.215375	0.0845126	0.273503	0.00178475	0.267391	0.0593458	0.339475	0.896354	0.715731
c1.loc200	1	200	1.17389	0.349001	0.372927	1.16257	0.00576326	0.317232	0.0107496	0.0971188	0.738916	1.17431	0.255257	1.0159	0.0174212	0.535622	0.602404	0.0981138	0.0879485	0.159171	0.0283906	0.729439	0.0138672	0.349349	0.201999	0.155273	0.0406153	0.304593	0.00025585	0.264494	0.073003	0.234381	1.30946	0.823644
AMP0075037	1	200.36	1.10475	0.370922	0.259131	1.15161	0.010424	0.281436	0.0199518	0.0463977	0.701101	1.10898	0.222393	0.985732	0.0484446	0.485698	0.732721	0.0848743	0.103204	0.147454	0.0318828	0.691932	0.0109734	0.326563	0.171073	0.133243	0.0280967	0.308543	0.00136659	0.258447	0.0768327	0.197558	1.45282	0.847912
c1.loc201	1	201	1.44844	0.275027	0.50185	1.01615	0.00354387	0.428649	0.0658594	0.0324177	0.541916	1.23315	0.247114	1.14098	1.09427e-05	0.446105	0.592217	0.0701631	0.0711613	0.284801	0.0410127	0.769408	0.0113115	0.436589	0.164047	0.151348	0.0381329	0.185417	4.66759e-05	0.303363	0.118225	0.323789	1.33803	1.00382
AMP0319020	1	201.41	1.58827	0.215734	0.662752	0.911519	0.0259371	0.501688	0.106993	0.0241325	0.399474	1.28141	0.256563	1.21865	0.0218053	0.40818	0.492324	0.0594675	0.0522482	0.385408	0.0453382	0.797341	0.0105759	0.504156	0.155615	0.159786	0.0443883	0.118093	0.00120935	0.326554	0.146233	0.412954	1.23605	1.08607
c1.loc202	1	202	1.34093	0.254482	0.515529	1.07896	0.000137811	0.448321	0.0737735	0.0426321	0.674318	1.06515	0.338613	1.04377	0.00946197	0.380529	0.477149	0.0240323	0.0272323	0.321307	0.0143325	0.628603	0.0172379	0.400557	0.212514	0.126971	0.0227809	0.104109	0.000643895	0.311073	0.0982471	0.399399	1.26371	1.01517
AMP0278043	1	202.45	1.0703	0.279926	0.38182	1.18956	0.0104018	0.373107	0.050593	0.0590672	0.84506	0.885502	0.398069	0.896309	0.00296632	0.348149	0.450025	0.0072395	0.0131372	0.266353	0.00206493	0.49586	0.0217154	0.320487	0.256068	0.101597	0.0107339	0.0909059	0.00500377	0.292142	0.0660535	0.379599	1.25285	0.938612
c1.loc203	1	203	0.898611	0.337723	0.254485	1.23529	0.00312226	0.509993	0.044164	0.0825267	0.698703	0.952521	0.315307	0.871134	0.00159578	0.384892	0.418947	0.0165901	0.0392617	0.316124	0.0261544	0.521052	0.0280526	0.393377	0.275618	0.0838359	0.0150926	0.101751	0.00140834	0.331523	0.0690321	0.398155	1.22947	0.881501
AMP0081898	1	203.49	0.693266	0.384296	0.147273	1.24368	0.000156929	0.596471	0.0372712	0.104516	0.508401	0.985842	0.240301	0.826244	0.00063262	0.406019	0.376854	0.0277674	0.073185	0.353372	0.0685937	0.525986	0.0315144	0.454278	0.286175	0.0673417	0.0191576	0.108372	5.09655e-05	0.359475	0.0699406	0.404712	1.17643	0.809183
c1.loc204	1	204	0.80834	0.414523	0.187826	1.30916	0.00927632	0.618675	0.0133987	0.116875	0.644064	1.23624	0.322868	1.10484	0.00183422	0.444682	0.521269	0.040025	0.0486596	0.291393	0.0347197	0.657006	0.00858779	0.470397	0.298777	0.0948761	0.0224039	0.0993151	0.00750804	0.253621	0.0781776	0.330807	1.2211	0.769243
AMP0237070	1	204.54	0.84603	0.43284	0.213923	1.33295	0.032182	0.563356	0.00115989	0.126057	0.692585	1.47332	0.406733	1.40036	0.0122693	0.464904	0.666606	0.0529404	0.0267773	0.222983	0.0101885	0.775529	1.99145e-06	0.469683	0.300587	0.124912	0.0252016	0.0860097	0.0283752	0.154808	0.0844245	0.250703	1.2246	0.700568
c1.loc205	1	205	1.05378	0.430795	0.324866	1.31148	2.72879e-05	0.401091	0.0108649	0.170195	0.480597	1.56947	0.458972	1.31801	0.0129518	0.419605	0.448481	0.0678782	0.0233484	0.211913	0.010186	0.774261	0.00203747	0.428531	0.451032	0.106349	0.0447343	0.113323	0.0117128	0.089063	0.0301859	0.172195	0.817103	0.540182
AMP0092609	1	205.05	1.07094	0.429522	0.336666	1.30594	0.000180075	0.382518	0.0124868	0.175022	0.45635	1.57561	0.463566	1.3059	0.0188336	0.413474	0.425922	0.0694093	0.0229295	0.210055	0.0101381	0.771763	0.00253648	0.423057	0.468434	0.104146	0.047106	0.116169	0.0103079	0.0827067	0.0258292	0.164075	0.775711	0.522561
c1.loc206	1	206	0.982594	0.37885	0.351305	1.26182	0.000519876	0.572954	0.0166344	0.0839611	0.703027	1.26587	0.386049	1.29533	0.000887692	0.389843	0.526612	0.0737627	0.0525569	0.291034	0.0403789	0.727998	0.000231418	0.325282	0.306808	0.21066	0.0562855	0.097202	0.00511412	0.176277	0.0548949	0.284713	1.05282	0.794432
AMP0110444	1	206.64	0.809784	0.332273	0.316423	1.1831	0.00215402	0.643133	0.018953	0.0389933	0.777766	1.02503	0.320681	1.23694	0.00213034	0.353593	0.573	0.0731811	0.0765218	0.338273	0.0704564	0.661634	6.65387e-05	0.256615	0.207654	0.29349	0.0605391	0.080138	0.00247785	0.249978	0.078011	0.372403	1.22023	0.974027
c1.loc207	1	207	0.904032	0.305208	0.383787	1.11006	4.74769e-05	0.641038	0.0115289	0.049867	0.625923	1.07375	0.34151	1.11434	0.000298781	0.373893	0.54966	0.0641531	0.0664754	0.388449	0.0515199	0.7238	0.00903601	0.261405	0.204399	0.263748	0.048105	0.0862582	0.00174671	0.251234	0.110382	0.326676	1.16902	0.922622
AMP0299552	1	207.68	0.976088	0.246718	0.473122	0.9379	0.0113233	0.548276	0.00240664	0.0713843	0.305702	1.11501	0.365056	0.860539	0.018762	0.39069	0.480308	0.0460993	0.0472836	0.46698	0.0222436	0.803446	0.0810439	0.259821	0.190017	0.202722	0.0271537	0.0932095	0.000668866	0.242347	0.180818	0.23776	1.0302	0.792937
c1.loc208	1	208	0.972559	0.278146	0.545544	0.96092	0.0143758	0.60446	0.0103957	0.0846738	0.388381	1.02873	0.386236	0.888312	0.00537543	0.440069	0.494805	0.072839	0.0297866	0.406976	0.0265043	0.820006	0.0844256	0.25136	0.213138	0.212098	0.0183521	0.0856317	0.00240014	0.246684	0.143964	0.235403	1.00296	0.802335
c1.loc209	1	209	0.810575	0.371584	0.717269	0.982088	0.0256766	0.685845	0.0712	0.128448	0.633693	0.724884	0.431381	0.929133	0.022626	0.580447	0.506252	0.190197	0.000711791	0.224564	0.0394243	0.815649	0.0800078	0.213737	0.280704	0.231633	0.00160718	0.058861	0.0144642	0.24667	0.0508595	0.216055	0.871573	0.788836
AMP0260293	1	209.27	0.732445	0.39384	0.734682	0.974208	0.0284788	0.67276	0.0958748	0.140041	0.667632	0.640202	0.437062	0.927415	0.0438386	0.610844	0.499993	0.228005	0.000172316	0.181125	0.042231	0.799473	0.0748071	0.201297	0.296433	0.233984	0.000197316	0.0514635	0.0192379	0.24311	0.0332303	0.208055	0.826399	0.774231
AMP0007338	1	209.78	1.21987	0.423014	0.897577	0.988023	7.99546e-05	0.48876	0.0769432	0.148687	0.515616	0.693575	0.278371	1.01688	0.0600664	0.541214	0.672014	0.162864	0.0144823	0.208224	0.0282941	0.814182	0.152306	0.261287	0.242961	0.229084	0.00162024	0.0752804	0.0137538	0.3136	0.0950412	0.23867	1.05189	0.828079
c1.loc210	1	210	1.17269	0.447516	0.992616	1.02005	0.000197227	0.53559	0.0822437	0.124168	0.316262	0.549042	0.288654	1.08421	0.0390191	0.53526	0.747019	0.188239	0.0104381	0.199066	0.0221583	0.861524	0.132876	0.301908	0.27617	0.223041	1.73874e-06	0.0919364	0.0419223	0.382012	0.109683	0.236946	0.991105	0.856025
AMP0017858	1	210.31	0.994728	0.472111	1.04271	1.04102	0.000440842	0.546349	0.0873669	0.0908072	0.0692173	0.359904	0.294775	1.15522	0.0129342	0.508241	0.833222	0.220788	0.00569003	0.179657	0.0134899	0.900949	0.0927676	0.356153	0.319291	0.209367	0.0028997	0.11505	0.106253	0.480515	0.129134	0.228823	0.88601	0.874906
AMP0285744	1	210.82	0.933462	0.451623	1.02212	1.05169	0.028756	0.441885	0.0785794	0.0528571	0.203407	0.412191	0.282944	1.00084	0.0185282	0.618873	0.777358	0.276786	0.00878979	0.211062	0.0187746	0.93899	0.0805416	0.420248	0.356745	0.23209	0.00309483	0.174431	0.0819669	0.320057	0.139048	0.168728	1.00044	0.801774
c1.loc211	1	211	0.962742	0.439372	1.02564	1.02245	0.0266766	0.489665	0.085876	0.053294	0.198618	0.424776	0.289097	1.06402	0.0134691	0.57777	0.766984	0.263584	0.00613151	0.190881	0.0307431	0.970895	0.0767511	0.387826	0.369383	0.247194	0.00260371	0.140362	0.0827121	0.320779	0.148083	0.17485	1.01242	0.755986
c1.loc212	1	212	0.969655	0.357652	0.870694	0.828235	0.0126739	0.715014	0.125899	0.0533211	0.112109	0.475327	0.307687	1.40377	0.000455308	0.348227	0.666073	0.182995	8.80406e-05	0.0896221	0.153692	1.09231	0.0427469	0.217459	0.425604	0.326939	0.00058113	0.0159337	0.0832259	0.313774	0.196282	0.20253	1.0365	0.498994
AMP0028962	1	212.4	0.885816	0.320659	0.734649	0.740592	0.00753088	0.74338	0.140161	0.0522026	0.0639175	0.484144	0.307262	1.52513	0.00625351	0.264733	0.609991	0.150586	0.00196882	0.0581252	0.223556	1.11003	0.0274459	0.158688	0.440039	0.354679	0.000168771	0.000709607	0.0817119	0.305828	0.213337	0.209887	1.02513	0.401845
AMP0003122	1	212.91	0.998326	0.278614	1.01647	0.636852	0.0204472	0.820478	0.0618958	0.0844546	0.1479	0.713899	0.275736	1.39572	0.0229691	0.463062	0.94322	0.299574	0.00672367	0.030538	0.13079	1.04174	0.0412368	0.153069	0.444452	0.417167	0.000244948	0.0122434	0.0759764	0.300562	0.218301	0.171834	0.892503	0.440875
c1.loc213	1	213	1.02091	0.324335	1.0258	0.680801	0.0178306	0.786365	0.0563681	0.113611	0.260926	0.704423	0.271561	1.35915	0.0436044	0.490839	0.980202	0.292561	0.00485817	0.0318688	0.136192	0.990105	0.0291574	0.137275	0.471955	0.392824	1.97283e-05	0.0185738	0.0825415	0.306599	0.213814	0.16978	0.911912	0.470674
AMP0005259	1	213.44	0.951448	0.582217	0.887614	0.889796	0.00511542	0.447278	0.0307549	0.313625	0.888039	0.630633	0.24061	1.1435	0.259842	0.610478	1.1202	0.245449	6.6818e-05	0.0370391	0.15063	0.710964	0.00104654	0.0690304	0.59999	0.272152	0.0103873	0.0675824	0.115109	0.324987	0.185719	0.154264	0.978537	0.612794
AMP0068147	1	213.96	0.499816	0.797612	0.528958	0.895897	0.00581914	0.402573	0.0279355	0.261516	0.192944	0.629369	0.211945	0.879845	0.0122335	0.57944	1.12118	0.256531	0.000186231	0.0492439	0.412399	1.01899	0.0101014	0.0574078	0.671549	0.274493	0.0139888	0.130858	0.191094	0.423073	0.225663	0.0774186	0.861665	0.643649
c1.loc214	1	214	0.515089	0.797837	0.549384	0.89032	0.00559017	0.417715	0.0240942	0.264961	0.211964	0.633793	0.197171	0.865469	0.0135696	0.589119	1.12856	0.259195	1.70461e-05	0.0441888	0.398109	1.02211	0.00556419	0.060941	0.661498	0.285339	0.0134153	0.135151	0.189397	0.407664	0.213021	0.0725955	0.853396	0.64537
AMP0239043	1	214.48	0.654922	0.779866	0.76292	0.801931	0.00256425	0.55522	6.08906e-05	0.300269	0.38107	0.66481	0.0575037	0.680694	0.0364034	0.685363	1.16912	0.281011	0.0120351	0.00389713	0.210646	1.0145	0.0799711	0.108967	0.530657	0.421208	0.00717914	0.186153	0.164558	0.23513	0.0865072	0.0256091	0.736025	0.647677
c1.loc215	1	215	0.841963	0.660274	0.769491	0.813344	0.00488806	0.748067	0.000989036	0.253393	0.672623	0.856876	0.0940133	0.811253	0.0282394	0.643787	1.09193	0.246967	0.017368	0.0114372	0.214584	1.01802	0.0735023	0.122579	0.511586	0.427604	0.000572273	0.13177	0.109913	0.216703	0.103943	0.0531892	0.839152	0.613811
c1.loc216	1	216	1.04279	0.434402	0.619854	0.804398	0.0099868	0.909919	0.00583573	0.165113	1.2017	1.24461	0.184727	1.06428	0.0115142	0.532453	0.894559	0.176968	0.0297677	0.0356085	0.196189	0.964291	0.044178	0.146189	0.455019	0.422814	0.00887717	0.0498812	0.0326372	0.174374	0.137832	0.132433	1.02643	0.527552
c1.loc217	1	217	1.00497	0.240884	0.403583	0.755813	0.0132877	0.79851	0.0136865	0.0903229	1.17133	1.59755	0.288419	1.28784	0.00466811	0.405221	0.674857	0.113107	0.0435097	0.0668563	0.160783	0.85123	0.0189578	0.1634	0.37998	0.39609	0.0430259	0.00728647	0.000766891	0.128816	0.167927	0.236169	1.17645	0.424405
AMP0252061	1	217.21	0.980793	0.20663	0.364181	0.741325	0.0136707	0.764419	0.0155481	0.0772212	1.12451	1.66226	0.310161	1.32819	0.00391224	0.37912	0.630152	0.101406	0.0463922	0.0736194	0.153052	0.823189	0.0154703	0.165996	0.362985	0.388128	0.0529153	0.00332438	1.47441e-05	0.119493	0.173391	0.25965	1.20143	0.401995
AMP0092901	1	217.73	1.21762	0.241692	0.843507	0.595568	0.0148516	0.702228	0.0532088	0.140544	0.795454	1.16394	0.259133	1.23708	0.0832274	0.494192	0.762634	0.229513	0.0161412	0.0444924	0.165016	0.942834	0.0909083	0.0940195	0.354346	0.446738	0.0119774	0.00229551	0.0045605	0.172355	0.173092	0.180857	1.05661	0.409817
c1.loc218	1	218	1.04158	0.233683	0.83149	0.605515	0.0102527	0.864725	0.0755284	0.111057	0.873787	1.13382	0.269258	1.28563	0.105344	0.423604	0.794783	0.204251	0.0179311	0.0299621	0.114956	0.856838	0.0432197	0.0581199	0.328887	0.50554	0.0158604	0.00472341	0.00839916	0.135129	0.151543	0.123459	1.01713	0.424417
AMP0337622	1	218.23	0.874689	0.224982	0.794082	0.608973	0.00679904	0.97154	0.0971087	0.0876723	0.879325	1.09665	0.275109	1.31592	0.120838	0.363337	0.813145	0.181618	0.0193792	0.0195979	0.0776734	0.777114	0.0159249	0.0337534	0.305134	0.554091	0.0194542	0.00739718	0.0125088	0.105999	0.132891	0.0819469	0.975333	0.435525
c1.loc219	1	219	0.835971	0.344573	0.651141	0.608593	0.0134287	0.784695	0.060982	0.104067	0.355969	1.17391	0.245336	1.06275	0.00550741	0.443073	0.780083	0.227591	0.013048	0.0463645	0.296633	1.16287	0.0395917	0.0671579	0.385345	0.482811	0.0116358	0.0164484	0.0230611	0.205571	0.1924	0.0941187	0.95665	0.441201
AMP0038159	1	219.27	0.773156	0.386805	0.568663	0.599333	0.0153846	0.671596	0.0494983	0.108393	0.155048	1.17861	0.230789	0.963617	0.00163833	0.463867	0.751554	0.240375	0.0109495	0.057577	0.400827	1.29503	0.0468678	0.0803094	0.409656	0.451378	0.00917916	0.0201781	0.0271564	0.244975	0.212608	0.0970565	0.935391	0.437361
AMP0003711	1	219.78	0.809856	0.567816	0.628188	0.916285	0.00140765	0.532444	0.068249	0.114833	0.086802	0.779147	0.247447	0.813975	0.00341622	0.507115	0.681605	0.18438	0.00993142	0.198677	0.178231	1.17515	0.0863698	0.203577	0.311263	0.269924	0.00152419	0.109278	0.0424948	0.377324	0.139855	0.132918	0.937391	0.779763
c1.loc220	1	220	0.903823	0.533248	0.724474	0.853545	0.00420734	0.584342	0.0694562	0.10349	0.0593154	0.802277	0.216733	0.83724	0.00970723	0.520207	0.71549	0.204418	0.0124677	0.176015	0.186824	1.23725	0.095873	0.217327	0.306589	0.300543	0.00183362	0.113007	0.0453145	0.37282	0.14248	0.124302	0.917414	0.783137
c1.loc221	1	221	1.32326	0.371779	1.20745	0.568453	0.0387622	0.781746	0.0717569	0.0561516	0.00635325	0.873801	0.094662	0.91612	0.10129	0.55248	0.840701	0.298075	0.0270291	0.0811158	0.210171	1.47254	0.135922	0.276559	0.274172	0.447088	0.00354474	0.124724	0.0573952	0.339138	0.149009	0.0843515	0.795395	0.767936
AMP0055213	1	221.94	1.48826	0.23107	1.4954	0.331163	0.0928491	0.773485	0.0686691	0.0228695	0.109638	0.878407	0.0224476	0.94036	0.233764	0.533935	0.892585	0.373395	0.0435673	0.0210247	0.196834	1.58045	0.143686	0.320676	0.231249	0.58012	0.0054269	0.125736	0.0662371	0.290365	0.146533	0.0501368	0.647863	0.710329
c1.loc222	1	222	1.48367	0.233749	1.48981	0.331876	0.0989803	0.801418	0.0633137	0.0242248	0.09715	0.880273	0.0245037	0.931253	0.217734	0.531461	0.892821	0.377187	0.0427445	0.0203939	0.196758	1.58527	0.151639	0.324679	0.238666	0.569399	0.00530248	0.123791	0.069407	0.284441	0.141057	0.0486714	0.648944	0.693528
c1.loc223	1	223	1.12465	0.268842	1.11047	0.328119	0.203836	1.09648	0.0044142	0.0511822	0.00552461	0.859467	0.0705858	0.745774	0.0107215	0.452243	0.834059	0.417207	0.028406	0.0100605	0.168065	1.55853	0.265041	0.378427	0.366986	0.381838	0.00321355	0.0855893	0.12909	0.182171	0.060099	0.0255747	0.637345	0.416733
AMP0252381	1	223.55	0.812137	0.278674	0.791933	0.313725	0.243071	1.06836	0.0015266	0.0680912	0.0631192	0.805394	0.1027	0.625628	0.00646677	0.38334	0.75501	0.416132	0.0207682	0.00542316	0.136944	1.45565	0.286113	0.394542	0.434425	0.281376	0.00216861	0.0630017	0.164292	0.128822	0.0282484	0.0151866	0.607537	0.280936
c1.loc224	1	224	0.762927	0.294918	0.805368	0.358915	0.283691	0.990294	9.66907e-11	0.0803123	0.0188678	0.807751	0.126968	0.631079	0.0103812	0.350936	0.706069	0.360933	0.01704	0.011112	0.197386	1.40475	0.291478	0.34135	0.50809	0.310742	0.00370736	0.0531567	0.156321	0.137687	0.0346228	0.0199344	0.567645	0.254484
c1.loc225	1	225	0.56665	0.325401	0.744356	0.461847	0.358629	0.699489	0.00775756	0.109181	0.0419421	0.780951	0.186168	0.623848	0.287484	0.26806	0.571085	0.237856	0.00949802	0.0306859	0.363738	1.22889	0.265915	0.225186	0.682981	0.372705	0.00856349	0.032094	0.134482	0.154179	0.0504654	0.032432	0.466223	0.192473
c1.loc226	1	226	0.313792	0.344907	0.562233	0.558299	0.385086	0.36787	0.0298124	0.137766	0.298223	0.714899	0.246037	0.590228	0.756509	0.183609	0.420706	0.131898	0.00379978	0.0569115	0.532765	0.995909	0.18783	0.123611	0.856415	0.423533	0.0149642	0.0151276	0.108981	0.164465	0.0672522	0.0464924	0.356548	0.132055
AMP0029450	1	226.87	0.141429	0.351196	0.379427	0.627675	0.367808	0.163589	0.0570261	0.159772	0.512742	0.637111	0.292178	0.543937	1.06162	0.120622	0.299225	0.0652269	0.000901817	0.0809787	0.641421	0.785017	0.113476	0.0574449	0.988103	0.453836	0.0210959	0.00554337	0.0863969	0.167632	0.081052	0.0585963	0.265134	0.0865099
c1.loc227	1	227	0.16716	0.357411	0.393154	0.642487	0.349936	0.19435	0.0620058	0.150965	0.530628	0.642704	0.279461	0.563872	1.01315	0.13529	0.33572	0.0760418	0.000903624	0.0773431	0.664779	0.82184	0.102676	0.063306	0.954374	0.445348	0.0199053	0.00691655	0.0866047	0.17594	0.0922116	0.0579693	0.295607	0.100364
c1.loc228	1	228	0.424741	0.393755	0.456352	0.738206	0.188275	0.543476	0.105007	0.0873461	0.591373	0.659335	0.180442	0.707282	0.494054	0.272361	0.678515	0.18562	0.000884223	0.0480992	0.80345	1.09501	0.0247928	0.114315	0.687032	0.366472	0.0112932	0.0225334	0.0852779	0.238842	0.197593	0.0512552	0.575115	0.237857
c1.loc229	1	229	0.665763	0.406205	0.412405	0.791031	0.0472861	0.943725	0.149639	0.0380874	0.299526	0.624952	0.0931319	0.814377	0.0455946	0.427767	1.07774	0.323324	0.000811233	0.0222364	0.81476	1.29646	0.000598225	0.169032	0.438139	0.273797	0.0046817	0.044614	0.0788634	0.291843	0.323614	0.0421171	0.901981	0.413329
AMP0272366	1	229.04	0.672764	0.406191	0.408855	0.792145	0.0434091	0.956127	0.151317	0.0365167	0.2853	0.622579	0.0901245	0.817629	0.0373114	0.433779	1.09357	0.328925	0.000807416	0.0213732	0.812309	1.30218	0.000965635	0.171168	0.429092	0.270035	0.00447386	0.0455588	0.0785136	0.293629	0.328777	0.0417237	0.915312	0.420729
c1.loc230	1	230	0.62187	0.334148	0.712411	0.51887	0.00121417	0.504254	0.0449914	0.0410238	0.208559	0.743796	0.258442	1.01856	0.0290831	0.347382	1.06741	0.474321	0.0305902	0.00675987	0.270135	1.29763	0.00102684	0.0726412	0.564272	0.305909	1.03148e-05	0.070031	0.163541	0.217635	0.21003	0.0725958	0.628837	0.355992
AMP0020059	1	230.07	0.60986	0.328033	0.728699	0.49919	0.00047393	0.468339	0.0394771	0.0412172	0.190867	0.749813	0.273192	1.03045	0.0277962	0.3396	1.05998	0.483742	0.0344022	0.00596611	0.238703	1.29067	0.00133348	0.0667421	0.573022	0.307498	2.26301e-06	0.0716671	0.170413	0.21158	0.201502	0.0749451	0.607828	0.350162
AMP0001688	1	230.57	0.57823	0.432238	0.664766	0.640638	0.0202486	0.750464	0.0575013	0.0602329	0.173984	0.718782	0.24529	1.10106	0.0560228	0.433405	0.937064	0.314138	0.00359589	0.0414237	0.360331	1.4189	0.014082	0.135049	0.504625	0.420069	6.80825e-07	0.0430142	0.139431	0.39513	0.261323	0.0902902	0.78373	0.468423
c1.loc231	1	231	0.541764	0.476203	0.525361	0.696785	0.000299125	0.770638	0.0285126	0.0873786	0.124948	0.877077	0.280584	1.27962	0.0177817	0.479987	1.04873	0.324775	0.000629714	0.0318092	0.3035	1.5096	7.3893e-05	0.161932	0.553565	0.372453	0.00015644	0.0464483	0.205961	0.337377	0.252555	0.0637499	0.788481	0.423949
AMP0024344	1	231.07	0.530716	0.482402	0.499698	0.704424	6.89922e-06	0.764323	0.0246722	0.0920704	0.114312	0.901646	0.285686	1.30677	0.0135107	0.48581	1.06361	0.325298	0.000372913	0.030265	0.292637	1.51888	0.000807803	0.166146	0.560324	0.363916	0.000215286	0.0468379	0.217549	0.327441	0.250488	0.0596832	0.78731	0.415739
c1.loc232	1	232	0.442851	0.38974	0.724925	0.670957	0.0216051	0.349741	0.0045444	0.0731517	0.271938	0.719066	0.255731	0.753428	0.00250429	0.479978	0.984559	0.438457	0.00126606	0.0986957	0.518579	1.8499	0.0279183	0.23293	0.550715	0.409569	0.00145693	0.0578585	0.155218	0.452237	0.265942	0.172727	0.753848	0.594189
AMP0228018	1	232.1	0.42641	0.378721	0.739511	0.664528	0.0260055	0.308197	0.00330061	0.0709167	0.273423	0.696757	0.251184	0.699761	0.0017999	0.475989	0.970552	0.448758	0.00171422	0.107904	0.540216	1.87542	0.0325728	0.239737	0.547248	0.412785	0.00164969	0.058748	0.148443	0.464876	0.266516	0.187763	0.747082	0.612823
c1.loc233	1	233	0.329976	0.430659	0.726959	0.603901	0.0097572	0.235756	0.0472489	0.076973	0.0349303	0.933054	0.339571	1.21546	0.0507236	0.45875	0.932692	0.362201	0.00562034	0.055903	0.285633	1.43018	0.00180951	0.17523	0.616952	0.458774	0.0156423	0.0297579	0.0951212	0.493793	0.314977	0.164532	0.558164	0.451174
AMP0234627	1	233.14	0.307373	0.436086	0.705194	0.590393	0.0190894	0.217688	0.0581905	0.0773673	0.0153703	0.964199	0.351553	1.30033	0.0615047	0.450914	0.917433	0.345684	0.00865211	0.048746	0.248275	1.352	0.000422478	0.164749	0.623737	0.462752	0.0227045	0.0258198	0.087176	0.494392	0.320525	0.159828	0.527405	0.424826
c1.loc234	1	234	0.46051	0.406189	0.625873	0.621474	0.00820081	0.730202	0.0528543	0.0382343	9.4512	0.682903	0.253492	1.25427	0.0307529	0.406027	1.00928	0.38316	0.0114285	0.0646919	0.490468	1.4207	0.00627954	0.0799993	0.481911	0.56309	0.00595035	0.0398015	0.139437	0.438422	0.25057	0.11352	0.743462	0.559362
AMP0244422	1	234.18	0.478984	0.396109	0.587142	0.621996	0.00625003	0.845118	0.0510613	0.0314041	9.29279	0.62258	0.23166	1.23227	0.0239051	0.390418	1.01466	0.385916	0.0119491	0.0674178	0.541372	1.41431	0.00807501	0.0653242	0.449538	0.579934	0.00374688	0.0426293	0.150512	0.422476	0.234579	0.103698	0.786259	0.584723
c1.loc235	1	235	0.539947	0.513934	0.582004	0.787684	0.0147213	0.70833	0.050595	0.0772319	8.81606	0.656519	0.215855	1.04084	0.110143	0.456262	1.05258	0.366019	0.000689679	0.0696649	0.358409	1.60474	0.0194888	0.138564	0.50729	0.497985	0.00215123	0.106366	0.125914	0.402343	0.215277	0.0417774	0.710017	0.617598
AMP0265220	1	235.22	0.533083	0.542407	0.555024	0.826524	0.0169933	0.638942	0.0497219	0.0922055	8.55309	0.655936	0.208901	0.980234	0.134697	0.466247	1.04477	0.354805	1.37427e-05	0.0690656	0.307814	1.62956	0.039308	0.161473	0.51733	0.471247	0.00566076	0.125821	0.118157	0.391959	0.207591	0.029431	0.6819	0.61946
c1.loc236	1	236	0.381308	0.533804	0.399598	0.759594	0.0388966	0.686446	0.0643087	0.0452547	9.69008	0.531997	0.20872	1.14635	0.0212523	0.411173	1.05842	0.333995	0.000408677	0.0443848	0.294832	1.2865	0.0041466	0.229307	0.635639	0.325035	0.014186	0.0735754	0.132501	0.44538	0.274372	0.0850918	0.698276	0.584261
AMP0326958	1	236.26	0.317474	0.523852	0.33448	0.727598	0.0461817	0.657981	0.0683514	0.032773	9.90934	0.484197	0.20515	1.18898	0.0965004	0.385767	1.04028	0.320637	0.000785819	0.0365474	0.279035	1.15714	0.00031114	0.251099	0.668059	0.278431	0.0176458	0.057835	0.135505	0.456901	0.294652	0.108666	0.694008	0.564729
c1.loc237	1	237	0.282196	0.467028	0.492831	0.627022	0.0764501	1.3508	0.121912	0.0205403	9.49784	0.691178	0.248998	1.22274	0.0148339	0.346254	0.936337	0.154933	0.00403792	0.0535571	0.400791	1.04405	0.0873029	0.111609	0.391752	0.472046	0.00656999	0.0110771	0.0706559	0.408998	0.261089	0.0528204	0.749208	0.446097
AMP0256563	1	237.3	0.252715	0.437957	0.534874	0.579383	0.0864001	1.59278	0.14607	0.0160216	9.1328	0.771422	0.26292	1.21642	0.0846617	0.322061	0.87203	0.0999864	0.0101062	0.0603207	0.437269	0.973862	0.158584	0.069623	0.294466	0.557941	0.0280414	0.00223103	0.0492435	0.383539	0.243874	0.0350161	0.760105	0.39507
c1.loc238	1	238	0.619039	0.409592	0.750481	0.630394	0.0693877	1.22118	0.0333587	0.0485955	10.3301	0.906892	0.314601	1.17827	0.00900069	0.400367	1.03935	0.255301	0.0034438	0.0403597	0.399103	1.27007	0.0382902	0.113254	0.457209	0.365361	0.00354649	0.040452	0.14768	0.35329	0.220695	0.0703448	0.651927	0.479594
AMP0221597	1	238.34	0.810562	0.389276	0.816386	0.64495	0.0577394	0.962365	0.00689615	0.069573	10.6961	0.95489	0.334233	1.13882	0.0767945	0.429678	1.09509	0.349095	0.00142389	0.0310728	0.360819	1.39186	0.00789682	0.13605	0.540318	0.280533	3.2744e-05	0.0748901	0.211611	0.332257	0.205835	0.0904445	0.591051	0.514764
c1.loc239	1	239	0.582698	0.544497	0.685668	0.808075	0.0212328	0.807687	0.0377565	0.0911436	9.89242	0.855205	0.280994	0.975801	0.00035203	0.409435	0.844036	0.307172	2.89904e-05	0.0319215	0.388794	1.35769	0.000852295	0.11703	0.564843	0.326412	0.00437754	0.0392144	0.0909232	0.348795	0.308106	0.0915239	0.608611	0.435137
AMP0124094	1	239.37	0.430689	0.632388	0.566224	0.891374	0.00761441	0.657589	0.0638976	0.102623	9.21002	0.783659	0.24744	0.87263	0.0166056	0.387012	0.699406	0.277186	0.000166665	0.031452	0.382668	1.29985	3.36565e-05	0.104648	0.566948	0.346888	0.00978602	0.023784	0.044081	0.350717	0.368635	0.0903086	0.606476	0.384791
c1.loc240	1	240	0.564807	0.664005	0.693762	0.997525	0.00297749	0.625865	0.0760172	0.0809055	9.25573	0.518735	0.262054	0.900632	0.0417986	0.452045	0.790939	0.255872	0.000721909	0.121197	0.206597	1.29892	0.0181351	0.226517	0.452014	0.267015	1.70553e-06	0.107155	0.115534	0.497917	0.239088	0.116549	0.717497	0.682147
AMP0001982	1	240.43	0.60234	0.667611	0.710357	1.04476	0.000874221	0.531494	0.0819132	0.0656083	8.95361	0.354802	0.263407	0.895384	0.0554531	0.47899	0.823166	0.231634	0.00285996	0.209307	0.107029	1.24464	0.048591	0.328789	0.369861	0.212068	0.00483577	0.193093	0.179815	0.597615	0.1622	0.132963	0.777407	0.912962
[truncated: 8,538 more rows]
